# Supplementary material for: Metabolic models and gene essentiality data reveal essential and conserved metabolism in prokaryotes
Source: PLoS Comput Biol. 2018 Nov 16;14(11):e1006556. doi: 10.1371/journal.pcbi.1006556 (PMC6283598; doi:10.1371/journal.pcbi.1006556)
Supplement: S1 File — Presence-absence matrix of essential reactions in the 15 GSMs used. (XLSX) [file pcbi.1006556.s005.xlsx]

## Sheet: Sheet1
Reaction Abbreviation Consensus	Reaction Name	Reviewed Metabolic Subsystem	Bacillus	Clostridium	Dehalococcoides	E coli K12	E coli W	Klebsiella	Methanosarcina	Pseudomonas	Helycobacter	Salmonella tiphimurum	Staphylococcus aureus	Shewanella	Synechocystis	Thermotoga	Mycobacterium	Essential in # Models
R_CHORS	chorismate synthase	Tyrosine, Tryptophan, and Phenylalanine Metabolism	R_CHORS	R_CHORS	R_CHORS	R_CHORS	R_CHORS	#N/A	R_CHORS	R_CHORS	R_CHORS	R_CHORS	R_CHORS	R_CHORS	R_CHORS	R_CHORS	R_CHORS	14
R_GK1	guanylate kinase (GMP:ATP)	Nucleotide Salvage Pathway	#N/A	R_GK1	R_GK1	R_GK1	R_GK1	R_GK1	R_GK1	R_GK1	R_GK1	R_GK1	R_GK1	R_GK1	R_GK1	R_GK1	R_GK1	14
R_NDPK4	nucleoside-diphosphate kinase (ATP:dTDP)	Nucleotide Salvage Pathway	R_NDPK4	R_NDPK4	R_NDPK4	R_NDPK4	R_NDPK4	R_NDPK4	R_NDPK4	R_NDPK4	R_NDPK4	R_NDPK4	#N/A	R_NDPK4	R_NDPK4	R_NDPK4	R_NDPK4	14
R_PSCVT	3-phosphoshikimate 1-carboxyvinyltransferase	Tyrosine, Tryptophan, and Phenylalanine Metabolism	R_PSCVT	R_PSCVT	R_PSCVT	R_PSCVT	R_PSCVT	#N/A	R_PSCVT	R_PSCVT	R_PSCVT	R_PSCVT	R_PSCVT	R_PSCVT	R_PSCVT	R_PSCVT	R_PSCVT	14
R_SHKK	shikimate kinase	Tyrosine, Tryptophan, and Phenylalanine Metabolism	R_SHKK	R_SHKK	R_SHKK	R_SHKK	R_SHKK	#N/A	R_SHKK	R_SHKK	R_SHKK	R_SHKK	R_SHKK	R_SHKK	R_SHKK	R_SHKK	R_SHKK	14
R_DHFS	dihydrofolate synthase (bifunctional enzyme)	Cofactor and Prosthetic Group Biosynthesis	R_DHFS	R_DHFS	R_DHFS	R_DHFS	R_DHFS	#N/A	R_DHFS	R_DHFS	R_DHFS	R_DHFS	R_DHFS	R_DHFS	R_DHFS	R_DHFS	#N/A	13
R_DTMPK	dTMP kinase	Nucleotide Salvage Pathway	R_DTMPK	R_DTMPK	R_DTMPK	R_DTMPK	R_DTMPK	R_DTMPK	R_DTMPK	R_DTMPK	R_DTMPK	R_DTMPK	#N/A	R_DTMPK	R_DTMPK	R_DTMPK	#N/A	13
R_G1PACT	glucosamine-1-phosphate N-acetyltransferase	Cell Envelope Biosynthesis	#N/A	R_G1PACT	#N/A	R_G1PACT	R_G1PACT	R_G1PACT	R_G1PACT	R_G1PACT	R_G1PACT	R_G1PACT	R_G1PACT	R_G1PACT	R_G1PACT	R_G1PACT	R_G1PACT	13
R_PGAMT	phosphoglucosamine mutase	Cell Envelope Biosynthesis	#N/A	R_PGAMT	#N/A	R_PGAMT	R_PGAMT	R_PGAMT	R_PGAMT	R_PGAMT	R_PGAMT	R_PGAMT	R_PGAMT	R_PGAMT	R_PGAMT	R_PGAMT	R_PGAMT	13
R_UAGCVT	UDP-N-acetylglucosamine 1-carboxyvinyltransferase	Cell Envelope Biosynthesis	R_UAGCVT	R_UAGCVT	#N/A	R_UAGCVT	R_UAGCVT	R_UAGCVT	#N/A	R_UAGCVT	R_UAGCVT	R_UAGCVT	R_UAGCVT	R_UAGCVT	R_UAGCVT	R_UAGCVT	R_UAGCVT	13
R_ACCOAC	acetyl-CoA carboxylase	Membrane Lipid Metabolism	R_ACCOAC	#N/A	R_ACCOAC	#N/A	R_ACCOAC	R_ACCOAC	#N/A	R_ACCOAC	R_ACCOAC	R_ACCOAC	R_ACCOAC	R_ACCOAC	R_ACCOAC	R_ACCOAC	R_ACCOAC	12
R_DHFR	dihydrofolate reductase	Cofactor and Prosthetic Group Biosynthesis	R_DHFR	#N/A	#N/A	R_DHFR	R_DHFR	#N/A	R_DHFR	R_DHFR	R_DHFR	R_DHFR	R_DHFR	R_DHFR	R_DHFR	R_DHFR	R_DHFR	12
R_NADK	NAD kinase	Cofactor and Prosthetic Group Biosynthesis	#N/A	R_NADK	R_NADK	R_NADK	R_NADK	#N/A	R_NADK	R_NADK	R_NADK	R_NADK	R_NADK	R_NADK	R_NADK	R_NADK	#N/A	12
R_NDPK2	nucleoside-diphosphate kinase (ATP:UDP)	Nucleotide Salvage Pathway	#N/A	R_NDPK2	R_NDPK2	R_NDPK2	R_NDPK2	R_NDPK2	R_NDPK2	R_NDPK2	R_NDPK2	R_NDPK2	R_NDPK2	R_NDPK2	#N/A	R_NDPK2	#N/A	12
R_UAGDP	UDP-N-acetylglucosamine diphosphorylase	Cell Envelope Biosynthesis	#N/A	R_UAGDP	#N/A	R_UAGDP	R_UAGDP	R_UAGDP	R_UAGDP	R_UAGDP	R_UAGDP	R_UAGDP	#N/A	R_UAGDP	R_UAGDP	R_UAGDP	R_UAGDP	12
R_UAPGR	UDP-N-acetylenolpyruvoylglucosamine reductase	Cell Envelope Biosynthesis	R_UAPGR	#N/A	#N/A	R_UAPGR	R_UAPGR	R_UAPGR	#N/A	R_UAPGR	R_UAPGR	R_UAPGR	R_UAPGR	R_UAPGR	R_UAPGR	R_UAPGR	R_UAPGR	12
R_UMPK	UMP kinase	Nucleotide Salvage Pathway	R_UMPK	R_UMPK	#N/A	R_UMPK	R_UMPK	R_UMPK	#N/A	R_UMPK	R_UMPK	R_UMPK	R_UMPK	R_UMPK	R_UMPK	R_UMPK	#N/A	12
R_ADCL	4-aminobenzoate synthase	Cofactor and Prosthetic Group Biosynthesis	R_ADCL	#N/A	R_ADCL	R_ADCL	R_ADCL	#N/A	#N/A	R_ADCL	R_ADCL	R_ADCL	R_ADCL	R_ADCL	R_ADCL	R_ADCL	#N/A	11
R_DB4PS	3,4-Dihydroxy-2-butanone-4-phosphate synthase	Cofactor and Prosthetic Group Biosynthesis	#N/A	R_DB4PS	#N/A	R_DB4PS	R_DB4PS	#N/A	R_DB4PS	R_DB4PS	R_DB4PS	R_DB4PS	R_DB4PS	R_DB4PS	R_DB4PS	R_DB4PS	#N/A	11
R_DPCOAK	dephospho-CoA kinase	Cofactor and Prosthetic Group Biosynthesis	#N/A	R_DPCOAK	R_DPCOAK	R_DPCOAK	R_DPCOAK	#N/A	R_DPCOAK	R_DPCOAK	R_DPCOAK	R_DPCOAK	#N/A	R_DPCOAK	R_DPCOAK	R_DPCOAK	#N/A	11
R_ENO	enolase	Glycolysis/Gluconeogenesis	R_ENO	R_ENO	R_ENO	R_ENO	R_ENO	R_ENO	R_ENO	R_ENO	#N/A	R_ENO	#N/A	#N/A	#N/A	R_ENO	R_ENO	11
R_GTPCI	GTP cyclohydrolase I	Cofactor and Prosthetic Group Biosynthesis	R_GTPCI	#N/A	R_GTPCI	R_GTPCI	R_GTPCI	#N/A	#N/A	R_GTPCI	R_GTPCI	R_GTPCI	R_GTPCI	R_GTPCI	R_GTPCI	R_GTPCI	#N/A	11
R_HCO3E	HCO3 equilibration reaction	Unassigned/more than one	R_HCO3E	R_HCO3E	R_HCO3E	#N/A	R_HCO3E	R_HCO3E	R_HCO3E	#N/A	#N/A	R_HCO3E	R_HCO3E	R_HCO3E	#N/A	R_HCO3E	R_HCO3E	11
R_MCOATA	Malonyl-CoA-ACP transacylase/S-malonyltransferase (MACPMT in Dehaloc)	Membrane Lipid Metabolism	#N/A	R_MCOATA	R_MCOATA	#N/A	R_MCOATA	R_MCOATA	#N/A	R_MCOATA	R_MCOATA	R_MCOATA	#N/A	R_MCOATA	R_MCOATA	R_MCOATA	R_MCOATA	11
R_PMDPHT	pyrimidine phosphatase	Cofactor and Prosthetic Group Biosynthesis	#N/A	R_PMDPHT	#N/A	R_PMDPHT	R_PMDPHT	#N/A	R_PMDPHT	R_PMDPHT	R_PMDPHT	R_PMDPHT	R_PMDPHT	R_PMDPHT	R_PMDPHT	R_PMDPHT	#N/A	11
R_PNTK	pantothenate kinase	Cofactor and Prosthetic Group Biosynthesis	#N/A	R_PNTK	R_PNTK	R_PNTK	R_PNTK	#N/A	R_PNTK	R_PNTK	R_PNTK	R_PNTK	#N/A	R_PNTK	R_PNTK	R_PNTK	#N/A	11
R_PPCDC	phosphopantothenoylcysteine decarboxylase	Cofactor and Prosthetic Group Biosynthesis	#N/A	R_PPCDC	R_PPCDC	R_PPCDC	R_PPCDC	#N/A	R_PPCDC	R_PPCDC	R_PPCDC	R_PPCDC	#N/A	R_PPCDC	R_PPCDC	R_PPCDC	#N/A	11
R_PTPAT	pantetheine-phosphate adenylyltransferase	Cofactor and Prosthetic Group Biosynthesis	#N/A	R_PTPAT	R_PTPAT	R_PTPAT	R_PTPAT	#N/A	R_PTPAT	R_PTPAT	R_PTPAT	R_PTPAT	#N/A	R_PTPAT	R_PTPAT	R_PTPAT	#N/A	11
R_RBFSa	riboflavin synthase	Cofactor and Prosthetic Group Biosynthesis	#N/A	R_RBFSa	#N/A	R_RBFSa	R_RBFSa	#N/A	R_RBFSa	R_RBFSa	R_RBFSa	R_RBFSa	R_RBFSa	R_RBFSa	R_RBFSa	R_RBFSa	#N/A	11
R_RBFSb	riboflavin synthase	Cofactor and Prosthetic Group Biosynthesis	#N/A	R_RBFSb	#N/A	R_RBFSb	R_RBFSb	#N/A	R_RBFSb	R_RBFSb	R_RBFSb	R_RBFSb	R_RBFSb	R_RBFSb	R_RBFSb	R_RBFSb	#N/A	11
R_APRAUR	5-amino-6-(5-phosphoribosylamino)uracil reductase	Cofactor and Prosthetic Group Biosynthesis	#N/A	R_APRAUR	#N/A	R_APRAUR	R_APRAUR	#N/A	#N/A	R_APRAUR	R_APRAUR	R_APRAUR	R_APRAUR	R_APRAUR	R_APRAUR	R_APRAUR	#N/A	10
R_DHDPS	dihydrodipicolinate synthase	Threonine and Lysine Metabolism	R_DHDPS	R_DHDPS	R_DHDPS	#N/A	#N/A	#N/A	#N/A	R_DHDPS	R_DHDPS	#N/A	R_DHDPS	R_DHDPS	R_DHDPS	R_DHDPS	R_DHDPS	10
R_DHQS	3-dehydroquinate synthase	Tyrosine, Tryptophan, and Phenylalanine Metabolism	R_DHQS	R_DHQS	R_DHQS	#N/A	#N/A	#N/A	#N/A	R_DHQS	R_DHQS	R_DHQS	R_DHQS	R_DHQS	R_DHQS	R_DHQS	#N/A	10
R_DMATT	dimethylallyltranstransferase	Cofactor and Prosthetic Group Biosynthesis	R_DMATT	#N/A	#N/A	R_DMATT	R_DMATT	#N/A	R_DMATT	R_DMATT	R_DMATT	#N/A	R_DMATT	#N/A	R_DMATT	R_DMATT	R_DMATT	10
R_DNMPPA	Dihydroneopterin monophosphate dephosphorylase	Cofactor and Prosthetic Group Biosynthesis	#N/A	R_DNMPPA	R_DNMPPA	R_DNMPPA	R_DNMPPA	#N/A	R_DNMPPA	R_DNMPPA	R_DNMPPA	R_DNMPPA	#N/A	R_DNMPPA	R_DNMPPA	#N/A	#N/A	10
R_FMNAT	FMN adenylyltransferase	Cofactor and Prosthetic Group Biosynthesis	#N/A	R_FMNAT	#N/A	R_FMNAT	R_FMNAT	#N/A	#N/A	R_FMNAT	R_FMNAT	R_FMNAT	R_FMNAT	R_FMNAT	R_FMNAT	R_FMNAT	#N/A	10
R_GAPD	glyceraldehyde-3-phosphate dehydrogenase	Glycolysis/Gluconeogenesis	R_GAPD	R_GAPD	R_GAPD	R_GAPD	R_GAPD	R_GAPD	#N/A	#N/A	#N/A	R_GAPD	R_GAPD	#N/A	#N/A	R_GAPD	R_GAPD	10
R_GCALDD	Glycolaldehyde dehydrogenase	Folate Metabolism	R_GCALDD	R_GCALDD	#N/A	R_GCALDD	R_GCALDD	#N/A	#N/A	R_GCALDD	R_GCALDD	R_GCALDD	R_GCALDD	R_GCALDD	R_GCALDD	#N/A	#N/A	10
R_GRTT	geranyltranstransferase	Cofactor and Prosthetic Group Biosynthesis	R_GRTT	#N/A	#N/A	R_GRTT	R_GRTT	#N/A	R_GRTT	R_GRTT	R_GRTT	#N/A	R_GRTT	#N/A	R_GRTT	R_GRTT	R_GRTT	10
R_METAT	methionine adenosyltransferase	Methionine Metabolism	#N/A	R_METAT	#N/A	R_METAT	R_METAT	#N/A	R_METAT	#N/A	R_METAT	R_METAT	R_METAT	R_METAT	R_METAT	#N/A	R_METAT	10
R_PAPPT3	phospho-N-acetylmuramoyl-pentapeptide-transferase (meso-2,6-diaminopimelate)	Cell Envelope Biosynthesis	R_PAPPT3	#N/A	#N/A	R_PAPPT3	R_PAPPT3	R_PAPPT3	#N/A	R_PAPPT3	R_PAPPT3	R_PAPPT3	#N/A	R_PAPPT3	R_PAPPT3	#N/A	R_PAPPT3	10
R_RBFK	riboflavin kinase	Cofactor and Prosthetic Group Biosynthesis	#N/A	R_RBFK	#N/A	R_RBFK	R_RBFK	#N/A	#N/A	R_RBFK	R_RBFK	R_RBFK	R_RBFK	R_RBFK	R_RBFK	R_RBFK	#N/A	10
R_SHK3D	shikimate dehydrogenase	Tyrosine, Tryptophan, and Phenylalanine Metabolism	R_SHK3D	#N/A	R_SHK3D	#N/A	#N/A	#N/A	R_SHK3D	R_SHK3D	R_SHK3D	R_SHK3D	R_SHK3D	R_SHK3D	R_SHK3D	R_SHK3D	#N/A	10
R_UAGPT3	UDP-N-acetylglucosamine-N-acetylmuramyl-(pentapeptide)pyrophosphoryl-undecaprenol N-acetylglucosamine transferase	Cell Envelope Biosynthesis	R_UAGPT3	#N/A	#N/A	R_UAGPT3	R_UAGPT3	R_UAGPT3	#N/A	R_UAGPT3	R_UAGPT3	R_UAGPT3	#N/A	R_UAGPT3	R_UAGPT3	#N/A	R_UAGPT3	10
R_UDCPDP	undecaprenyl-diphosphatase	Cell Envelope Biosynthesis	R_UDCPDP	#N/A	#N/A	R_UDCPDP	#N/A	R_UDCPDP	#N/A	R_UDCPDP	R_UDCPDP	R_UDCPDP	#N/A	R_UDCPDP	R_UDCPDP	R_UDCPDP	R_UDCPDP	10
R_UGMDDS	UDP-N-acetylmuramoyl-L-alanyl-D-glutamyl-meso-2,6-diaminopimeloyl-D-alanyl-D-alanine synthetase	Cell Envelope Biosynthesis	R_UGMDDS	#N/A	#N/A	R_UGMDDS	R_UGMDDS	R_UGMDDS	#N/A	R_UGMDDS	R_UGMDDS	R_UGMDDS	#N/A	R_UGMDDS	R_UGMDDS	#N/A	R_UGMDDS	10
R_DNTPPA	Dihydroneopterin triphosphate pyrophosphatase	Cofactor and Prosthetic Group Biosynthesis	#N/A	R_DNTPPA	R_DNTPPA	R_DNTPPA	R_DNTPPA	#N/A	#N/A	R_DNTPPA	R_DNTPPA	R_DNTPPA	#N/A	R_DNTPPA	R_DNTPPA	#N/A	#N/A	9
R_ADCS	4-amino-4-deoxychorismate synthase	Cofactor and Prosthetic Group Biosynthesis	R_ADCS	#N/A	R_ADCS	R_ADCS	R_ADCS	#N/A	#N/A	#N/A	#N/A	R_ADCS	R_ADCS	R_ADCS	R_ADCS	R_ADCS	#N/A	9
R_ASAD	aspartate-semialdehyde dehydrogenase	Threonine and Lysine Metabolism	R_ASAD	R_ASAD	R_ASAD	#N/A	#N/A	#N/A	R_ASAD	#N/A	#N/A	#N/A	R_ASAD	R_ASAD	R_ASAD	R_ASAD	R_ASAD	9
R_ASPK	aspartate kinase	Threonine and Lysine Metabolism	R_ASPK	R_ASPK	R_ASPK	#N/A	#N/A	#N/A	R_ASPK	#N/A	#N/A	#N/A	R_ASPK	R_ASPK	R_ASPK	R_ASPK	R_ASPK	9
R_DAPE	diaminopimelate epimerase	Threonine and Lysine Metabolism	R_DAPE	R_DAPE	R_DAPE	#N/A	#N/A	#N/A	#N/A	R_DAPE	R_DAPE	#N/A	#N/A	R_DAPE	R_DAPE	R_DAPE	R_DAPE	9
R_DHQD	3-Dehydroquinate hydro-lyase	Tyrosine, Tryptophan, and Phenylalanine Metabolism	R_DHQD	R_DHQD	R_DHQD	#N/A	#N/A	#N/A	R_DHQD	R_DHQD	R_DHQD	#N/A	R_DHQD	R_DHQD	#N/A	R_DHQD	#N/A	9
R_PGK	phosphoglycerate kinase	Glycolysis/Gluconeogenesis	R_PGK	#N/A	R_PGK	R_PGK	R_PGK	R_PGK	R_PGK	#N/A	#N/A	R_PGK	#N/A	#N/A	#N/A	R_PGK	R_PGK	9
R_PGM	phosphoglycerate mutase	Glycolysis/Gluconeogenesis	R_PGM	R_PGM	R_PGM	R_PGM	R_PGM	R_PGM	#N/A	#N/A	#N/A	R_PGM	#N/A	#N/A	#N/A	R_PGM	R_PGM	9
R_TRDR	thioredoxin reductase (NADPH)	Oxidative Phosphorylation	#N/A	R_TRDR	R_TRDR	#N/A	#N/A	#N/A	R_TRDR	R_TRDR	R_TRDR	#N/A	R_TRDR	R_TRDR	#N/A	R_TRDR	R_TRDR	9
R_AGPAT160	1-hexadecanoyl-sn-glycerol 3-phosphate O-acyltransferase (n-C16:0)	Glycerophospholipid Metabolism	#N/A	#N/A	#N/A	R_AGPAT160	R_AGPAT160	R_AGPAT160	#N/A	R_AGPAT160	#N/A	R_AGPAT160	#N/A	#N/A	R_AGPAT160	R_AGPAT160	R_AGPAT160	8
R_ALAALA	D-alanine-D-alanine ligase (reversible)	Murein Recycling	R_ALAALA	R_ALAALA	#N/A	#N/A	#N/A	#N/A	#N/A	R_ALAALA	R_ALAALA	#N/A	#N/A	R_ALAALA	R_ALAALA	R_ALAALA	R_ALAALA	8
R_CDPMEK	4-(cytidine 5'-diphospho)-2-C-methyl-D-erythritol kinase	Cofactor and Prosthetic Group Biosynthesis	R_CDPMEK	#N/A	#N/A	R_CDPMEK	R_CDPMEK	#N/A	#N/A	R_CDPMEK	R_CDPMEK	#N/A	#N/A	#N/A	R_CDPMEK	R_CDPMEK	R_CDPMEK	8
R_DASYN160	CDP-diacylglycerol synthetase (n-C16:0)	Glycerophospholipid Metabolism	#N/A	#N/A	#N/A	R_DASYN160	R_DASYN160	R_DASYN160	#N/A	R_DASYN160	#N/A	R_DASYN160	#N/A	#N/A	R_DASYN160	R_DASYN160	R_DASYN160	8
R_DHDPRy	dihydrodipicolinate reductase (NADPH)	Threonine and Lysine Metabolism	R_DHDPRy	#N/A	R_DHDPRy	#N/A	#N/A	#N/A	#N/A	R_DHDPRy	R_DHDPRy	#N/A	R_DHDPRy	R_DHDPRy	R_DHDPRy	#N/A	R_DHDPRy	8
R_DHNPA	dihydroneopterin aldolase	Cofactor and Prosthetic Group Biosynthesis	R_DHNPA	R_DHNPA	R_DHNPA	#N/A	#N/A	#N/A	#N/A	R_DHNPA	R_DHNPA	#N/A	#N/A	R_DHNPA	R_DHNPA	R_DHNPA	#N/A	8
R_DXPRI	1-deoxy-D-xylulose reductoisomerase	Cofactor and Prosthetic Group Biosynthesis	R_DXPRI	#N/A	#N/A	R_DXPRI	R_DXPRI	#N/A	#N/A	R_DXPRI	R_DXPRI	#N/A	#N/A	#N/A	R_DXPRI	R_DXPRI	R_DXPRI	8
R_DXPS	1-deoxy-D-xylulose 5-phosphate synthase	Cofactor and Prosthetic Group Biosynthesis	R_DXPS	#N/A	#N/A	R_DXPS	R_DXPS	#N/A	#N/A	R_DXPS	R_DXPS	#N/A	#N/A	#N/A	R_DXPS	R_DXPS	R_DXPS	8
R_FBA	fructose-bisphosphate aldolase	Glycolysis/Gluconeogenesis	R_FBA	R_FBA	R_FBA	#N/A	#N/A	#N/A	R_FBA	#N/A	#N/A	R_FBA	R_FBA	#N/A	#N/A	R_FBA	R_FBA	8
R_G3PAT160	glycerol-3-phosphate acyltransferase (C16:0)	Glycerophospholipid Metabolism	#N/A	#N/A	#N/A	R_G3PAT160	R_G3PAT160	R_G3PAT160	#N/A	R_G3PAT160	#N/A	R_G3PAT160	#N/A	#N/A	R_G3PAT160	R_G3PAT160	R_G3PAT160	8
R_GLUTRS	Glutamyl-tRNA synthetase	Cofactor and Prosthetic Group Biosynthesis	#N/A	#N/A	#N/A	R_GLUTRS	R_GLUTRS	#N/A	R_GLUTRS	R_GLUTRS	#N/A	R_GLUTRS	R_GLUTRS	R_GLUTRS	R_GLUTRS	#N/A	#N/A	8
R_IMPC	IMP cyclohydrolase	Purine and Pyrimidine Biosynthesis	#N/A	R_IMPC	R_IMPC	#N/A	#N/A	#N/A	R_IMPC	R_IMPC	#N/A	#N/A	#N/A	R_IMPC	R_IMPC	R_IMPC	R_IMPC	8
R_MECDPS	2-C-methyl-D-erythritol 2,4-cyclodiphosphate synthase	Cofactor and Prosthetic Group Biosynthesis	R_MECDPS	#N/A	#N/A	R_MECDPS	R_MECDPS	#N/A	#N/A	R_MECDPS	R_MECDPS	#N/A	#N/A	#N/A	R_MECDPS	R_MECDPS	R_MECDPS	8
R_MEPCT	2-C-methyl-D-erythritol 4-phosphate cytidylyltransferase	Cofactor and Prosthetic Group Biosynthesis	R_MEPCT	#N/A	#N/A	R_MEPCT	R_MEPCT	#N/A	#N/A	R_MEPCT	R_MEPCT	#N/A	#N/A	#N/A	R_MEPCT	R_MEPCT	R_MEPCT	8
R_METS	methionine synthase	Methionine Metabolism	#N/A	R_METS	R_METS	#N/A	R_METS	#N/A	R_METS	#N/A	#N/A	R_METS	#N/A	R_METS	R_METS	R_METS	#N/A	8
R_NNAT	nicotinate-nucleotide adenylyltransferase	Nucleotide Salvage Pathway	R_NNAT	R_NNAT	R_NNAT	#N/A	#N/A	#N/A	R_NNAT	R_NNAT	#N/A	#N/A	R_NNAT	#N/A	R_NNAT	R_NNAT	#N/A	8
R_PGMT	phosphoglucomutase	Alternate Carbon Metabolism	#N/A	R_PGMT	R_PGMT	#N/A	#N/A	#N/A	R_PGMT	R_PGMT	#N/A	#N/A	R_PGMT	R_PGMT	R_PGMT	#N/A	R_PGMT	8
R_PRPPS	phosphoribosylpyrophosphate synthetase	Histidine Metabolism	#N/A	#N/A	R_PRPPS	#N/A	#N/A	#N/A	R_PRPPS	#N/A	R_PRPPS	#N/A	R_PRPPS	R_PRPPS	R_PRPPS	R_PRPPS	R_PRPPS	8
R_ADSL1	adenylsuccinate lyase	Purine and Pyrimidine Biosynthesis	#N/A	R_ADSL1	R_ADSL1	#N/A	#N/A	#N/A	R_ADSL1	R_ADSL1	#N/A	#N/A	#N/A	#N/A	R_ADSL1	R_ADSL1	R_ADSL1	7
R_ADSL2	adenylosuccinate lyase	Purine and Pyrimidine Biosynthesis	#N/A	R_ADSL2	R_ADSL2	#N/A	#N/A	#N/A	R_ADSL2	R_ADSL2	#N/A	#N/A	#N/A	#N/A	R_ADSL2	R_ADSL2	R_ADSL2	7
R_ADSS	adenylosuccinate synthase	Purine and Pyrimidine Biosynthesis	#N/A	R_ADSS	R_ADSS	#N/A	#N/A	#N/A	R_ADSS	R_ADSS	#N/A	#N/A	#N/A	#N/A	R_ADSS	R_ADSS	R_ADSS	7
R_AICART	phosphoribosylaminoimidazolecarboxamide formyltransferase	Purine and Pyrimidine Biosynthesis	#N/A	R_AICART	R_AICART	#N/A	#N/A	#N/A	R_AICART	R_AICART	#N/A	#N/A	#N/A	R_AICART	R_AICART	R_AICART	#N/A	7
R_DDPA	3-deoxy-D-arabino-heptulosonate 7-phosphate synthetase	Tyrosine, Tryptophan, and Phenylalanine Metabolism	#N/A	R_DDPA	#N/A	#N/A	#N/A	#N/A	#N/A	R_DDPA	R_DDPA	R_DDPA	R_DDPA	#N/A	R_DDPA	R_DDPA	#N/A	7
R_DPR	2-dehydropantoate 2-reductase	Cofactor and Prosthetic Group Biosynthesis	#N/A	R_DPR	R_DPR	#N/A	#N/A	#N/A	#N/A	R_DPR	R_DPR	#N/A	#N/A	R_DPR	R_DPR	R_DPR	#N/A	7
R_G1SAT	glutamate-1-semialdehyde aminotransferase	Cofactor and Prosthetic Group Biosynthesis	#N/A	#N/A	#N/A	R_G1SAT	R_G1SAT	#N/A	R_G1SAT	R_G1SAT	#N/A	R_G1SAT	R_G1SAT	#N/A	R_G1SAT	#N/A	#N/A	7
R_GALU	UTP-glucose-1-phosphate uridylyltransferase (irreversible)	Unassigned/more than one	#N/A	#N/A	#N/A	#N/A	#N/A	R_GALU	R_GALU	R_GALU	#N/A	R_GALU	R_GALU	R_GALU	R_GALU	#N/A	#N/A	7
R_GLUPRT	glutamine phosphoribosyldiphosphate amidotransferase	Purine and Pyrimidine Biosynthesis	#N/A	R_GLUPRT	R_GLUPRT	#N/A	#N/A	#N/A	R_GLUPRT	R_GLUPRT	#N/A	#N/A	#N/A	#N/A	R_GLUPRT	R_GLUPRT	R_GLUPRT	7
R_GLUTRR	glutamyl-tRNA reductase	Cofactor and Prosthetic Group Biosynthesis	#N/A	#N/A	#N/A	R_GLUTRR	R_GLUTRR	#N/A	R_GLUTRR	R_GLUTRR	#N/A	R_GLUTRR	R_GLUTRR	#N/A	R_GLUTRR	#N/A	#N/A	7
R_GTPCII	GTP cyclohydrolase II	Cofactor and Prosthetic Group Biosynthesis	#N/A	R_GTPCII	#N/A	#N/A	#N/A	#N/A	#N/A	R_GTPCII	R_GTPCII	#N/A	R_GTPCII	R_GTPCII	R_GTPCII	R_GTPCII	#N/A	7
R_HMBS	hydroxymethylbilane synthase	Cofactor and Prosthetic Group Biosynthesis	#N/A	#N/A	#N/A	R_HMBS	R_HMBS	#N/A	R_HMBS	R_HMBS	#N/A	R_HMBS	R_HMBS	#N/A	R_HMBS	#N/A	#N/A	7
R_MOHMT	3-methyl-2-oxobutanoate hydroxymethyltransferase	Cofactor and Prosthetic Group Biosynthesis	#N/A	R_MOHMT	R_MOHMT	#N/A	#N/A	#N/A	#N/A	R_MOHMT	R_MOHMT	#N/A	#N/A	R_MOHMT	R_MOHMT	R_MOHMT	#N/A	7
R_PANTS	pantothenate synthase	Cofactor and Prosthetic Group Biosynthesis	#N/A	R_PANTS	R_PANTS	#N/A	#N/A	#N/A	#N/A	R_PANTS	R_PANTS	#N/A	#N/A	R_PANTS	R_PANTS	R_PANTS	#N/A	7
R_PPA	inorganic diphosphatase	Anaplerotic Reactions	#N/A	R_PPA	#N/A	#N/A	#N/A	#N/A	#N/A	#N/A	R_PPA	R_PPA	R_PPA	R_PPA	R_PPA	#N/A	R_PPA	7
R_PPBNGS	porphobilinogen synthase	Cofactor and Prosthetic Group Biosynthesis	#N/A	#N/A	#N/A	R_PPBNGS	R_PPBNGS	#N/A	R_PPBNGS	R_PPBNGS	#N/A	R_PPBNGS	R_PPBNGS	#N/A	R_PPBNGS	#N/A	#N/A	7
R_PPTGS	Peptidoglycan subunit synthesis	Murein Biosynthesis	R_PPTGS	#N/A	#N/A	#N/A	#N/A	#N/A	#N/A	R_PPTGS	R_PPTGS	#N/A	#N/A	R_PPTGS	R_PPTGS	R_PPTGS	R_PPTGS	7
R_PRAGS	phosphoribosylglycinamide synthase	Purine and Pyrimidine Biosynthesis	#N/A	R_PRAGS	R_PRAGS	#N/A	#N/A	#N/A	R_PRAGS	R_PRAGS	#N/A	#N/A	#N/A	#N/A	R_PRAGS	R_PRAGS	R_PRAGS	7
R_PRAIS	phosphoribosylaminoimidazole synthase	Purine and Pyrimidine Biosynthesis	#N/A	R_PRAIS	R_PRAIS	#N/A	#N/A	#N/A	R_PRAIS	R_PRAIS	#N/A	#N/A	#N/A	#N/A	R_PRAIS	R_PRAIS	R_PRAIS	7
R_PRASCS	phosphoribosylaminoimidazolesuccinocarboxamide synthase	Purine and Pyrimidine Biosynthesis	#N/A	R_PRASCS	R_PRASCS	#N/A	#N/A	#N/A	R_PRASCS	R_PRASCS	#N/A	#N/A	#N/A	#N/A	R_PRASCS	R_PRASCS	R_PRASCS	7
R_PRFGS	phosphoribosylformylglycinamidine synthase	Purine and Pyrimidine Biosynthesis	#N/A	R_PRFGS	R_PRFGS	#N/A	#N/A	#N/A	R_PRFGS	R_PRFGS	#N/A	#N/A	#N/A	#N/A	R_PRFGS	R_PRFGS	R_PRFGS	7
R_UAMAGS	UDP-N-acetylmuramoyl-L-alanyl-D-glutamate synthetase	Cell Envelope Biosynthesis	R_UAMAGS	#N/A	#N/A	#N/A	#N/A	#N/A	#N/A	R_UAMAGS	R_UAMAGS	#N/A	#N/A	R_UAMAGS	R_UAMAGS	R_UAMAGS	R_UAMAGS	7
R_UAMAS	UDP-N-acetylmuramoyl-L-alanine synthetase	Cell Envelope Biosynthesis	R_UAMAS	#N/A	#N/A	#N/A	#N/A	#N/A	#N/A	R_UAMAS	R_UAMAS	#N/A	#N/A	R_UAMAS	R_UAMAS	R_UAMAS	R_UAMAS	7
R_UPP3MT	uroporphyrinogen methyltransferase	Cofactor and Prosthetic Group Biosynthesis	#N/A	#N/A	#N/A	R_UPP3MT	R_UPP3MT	#N/A	R_UPP3MT	R_UPP3MT	#N/A	R_UPP3MT	R_UPP3MT	#N/A	R_UPP3MT	#N/A	#N/A	7
R_UPP3S	uroporphyrinogen-III synthase	Cofactor and Prosthetic Group Biosynthesis	#N/A	#N/A	#N/A	R_UPP3S	R_UPP3S	#N/A	R_UPP3S	R_UPP3S	#N/A	R_UPP3S	R_UPP3S	#N/A	R_UPP3S	#N/A	#N/A	7
R_AGPAT161	1-hexadec-7-enoyl-sn-glycerol 3-phosphate O-acyltransferase (n-C16:1)	Glycerophospholipid Metabolism	#N/A	#N/A	#N/A	R_AGPAT161	R_AGPAT161	R_AGPAT161	#N/A	R_AGPAT161	#N/A	R_AGPAT161	#N/A	#N/A	R_AGPAT161	#N/A	#N/A	6
R_ANPRT	anthranilate phosphoribosyltransferase	Tyrosine, Tryptophan, and Phenylalanine Metabolism	#N/A	R_ANPRT	R_ANPRT	#N/A	#N/A	#N/A	R_ANPRT	R_ANPRT	#N/A	#N/A	#N/A	#N/A	R_ANPRT	R_ANPRT	#N/A	6
R_ASNS1	asparagine synthase (glutamine-hydrolysing)	Alanine and Aspartate Metabolism	#N/A	R_ASNS1	#N/A	#N/A	#N/A	#N/A	R_ASNS1	R_ASNS1	#N/A	#N/A	R_ASNS1	R_ASNS1	R_ASNS1	#N/A	#N/A	6
R_CHORM	chorismate mutase	Tyrosine, Tryptophan, and Phenylalanine Metabolism	#N/A	R_CHORM	R_CHORM	#N/A	#N/A	#N/A	R_CHORM	#N/A	#N/A	#N/A	#N/A	R_CHORM	R_CHORM	R_CHORM	#N/A	6
R_DASYN161	CDP-diacylglycerol synthetase (n-C16:1)	Glycerophospholipid Metabolism	#N/A	#N/A	#N/A	R_DASYN161	R_DASYN161	R_DASYN161	#N/A	R_DASYN161	#N/A	R_DASYN161	#N/A	#N/A	R_DASYN161	#N/A	#N/A	6
R_DHPPDA	diaminohydroxyphosphoribosylaminopyrimidine deaminase	Cofactor and Prosthetic Group Biosynthesis	#N/A	R_DHPPDA	#N/A	#N/A	#N/A	#N/A	#N/A	R_DHPPDA	R_DHPPDA	#N/A	R_DHPPDA	#N/A	R_DHPPDA	R_DHPPDA	#N/A	6
R_G3PAT161	glycerol-3-phosphate acyltransferase (C16:1)	Glycerophospholipid Metabolism	#N/A	#N/A	#N/A	R_G3PAT161	R_G3PAT161	R_G3PAT161	#N/A	R_G3PAT161	#N/A	R_G3PAT161	#N/A	#N/A	R_G3PAT161	#N/A	#N/A	6
R_GF6PTA	glutamine-fructose-6-phosphate transaminase	Cell Envelope Biosynthesis	#N/A	R_GF6PTA	#N/A	#N/A	#N/A	#N/A	R_GF6PTA	R_GF6PTA	R_GF6PTA	#N/A	#N/A	#N/A	R_GF6PTA	#N/A	R_GF6PTA	6
R_GLNS	glutamine synthetase	Glutamate metabolism	#N/A	R_GLNS	#N/A	#N/A	#N/A	#N/A	R_GLNS	R_GLNS	#N/A	#N/A	R_GLNS	#N/A	#N/A	R_GLNS	R_GLNS	6
R_IGPS	indole-3-glycerol-phosphate synthase	Tyrosine, Tryptophan, and Phenylalanine Metabolism	#N/A	R_IGPS	R_IGPS	#N/A	#N/A	#N/A	R_IGPS	R_IGPS	#N/A	#N/A	#N/A	#N/A	R_IGPS	R_IGPS	#N/A	6
R_IMPD	IMP dehydrogenase	Purine and Pyrimidine Biosynthesis	#N/A	#N/A	R_IMPD	#N/A	#N/A	#N/A	R_IMPD	R_IMPD	#N/A	#N/A	#N/A	R_IMPD	R_IMPD	#N/A	R_IMPD	6
R_LPADSS	Lipid A disaccaride synthase (_HP in pylori)	Lipopolysaccharide Biosynthesis / Recycling	#N/A	#N/A	#N/A	#N/A	R_LPADSS	R_LPADSS	#N/A	#N/A	R_LPADSS	R_LPADSS	#N/A	R_LPADSS	R_LPADSS	#N/A	#N/A	6
R_MECDPDH	2C-methyl-D-erythritol 2,4 cyclodiphosphate dehydratase (tub,pseud)	Cofactor and Prosthetic Group Biosynthesis	R_MECDPDH	#N/A	#N/A	R_MECDPDH	R_MECDPDH	#N/A	#N/A	R_MECDPDH	R_MECDPDH	#N/A	#N/A	#N/A	#N/A	#N/A	R_MECDPDH	6
R_MTHFR2	5,10-methylenetetrahydrofolate reductase (NADH)	Folate Metabolism	#N/A	#N/A	#N/A	#N/A	R_MTHFR2	#N/A	#N/A	#N/A	R_MTHFR2	R_MTHFR2	#N/A	R_MTHFR2	R_MTHFR2	R_MTHFR2	#N/A	6
R_PGSA160	Phosphatidylglycerol synthase (n-C16:0)	Glycerophospholipid Metabolism	#N/A	#N/A	#N/A	#N/A	#N/A	R_PGSA160	#N/A	R_PGSA160	#N/A	R_PGSA160	#N/A	#N/A	R_PGSA160	R_PGSA160	R_PGSA160	6
R_PHETA1	phenylalanine transaminase	Tyrosine, Tryptophan, and Phenylalanine Metabolism	#N/A	R_PHETA1	R_PHETA1	#N/A	#N/A	#N/A	R_PHETA1	#N/A	#N/A	#N/A	#N/A	R_PHETA1	R_PHETA1	R_PHETA1	#N/A	6
R_PPNCL2	phosphopantothenate-cysteine ligase (cmp)	Cofactor and Prosthetic Group Biosynthesis	#N/A	#N/A	#N/A	R_PPNCL2	R_PPNCL2	#N/A	R_PPNCL2	#N/A	R_PPNCL2	R_PPNCL2	#N/A	#N/A	#N/A	R_PPNCL2	#N/A	6
R_PPNDH	prephenate dehydratase	Tyrosine, Tryptophan, and Phenylalanine Metabolism	#N/A	R_PPNDH	R_PPNDH	#N/A	#N/A	#N/A	R_PPNDH	#N/A	#N/A	#N/A	#N/A	R_PPNDH	R_PPNDH	R_PPNDH	#N/A	6
R_PRAI	phosphoribosylanthranilate isomerase (irreversible)	Tyrosine, Tryptophan, and Phenylalanine Metabolism	#N/A	R_PRAI	R_PRAI	#N/A	#N/A	#N/A	R_PRAI	R_PRAI	#N/A	#N/A	#N/A	#N/A	R_PRAI	R_PRAI	#N/A	6
R_PSD160	Phosphatidylserine decarboxylase (n-C16:0)	Glycerophospholipid Metabolism	#N/A	#N/A	#N/A	R_PSD160	R_PSD160	R_PSD160	#N/A	R_PSD160	#N/A	R_PSD160	#N/A	#N/A	#N/A	#N/A	R_PSD160	6
R_PSSA160	Phosphatidylserine syntase (n-C16:0)	Glycerophospholipid Metabolism	#N/A	#N/A	#N/A	R_PSSA160	R_PSSA160	R_PSSA160	#N/A	R_PSSA160	#N/A	R_PSSA160	#N/A	#N/A	#N/A	#N/A	R_PSSA160	6
R_SDPDS	succinyl-diaminopimelate desuccinylase	Threonine and Lysine Metabolism	#N/A	#N/A	#N/A	#N/A	#N/A	#N/A	#N/A	R_SDPDS	R_SDPDS	#N/A	R_SDPDS	R_SDPDS	R_SDPDS	#N/A	R_SDPDS	6
R_SDPTA	succinyldiaminopimelate transaminase	Threonine and Lysine Metabolism	#N/A	#N/A	#N/A	#N/A	#N/A	#N/A	#N/A	R_SDPTA	R_SDPTA	#N/A	R_SDPTA	R_SDPTA	R_SDPTA	#N/A	R_SDPTA	6
R_THDPS	tetrahydrodipicolinate succinylase	Threonine and Lysine Metabolism	#N/A	#N/A	#N/A	#N/A	#N/A	#N/A	#N/A	R_THDPS	R_THDPS	#N/A	R_THDPS	R_THDPS	R_THDPS	#N/A	R_THDPS	6
R_TMDS	thymidylate synthase	Nucleotide Salvage Pathway	#N/A	R_TMDS	R_TMDS	#N/A	#N/A	#N/A	R_TMDS	R_TMDS	#N/A	#N/A	#N/A	#N/A	R_TMDS	#N/A	R_TMDS	6
R_TPI	triose-phosphate isomerase	Glycolysis/Gluconeogenesis	#N/A	#N/A	R_TPI	#N/A	#N/A	#N/A	R_TPI	#N/A	R_TPI	R_TPI	#N/A	R_TPI	#N/A	#N/A	R_TPI	6
R_U23GAAT	UDP-3-O-(3-hydroxymyristoyl)glucosamine acyltransferase (_HP in pylori)	Lipopolysaccharide Biosynthesis / Recycling	#N/A	#N/A	#N/A	#N/A	R_U23GAAT	R_U23GAAT	#N/A	#N/A	R_U23GAAT	R_U23GAAT	#N/A	R_U23GAAT	R_U23GAAT	#N/A	#N/A	6
R_UAAGDS	UDP-N-acetylmuramoyl-L-alanyl-D-glutamyl-meso-2,6-diaminopimelate synthetase	Cell Envelope Biosynthesis	R_UAAGDS	#N/A	#N/A	#N/A	#N/A	#N/A	#N/A	R_UAAGDS	R_UAAGDS	#N/A	#N/A	R_UAAGDS	R_UAAGDS	#N/A	R_UAAGDS	6
R_UAGAAT	UDP-N-acetylglucosamine acyltransferase (_HP in pylori)	Lipopolysaccharide Biosynthesis / Recycling	#N/A	#N/A	#N/A	#N/A	R_UAGAAT	R_UAGAAT	#N/A	#N/A	R_UAGAAT	R_UAGAAT	#N/A	R_UAGAAT	R_UAGAAT	#N/A	#N/A	6
R_UHGADA	UDP-3-O-acetylglucosamine deacetylase (_HP in pylori)	Lipopolysaccharide Biosynthesis / Recycling	#N/A	#N/A	#N/A	#N/A	R_UHGADA	R_UHGADA	#N/A	#N/A	R_UHGADA	R_UHGADA	#N/A	R_UHGADA	R_UHGADA	#N/A	#N/A	6
R_USHD	UDP-sugar hydrolase (USHD_HP in pylori)	Lipopolysaccharide Biosynthesis / Recycling	#N/A	#N/A	#N/A	#N/A	R_USHD	R_USHD	#N/A	#N/A	R_USHD	R_USHD	#N/A	R_USHD	R_USHD	#N/A	#N/A	6
R_ACGK	acetylglutamate kinase	Arginine and Proline Metabolism	#N/A	R_ACGK	R_ACGK	#N/A	#N/A	#N/A	R_ACGK	#N/A	#N/A	#N/A	#N/A	#N/A	R_ACGK	R_ACGK	#N/A	5
R_ACOTA	acetylornithine transaminase	Arginine and Proline Metabolism	#N/A	R_ACOTA	R_ACOTA	#N/A	#N/A	#N/A	R_ACOTA	#N/A	#N/A	#N/A	#N/A	#N/A	R_ACOTA	R_ACOTA	#N/A	5
R_AGPR	N-acetyl-g-glutamyl-phosphate reductase	Arginine and Proline Metabolism	#N/A	R_AGPR	R_AGPR	#N/A	#N/A	#N/A	R_AGPR	#N/A	#N/A	#N/A	#N/A	#N/A	R_AGPR	R_AGPR	#N/A	5
R_AIRC	phosphoribosylaminoimidazole carboxylase	Purine and Pyrimidine Biosynthesis	#N/A	R_AIRC	R_AIRC	#N/A	#N/A	#N/A	#N/A	R_AIRC	#N/A	#N/A	#N/A	#N/A	R_AIRC	R_AIRC	#N/A	5
R_ANS	anthranilate synthase (ANS1 in Dehalocc,changed in list)	Tyrosine, Tryptophan, and Phenylalanine Metabolism	#N/A	#N/A	R_ANS	#N/A	#N/A	#N/A	R_ANS	R_ANS	#N/A	#N/A	#N/A	#N/A	R_ANS	R_ANS	#N/A	5
R_ASP1DC	aspartate 1-decarboxylase	Cofactor and Prosthetic Group Biosynthesis	#N/A	#N/A	R_ASP1DC	#N/A	#N/A	#N/A	#N/A	#N/A	R_ASP1DC	#N/A	#N/A	R_ASP1DC	R_ASP1DC	R_ASP1DC	#N/A	5
R_ATPPRT	ATP phosphoribosyltransferase	Histidine Metabolism	#N/A	R_ATPPRT	R_ATPPRT	#N/A	#N/A	#N/A	R_ATPPRT	#N/A	#N/A	#N/A	#N/A	R_ATPPRT	#N/A	R_ATPPRT	#N/A	5
R_DASYN_	CDP-diacylglycerol synthetase/phosphatidate cytidyl(yl)transferase (various)	Glycerophospholipid Metabolism	R_DASYN_	R_DASYN_	#N/A	#N/A	#N/A	#N/A	#N/A	#N/A	R_DASYN_	#N/A	R_DASYN_	R_DASYN_	#N/A	#N/A	#N/A	5
R_DHNPA2	dihydroneopterin aldolase reversible	Cofactor and Prosthetic Group Biosynthesis	#N/A	#N/A	#N/A	R_DHNPA2	R_DHNPA2	#N/A	R_DHNPA2	#N/A	#N/A	R_DHNPA2	R_DHNPA2	#N/A	#N/A	#N/A	#N/A	5
R_DHPS2	dihydropteroate synthase	Cofactor and Prosthetic Group Biosynthesis	#N/A	#N/A	#N/A	R_DHPS2	R_DHPS2	#N/A	R_DHPS2	#N/A	#N/A	R_DHPS2	R_DHPS2	#N/A	#N/A	#N/A	#N/A	5
R_GARFT	phosphoribosylglycinamide formyltransferase	Purine and Pyrimidine Biosynthesis	#N/A	#N/A	R_GARFT	#N/A	#N/A	#N/A	R_GARFT	#N/A	#N/A	#N/A	#N/A	#N/A	R_GARFT	R_GARFT	R_GARFT	5
R_GLCS1	glycogen synthase (ADPGlc)	Glycolysis/Gluconeogenesis	#N/A	#N/A	R_GLCS1	#N/A	#N/A	#N/A	#N/A	#N/A	#N/A	R_GLCS1	#N/A	R_GLCS1	R_GLCS1	R_GLCS1	#N/A	5
R_GLGC	glucose-1-phosphate adenylyltransferase	Glycolysis/Gluconeogenesis	#N/A	#N/A	R_GLGC	#N/A	#N/A	#N/A	#N/A	#N/A	#N/A	R_GLGC	#N/A	R_GLGC	R_GLGC	R_GLGC	#N/A	5
R_GLUR	glutamate racemase	Cell Envelope Biosynthesis	#N/A	#N/A	#N/A	#N/A	#N/A	#N/A	#N/A	#N/A	R_GLUR	#N/A	#N/A	R_GLUR	R_GLUR	R_GLUR	R_GLUR	5
R_GMPS2	GMP synthase	Purine and Pyrimidine Biosynthesis	#N/A	#N/A	R_GMPS2	#N/A	#N/A	#N/A	#N/A	R_GMPS2	#N/A	#N/A	#N/A	R_GMPS2	#N/A	R_GMPS2	R_GMPS2	5
R_HISTP	histidinol-phosphatase	Histidine Metabolism	#N/A	R_HISTP	R_HISTP	#N/A	#N/A	#N/A	R_HISTP	#N/A	#N/A	#N/A	#N/A	R_HISTP	#N/A	R_HISTP	#N/A	5
R_HPPK2	6-hydroxymethyl-dihydropterin pyrophosphokinase	Cofactor and Prosthetic Group Biosynthesis	#N/A	#N/A	#N/A	R_HPPK2	R_HPPK2	#N/A	R_HPPK2	#N/A	#N/A	R_HPPK2	R_HPPK2	#N/A	#N/A	#N/A	#N/A	5
R_HSTPT	histidinol-phosphate transaminase	Histidine Metabolism	#N/A	R_HSTPT	R_HSTPT	#N/A	#N/A	#N/A	R_HSTPT	#N/A	#N/A	#N/A	#N/A	R_HSTPT	#N/A	R_HSTPT	#N/A	5
R_IG3PS	Imidazole-glycerol-3-phosphate synthase	Histidine Metabolism	#N/A	R_IG3PS	R_IG3PS	#N/A	#N/A	#N/A	R_IG3PS	#N/A	#N/A	#N/A	#N/A	R_IG3PS	#N/A	R_IG3PS	#N/A	5
R_IGPDH	imidazoleglycerol-phosphate dehydratase	Histidine Metabolism	#N/A	R_IGPDH	R_IGPDH	#N/A	#N/A	#N/A	R_IGPDH	#N/A	#N/A	#N/A	#N/A	R_IGPDH	#N/A	R_IGPDH	#N/A	5
R_MTHFC	methenyltetrahydrofolate cyclohydrolase	Folate Metabolism	R_MTHFC	R_MTHFC	R_MTHFC	#N/A	#N/A	#N/A	R_MTHFC	#N/A	#N/A	#N/A	#N/A	#N/A	#N/A	R_MTHFC	#N/A	5
R_O2t_	o2 transport via diffusion (extORpp<-> to cytoplasm)	Transport	#N/A	#N/A	#N/A	#N/A	#N/A	#N/A	#N/A	R_O2t_	R_O2t_	#N/A	R_O2t_	#N/A	R_O2t_	#N/A	R_O2t_	5
R_OCBT	ornithine carbamoyltransferase	Arginine and Proline Metabolism	#N/A	R_OCBT	R_OCBT	#N/A	#N/A	#N/A	R_OCBT	#N/A	#N/A	#N/A	#N/A	#N/A	R_OCBT	R_OCBT	#N/A	5
R_PE160abcpp	phosphatidylethanolamine transport via ABC system (n-C16:0, periplasm)	Transport	#N/A	#N/A	#N/A	R_PE160abcpp	R_PE160abcpp	R_PE160abcpp	#N/A	R_PE160abcpp	#N/A	R_PE160abcpp	#N/A	#N/A	#N/A	#N/A	#N/A	5
R_PE161abcpp	phosphatidylethanolamine transport via ABC system (n-C16:1, periplasm)	Transport	#N/A	#N/A	#N/A	R_PE161abcpp	R_PE161abcpp	R_PE161abcpp	#N/A	R_PE161abcpp	#N/A	R_PE161abcpp	#N/A	#N/A	#N/A	#N/A	#N/A	5
R_PGSA_	EACH ORG - CDPdiacylglycerol:sn-glycerol-3-phosphate 3-phosphatidyltransferase	Glycerophospholipid Metabolism	R_PGSA_	R_PGSA_	#N/A	#N/A	#N/A	#N/A	#N/A	#N/A	R_PGSA_	#N/A	R_PGSA_	R_PGSA_	#N/A	#N/A	#N/A	5
R_PRAMPC	phosphoribosyl-AMP cyclohydrolase	Histidine Metabolism	#N/A	R_PRAMPC	R_PRAMPC	#N/A	#N/A	#N/A	R_PRAMPC	#N/A	#N/A	#N/A	#N/A	R_PRAMPC	#N/A	R_PRAMPC	#N/A	5
R_PRATPP	phosphoribosyl-ATP pyrophosphatase	Histidine Metabolism	#N/A	R_PRATPP	R_PRATPP	#N/A	#N/A	#N/A	R_PRATPP	#N/A	#N/A	#N/A	#N/A	R_PRATPP	#N/A	R_PRATPP	#N/A	5
R_PRMICI	1-(5-phosphoribosyl)-5-[(5-phosphoribosylamino)methylideneamino)imidazole-4-carboxamide isomerase	Histidine Metabolism	#N/A	R_PRMICI	R_PRMICI	#N/A	#N/A	#N/A	R_PRMICI	#N/A	#N/A	#N/A	#N/A	R_PRMICI	#N/A	R_PRMICI	#N/A	5
R_PSD_	Phosphatidylserine decarboxylase (various)	Glycerophospholipid Metabolism	R_PSD_	R_PSD_	#N/A	#N/A	#N/A	#N/A	#N/A	#N/A	R_PSD_	#N/A	R_PSD_	R_PSD_	#N/A	#N/A	#N/A	5
R_PSD161	Phosphatidylserine decarboxylase (n-C16:1)	Glycerophospholipid Metabolism	#N/A	#N/A	#N/A	R_PSD161	R_PSD161	R_PSD161	#N/A	R_PSD161	#N/A	R_PSD161	#N/A	#N/A	#N/A	#N/A	#N/A	5
R_PSSA_	CDPdiacylglycerol-serine O-phosphatidyltransferase (CDPDGP_CB in Clost)	Glycerophospholipid Metabolism	R_PSSA_	R_PSSA_	#N/A	#N/A	#N/A	#N/A	#N/A	#N/A	R_PSSA_	#N/A	R_PSSA_	R_PSSA_	#N/A	#N/A	#N/A	5
R_PSSA161	Phosphatidylserine syntase (n-C16:1)	Glycerophospholipid Metabolism	#N/A	#N/A	#N/A	R_PSSA161	R_PSSA161	R_PSSA161	#N/A	R_PSSA161	#N/A	R_PSSA161	#N/A	#N/A	#N/A	#N/A	#N/A	5
R_SHCHD2	sirohydrochlorin dehydrogenase (NAD)	Cofactor and Prosthetic Group Biosynthesis	#N/A	#N/A	#N/A	R_SHCHD2	R_SHCHD2	#N/A	#N/A	R_SHCHD2	#N/A	R_SHCHD2	R_SHCHD2	#N/A	#N/A	#N/A	#N/A	5
R_SHCHF	sirohydrochlorin ferrochelatase	Cofactor and Prosthetic Group Biosynthesis	#N/A	#N/A	#N/A	R_SHCHF	R_SHCHF	#N/A	#N/A	R_SHCHF	#N/A	R_SHCHF	R_SHCHF	#N/A	#N/A	#N/A	#N/A	5
R_TYRTA	tyrosine transaminase	Tyrosine, Tryptophan, and Phenylalanine Metabolism	#N/A	R_TYRTA	R_TYRTA	#N/A	#N/A	#N/A	R_TYRTA	#N/A	#N/A	#N/A	#N/A	#N/A	R_TYRTA	R_TYRTA	#N/A	5
R_3OAR140	3-oxoacyl-[acyl-carrier-protein] reductase (n-C14:0)	Cell Envelope Biosynthesis	#N/A	#N/A	#N/A	#N/A	R_3OAR140	R_3OAR140	#N/A	#N/A	#N/A	R_3OAR140	#N/A	#N/A	R_3OAR140	#N/A	#N/A	4
R_3OAS140	3-oxoacyl-[acyl-carrier-protein] synthase (n-C14:0)	Cell Envelope Biosynthesis	#N/A	#N/A	#N/A	#N/A	R_3OAS140	R_3OAS140	#N/A	#N/A	#N/A	R_3OAS140	#N/A	#N/A	R_3OAS140	#N/A	#N/A	4
R_A5PISO	arabinose-5-phosphate isomerase	Alternate Carbon Metabolism	#N/A	#N/A	#N/A	#N/A	#N/A	R_A5PISO	#N/A	#N/A	R_A5PISO	R_A5PISO	#N/A	R_A5PISO	#N/A	#N/A	#N/A	4
R_ADK1	adenylate kinase	Nucleotide Salvage Pathway	#N/A	#N/A	#N/A	#N/A	#N/A	#N/A	#N/A	#N/A	R_ADK1	#N/A	R_ADK1	#N/A	R_ADK1	R_ADK1	#N/A	4
R_AGPAT181	1-octadec-7-enoyl-sn-glycerol 3-phosphate O-acyltransferase (n-C18:1)	Glycerophospholipid Metabolism	#N/A	#N/A	#N/A	#N/A	#N/A	R_AGPAT181	#N/A	R_AGPAT181	#N/A	R_AGPAT181	#N/A	#N/A	R_AGPAT181	#N/A	#N/A	4
R_AHC	adenosylhomocysteinase	Methionine Metabolism	#N/A	R_AHC	#N/A	#N/A	#N/A	#N/A	R_AHC	#N/A	#N/A	#N/A	#N/A	#N/A	R_AHC	#N/A	R_AHC	4
R_ARGSL	argininosuccinate lyase	Arginine and Proline Metabolism	#N/A	R_ARGSL	R_ARGSL	#N/A	#N/A	#N/A	#N/A	#N/A	#N/A	#N/A	#N/A	#N/A	R_ARGSL	R_ARGSL	#N/A	4
R_ARGSS	argininosuccinate synthase	Arginine and Proline Metabolism	#N/A	R_ARGSS	R_ARGSS	#N/A	#N/A	#N/A	#N/A	#N/A	#N/A	#N/A	#N/A	#N/A	R_ARGSS	R_ARGSS	#N/A	4
R_ASPCT	aspartate carbamoyltransferase	Purine and Pyrimidine Biosynthesis	#N/A	#N/A	R_ASPCT	#N/A	#N/A	#N/A	R_ASPCT	R_ASPCT	#N/A	#N/A	#N/A	#N/A	R_ASPCT	#N/A	#N/A	4
R_ASPTA	aspartate transaminase (ASPTA1 in Dehalo)	Alanine and Aspartate Metabolism	#N/A	R_ASPTA	R_ASPTA	#N/A	#N/A	#N/A	R_ASPTA	#N/A	#N/A	#N/A	#N/A	#N/A	R_ASPTA	#N/A	#N/A	4
R_CA2tex	calcium (Ca+2) transport via diffusion (extracellular to periplasm)	Transport	#N/A	#N/A	#N/A	R_CA2tex	R_CA2tex	#N/A	#N/A	#N/A	#N/A	R_CA2tex	#N/A	#N/A	R_CA2tex	#N/A	#N/A	4
R_COBALT2tex	cobalt (Co+2) transport via diffusion (extracellular to periplasm)	Transport	#N/A	#N/A	#N/A	R_COBALT2tex	R_COBALT2tex	#N/A	#N/A	#N/A	#N/A	R_COBALT2tex	#N/A	#N/A	R_COBALT2tex	#N/A	#N/A	4
R_CU2tex	copper (Cu+2) transport via diffusion (extracellular to periplasm)	Transport	#N/A	#N/A	#N/A	R_CU2tex	R_CU2tex	#N/A	#N/A	#N/A	#N/A	R_CU2tex	#N/A	#N/A	R_CU2tex	#N/A	#N/A	4
R_CYSS	cysteine synthase	Cysteine Metabolism	#N/A	R_CYSS	R_CYSS	#N/A	#N/A	#N/A	#N/A	#N/A	#N/A	#N/A	#N/A	#N/A	R_CYSS	R_CYSS	#N/A	4
R_CYTK1	cytidylate kinase (CMP)	Nucleotide Salvage Pathway	#N/A	#N/A	#N/A	#N/A	#N/A	#N/A	R_CYTK1	R_CYTK1	R_CYTK1	#N/A	R_CYTK1	#N/A	#N/A	#N/A	#N/A	4
R_DAPDC	diaminopimelate decarboxylase	Threonine and Lysine Metabolism	#N/A	R_DAPDC	R_DAPDC	#N/A	#N/A	#N/A	#N/A	#N/A	#N/A	#N/A	#N/A	R_DAPDC	#N/A	R_DAPDC	#N/A	4
R_DASYN181	CDP-diacylglycerol synthetase (n-C18:1)	Glycerophospholipid Metabolism	#N/A	#N/A	#N/A	#N/A	#N/A	R_DASYN181	#N/A	R_DASYN181	#N/A	R_DASYN181	#N/A	#N/A	R_DASYN181	#N/A	#N/A	4
R_DHORTS	dihydroorotase	Purine and Pyrimidine Biosynthesis	#N/A	#N/A	R_DHORTS	#N/A	#N/A	#N/A	R_DHORTS	R_DHORTS	#N/A	#N/A	#N/A	#N/A	R_DHORTS	#N/A	#N/A	4
R_DHPPDA2	diaminohydroxyphosphoribosylaminopryrimidine deaminase (25drapp)	Cofactor and Prosthetic Group Biosynthesis	#N/A	#N/A	#N/A	R_DHPPDA2	R_DHPPDA2	#N/A	#N/A	#N/A	#N/A	R_DHPPDA2	#N/A	R_DHPPDA2	#N/A	#N/A	#N/A	4
R_FCLT	Ferrochelatase	Cofactor and Prosthetic Group Biosynthesis	#N/A	#N/A	#N/A	R_FCLT	R_FCLT	#N/A	#N/A	R_FCLT	#N/A	#N/A	#N/A	#N/A	R_FCLT	#N/A	#N/A	4
R_G3PAT181	glycerol-3-phosphate acyltransferase (C18:1)	Glycerophospholipid Metabolism	#N/A	#N/A	#N/A	#N/A	#N/A	R_G3PAT181	#N/A	R_G3PAT181	#N/A	R_G3PAT181	#N/A	#N/A	R_G3PAT181	#N/A	#N/A	4
R_GMHEPAT	D-glycero-D-manno-hepose 1-phosphate adenyltransferase	Lipopolysaccharide Biosynthesis / Recycling	#N/A	#N/A	#N/A	#N/A	#N/A	R_GMHEPAT	#N/A	#N/A	R_GMHEPAT	R_GMHEPAT	#N/A	R_GMHEPAT	#N/A	#N/A	#N/A	4
R_GMHEPK	D-glycero-D-manno-heptose 7-phosphate kinase	Lipopolysaccharide Biosynthesis / Recycling	#N/A	#N/A	#N/A	#N/A	#N/A	R_GMHEPK	#N/A	#N/A	R_GMHEPK	R_GMHEPK	#N/A	R_GMHEPK	#N/A	#N/A	#N/A	4
R_GMHEPPA	D-glycero-D-manno-heptose 1,7-bisphosphate phosphatase	Lipopolysaccharide Biosynthesis / Recycling	#N/A	#N/A	#N/A	#N/A	#N/A	R_GMHEPPA	#N/A	#N/A	R_GMHEPPA	R_GMHEPPA	#N/A	R_GMHEPPA	#N/A	#N/A	#N/A	4
R_H2Ot_	H2O transport via diffusion (ext/peri to cyto)	Transport	#N/A	#N/A	R_H2Ot_	#N/A	#N/A	#N/A	#N/A	#N/A	#N/A	#N/A	R_H2Ot_	#N/A	R_H2Ot_	R_H2Ot_	#N/A	4
R_HISTD	histidinol dehydrogenase	Histidine Metabolism	#N/A	#N/A	R_HISTD	#N/A	#N/A	#N/A	R_HISTD	#N/A	#N/A	#N/A	#N/A	R_HISTD	#N/A	R_HISTD	#N/A	4
R_HPPK	2-amino-4-hydroxy-6-hydroxymethyldihydropteridine diphosphokinase	Cofactor and Prosthetic Group Biosynthesis	R_HPPK	#N/A	#N/A	#N/A	#N/A	#N/A	#N/A	#N/A	#N/A	#N/A	#N/A	R_HPPK	R_HPPK	R_HPPK	#N/A	4
R_KDOPP	3-deoxy-manno-octulosonate-8-phosphatase	Lipopolysaccharide Biosynthesis / Recycling	#N/A	#N/A	#N/A	#N/A	#N/A	R_KDOPP	#N/A	#N/A	R_KDOPP	R_KDOPP	#N/A	R_KDOPP	#N/A	#N/A	#N/A	4
R_KDOPS	3-deoxy -D-manno-octulosonic -acid 8-phosphate synthase	Lipopolysaccharide Biosynthesis / Recycling	#N/A	#N/A	#N/A	#N/A	#N/A	R_KDOPS	#N/A	#N/A	R_KDOPS	R_KDOPS	#N/A	R_KDOPS	#N/A	#N/A	#N/A	4
R_MG2tex	magnesium (Mg+2) transport via diffusion (extracellular to periplasm)	Transport	#N/A	#N/A	#N/A	R_MG2tex	R_MG2tex	#N/A	#N/A	#N/A	#N/A	R_MG2tex	#N/A	#N/A	R_MG2tex	#N/A	#N/A	4
R_MNtex	Manganese (Mn+2) transport via diffusion (extracellular to periplasm)	Transport	#N/A	#N/A	#N/A	R_MNtex	R_MNtex	#N/A	#N/A	#N/A	#N/A	R_MNtex	#N/A	#N/A	R_MNtex	#N/A	#N/A	4
R_MOBDabcpp	molybdate transport via ABC system (periplasm)	Inorganic Ion Transport and Metabolism	#N/A	#N/A	#N/A	R_MOBDabcpp	R_MOBDabcpp	#N/A	#N/A	#N/A	#N/A	R_MOBDabcpp	#N/A	#N/A	R_MOBDabcpp	#N/A	#N/A	4
R_MOBDtex	molybdate transport via diffusion (extracellular to periplasm)	Transport	#N/A	#N/A	#N/A	R_MOBDtex	R_MOBDtex	#N/A	#N/A	#N/A	#N/A	R_MOBDtex	#N/A	#N/A	R_MOBDtex	#N/A	#N/A	4
R_MPTG	murein polymerizing transglycosylase	Murein Biosynthesis	#N/A	#N/A	#N/A	R_MPTG	R_MPTG	R_MPTG	#N/A	#N/A	#N/A	R_MPTG	#N/A	#N/A	#N/A	#N/A	#N/A	4
R_MTHFD	methylenetetrahydrofolate dehydrogenase (NADP)	Folate Metabolism	R_MTHFD	R_MTHFD	R_MTHFD	#N/A	#N/A	#N/A	#N/A	#N/A	#N/A	#N/A	#N/A	#N/A	#N/A	R_MTHFD	#N/A	4
R_NDPK1	nucleoside-diphosphate kinase (ATP:GDP)	Nucleotide Salvage Pathway	R_NDPK1	#N/A	#N/A	#N/A	#N/A	#N/A	#N/A	R_NDPK1	R_NDPK1	#N/A	R_NDPK1	#N/A	#N/A	#N/A	#N/A	4
R_NDPK3	nucleoside-diphosphate kinase (ATP:CDP)	Nucleotide Salvage Pathway	#N/A	#N/A	#N/A	#N/A	#N/A	#N/A	R_NDPK3	R_NDPK3	R_NDPK3	#N/A	R_NDPK3	#N/A	#N/A	#N/A	#N/A	4
R_NDPK5	nucleoside-diphosphate kinase (ATP:dGDP)	Nucleotide Salvage Pathway	R_NDPK5	#N/A	#N/A	#N/A	#N/A	#N/A	#N/A	R_NDPK5	R_NDPK5	#N/A	#N/A	#N/A	R_NDPK5	#N/A	#N/A	4
R_NDPK7	nucleoside-diphosphate kinase (ATP:dCDP)	Nucleotide Salvage Pathway	R_NDPK7	#N/A	#N/A	#N/A	#N/A	#N/A	#N/A	R_NDPK7	R_NDPK7	#N/A	#N/A	#N/A	R_NDPK7	#N/A	#N/A	4
R_NDPK8	nucleoside-diphosphate kinase (ATP:dADP)	Nucleotide Salvage Pathway	#N/A	#N/A	#N/A	#N/A	#N/A	#N/A	#N/A	R_NDPK8	R_NDPK8	#N/A	R_NDPK8	#N/A	R_NDPK8	#N/A	#N/A	4
R_NNDPR	nicotinate-nucleotide diphosphorylase (carboxylating)	Cofactor and Prosthetic Group Biosynthesis	#N/A	R_NNDPR	R_NNDPR	#N/A	#N/A	#N/A	#N/A	#N/A	#N/A	#N/A	#N/A	#N/A	R_NNDPR	R_NNDPR	#N/A	4
R_OIVD1	2-oxoisovalerate dehydrogenase (acylating; 4-methyl-2-oxopentaoate)	Valine, Leucine, and Isoleucine Metabolism	R_OIVD1	#N/A	R_OIVD1	#N/A	#N/A	#N/A	#N/A	#N/A	#N/A	#N/A	R_OIVD1	R_OIVD1	#N/A	#N/A	#N/A	4
R_OMPDC	orotidine-5'-phosphate decarboxylase	Purine and Pyrimidine Biosynthesis	#N/A	#N/A	R_OMPDC	#N/A	#N/A	#N/A	R_OMPDC	R_OMPDC	#N/A	#N/A	#N/A	#N/A	R_OMPDC	#N/A	#N/A	4
R_ORNTAC	ornithine transacetylase	Arginine and Proline Metabolism	#N/A	#N/A	R_ORNTAC	#N/A	#N/A	#N/A	R_ORNTAC	#N/A	#N/A	#N/A	#N/A	#N/A	R_ORNTAC	R_ORNTAC	#N/A	4
R_ORPT	orotate phosphoribosyltransferase	Purine and Pyrimidine Biosynthesis	#N/A	#N/A	R_ORPT	#N/A	#N/A	#N/A	R_ORPT	R_ORPT	#N/A	#N/A	#N/A	#N/A	R_ORPT	#N/A	#N/A	4
R_PFL	pyruvate formate lyase	Pyruvate Metabolism	#N/A	R_PFL	R_PFL	R_PFL	R_PFL	#N/A	#N/A	#N/A	#N/A	#N/A	#N/A	#N/A	#N/A	#N/A	#N/A	4
R_PGI	glucose-6-phosphate isomerase	Glycolysis/Gluconeogenesis	#N/A	#N/A	R_PGI	#N/A	#N/A	#N/A	R_PGI	#N/A	#N/A	#N/A	#N/A	R_PGI	#N/A	#N/A	R_PGI	4
R_PGSA161	Phosphatidylglycerol synthase (n-C16:1)	Glycerophospholipid Metabolism	#N/A	#N/A	#N/A	#N/A	#N/A	R_PGSA161	#N/A	R_PGSA161	#N/A	R_PGSA161	#N/A	#N/A	R_PGSA161	#N/A	#N/A	4
R_PGSA181	Phosphatidylglycerol synthase (n-C18:1)	Glycerophospholipid Metabolism	#N/A	#N/A	#N/A	#N/A	#N/A	R_PGSA181	#N/A	R_PGSA181	#N/A	R_PGSA181	#N/A	#N/A	R_PGSA181	#N/A	#N/A	4
R_PMANM	phosphomannomutase	Alternate Carbon Metabolism	#N/A	#N/A	#N/A	#N/A	#N/A	R_PMANM	#N/A	#N/A	R_PMANM	R_PMANM	#N/A	#N/A	#N/A	#N/A	R_PMANM	4
R_PPNCL	phosphopantothenate-cysteine ligase (cdp)	Cofactor and Prosthetic Group Biosynthesis	#N/A	#N/A	R_PPNCL	#N/A	#N/A	#N/A	#N/A	R_PPNCL	#N/A	#N/A	#N/A	R_PPNCL	R_PPNCL	#N/A	#N/A	4
R_PPND	prephenate dehydrogenase	Tyrosine, Tryptophan, and Phenylalanine Metabolism	#N/A	#N/A	R_PPND	#N/A	#N/A	#N/A	R_PPND	#N/A	#N/A	#N/A	#N/A	#N/A	R_PPND	R_PPND	#N/A	4
R_QULNS	quinolinate synthase	Cofactor and Prosthetic Group Biosynthesis	#N/A	R_QULNS	R_QULNS	#N/A	#N/A	#N/A	#N/A	#N/A	#N/A	#N/A	#N/A	#N/A	R_QULNS	R_QULNS	#N/A	4
R_RNDR1	ribonucleoside-diphosphate reductase (ADP)	Nucleotide Salvage Pathway	#N/A	#N/A	#N/A	#N/A	#N/A	#N/A	#N/A	R_RNDR1	R_RNDR1	#N/A	#N/A	#N/A	R_RNDR1	#N/A	R_RNDR1	4
R_RNDR2	ribonucleoside-diphosphate reductase (GDP)	Nucleotide Salvage Pathway	#N/A	#N/A	#N/A	#N/A	#N/A	#N/A	#N/A	R_RNDR2	R_RNDR2	#N/A	#N/A	#N/A	R_RNDR2	#N/A	R_RNDR2	4
R_RNDR3	ribonucleoside-diphosphate reductase (CDP)	Nucleotide Salvage Pathway	#N/A	#N/A	#N/A	#N/A	#N/A	#N/A	#N/A	R_RNDR3	R_RNDR3	#N/A	#N/A	#N/A	R_RNDR3	#N/A	R_RNDR3	4
R_S7PI	sedoheptulose 7-phosphate isomerase	Lipopolysaccharide Biosynthesis / Recycling	#N/A	#N/A	#N/A	#N/A	#N/A	R_S7PI	#N/A	#N/A	R_S7PI	R_S7PI	#N/A	R_S7PI	#N/A	#N/A	#N/A	4
R_SERAT	serine O-acetyltransferase	Cysteine Metabolism	#N/A	R_SERAT	R_SERAT	#N/A	#N/A	#N/A	#N/A	#N/A	#N/A	#N/A	#N/A	#N/A	R_SERAT	R_SERAT	#N/A	4
R_TDSK	Tetraacyldisaccharide 4'kinase	Lipopolysaccharide Biosynthesis / Recycling	#N/A	#N/A	#N/A	#N/A	R_TDSK	R_TDSK	#N/A	#N/A	#N/A	R_TDSK	#N/A	R_TDSK	#N/A	#N/A	#N/A	4
R_UPPDC1	uroporphyrinogen decarboxylase (uroporphyrinogen III)	Cofactor and Prosthetic Group Biosynthesis	#N/A	#N/A	#N/A	R_UPPDC1	R_UPPDC1	#N/A	#N/A	R_UPPDC1	#N/A	#N/A	#N/A	#N/A	R_UPPDC1	#N/A	#N/A	4
R_Zn2tex	zinc (Zn+2) transport via diffusion (extracellular to periplasm)	Transport	#N/A	#N/A	#N/A	R_Zn2tex	R_Zn2tex	#N/A	#N/A	#N/A	#N/A	R_Zn2tex	#N/A	#N/A	R_Zn2tex	#N/A	#N/A	4
R_AGMHE	ADP-D-glycero-D-manno-heptose epimerase	Lipopolysaccharide Biosynthesis / Recycling	#N/A	#N/A	#N/A	#N/A	#N/A	R_AGMHE	#N/A	#N/A	R_AGMHE	R_AGMHE	#N/A	#N/A	#N/A	#N/A	#N/A	3
R_AGPAT180	1-octadecanoyl-sn-glycerol 3-phosphate O-acyltransferase (n-C18:0)	Glycerophospholipid Metabolism	#N/A	#N/A	#N/A	#N/A	#N/A	#N/A	#N/A	R_AGPAT180	#N/A	R_AGPAT180	#N/A	#N/A	R_AGPAT180	#N/A	#N/A	3
R_AHCYSNS	S-adenosylhomocysteine nucleosidase	Methionine Metabolism	#N/A	#N/A	#N/A	R_AHCYSNS	R_AHCYSNS	#N/A	#N/A	#N/A	#N/A	R_AHCYSNS	#N/A	#N/A	#N/A	#N/A	#N/A	3
R_C140SN	Fatty acid biosynthesis (n-C14:0) C140 in Clost	Membrane Lipid Metabolism	#N/A	R_C140SN	#N/A	#N/A	#N/A	#N/A	#N/A	#N/A	R_C140SN	#N/A	#N/A	R_C140SN	#N/A	#N/A	#N/A	3
R_C181SN	Fatty acid biosynthesis (n-C18:1) C181 in Clost	Membrane Lipid Metabolism	#N/A	R_C181SN	#N/A	#N/A	#N/A	#N/A	#N/A	#N/A	R_C181SN	#N/A	#N/A	R_C181SN	#N/A	#N/A	#N/A	3
R_CAt6pp	calcium / sodium antiporter (1:1)	Inorganic Ion Transport and Metabolism	#N/A	#N/A	#N/A	R_CAt6pp	R_CAt6pp	#N/A	#N/A	#N/A	#N/A	R_CAt6pp	#N/A	#N/A	#N/A	#N/A	#N/A	3
R_CBPS	carbamoyl-phosphate synthase (glutamine-hydrolysing)	Arginine and Proline Metabolism	#N/A	#N/A	R_CBPS	#N/A	#N/A	#N/A	R_CBPS	#N/A	#N/A	#N/A	#N/A	#N/A	#N/A	R_CBPS	#N/A	3
R_CHRPL	Chorismate pyruvate lyase	Cofactor and Prosthetic Group Biosynthesis	#N/A	#N/A	#N/A	R_CHRPL	R_CHRPL	#N/A	#N/A	#N/A	#N/A	#N/A	#N/A	#N/A	#N/A	#N/A	R_CHRPL	3
R_CLPNS	Cardiolipin Synthase General_R_CLPNS2_BS;R_CLPNS_SA;R_CLPNS_HP	Glycerophospholipid Metabolism	R_CLPNS	#N/A	#N/A	#N/A	#N/A	#N/A	#N/A	#N/A	R_CLPNS	#N/A	R_CLPNS	#N/A	#N/A	#N/A	#N/A	3
R_CLPNS160pp	cardiolipin synthase (periplasmic, n-C16:0)	Glycerophospholipid Metabolism	#N/A	#N/A	#N/A	#N/A	#N/A	R_CLPNS160pp	#N/A	R_CLPNS160pp	#N/A	R_CLPNS160pp	#N/A	#N/A	#N/A	#N/A	#N/A	3
R_CLPNS161pp	cardiolipin synthase (periplasmic, n-C16:1)	Glycerophospholipid Metabolism	#N/A	#N/A	#N/A	#N/A	#N/A	R_CLPNS161pp	#N/A	R_CLPNS161pp	#N/A	R_CLPNS161pp	#N/A	#N/A	#N/A	#N/A	#N/A	3
R_CLPNS181pp	cardiolipin synthase (periplasmic, n-C18:1)	Glycerophospholipid Metabolism	#N/A	#N/A	#N/A	#N/A	#N/A	R_CLPNS181pp	#N/A	R_CLPNS181pp	#N/A	R_CLPNS181pp	#N/A	#N/A	#N/A	#N/A	#N/A	3
R_CLt3_2pp	chloride transport out via proton antiport (2:1) (periplasm)	Inorganic Ion Transport and Metabolism	#N/A	#N/A	#N/A	R_CLt3_2pp	R_CLt3_2pp	#N/A	#N/A	#N/A	#N/A	R_CLt3_2pp	#N/A	#N/A	#N/A	#N/A	#N/A	3
R_CLtex	chloride (Cl-1) transport via diffusion (extracellular to periplasm)	Transport	#N/A	#N/A	#N/A	R_CLtex	R_CLtex	#N/A	#N/A	#N/A	#N/A	R_CLtex	#N/A	#N/A	#N/A	#N/A	#N/A	3
R_CO2tpp	CO2 transporter via diffusion (periplasm)	Transport	#N/A	#N/A	#N/A	#N/A	#N/A	R_CO2tpp	#N/A	#N/A	#N/A	R_CO2tpp	#N/A	#N/A	R_CO2tpp	#N/A	#N/A	3
R_CU2tpp	copper transport in via permease (no H+)	Inorganic Ion Transport and Metabolism	#N/A	#N/A	#N/A	R_CU2tpp	R_CU2tpp	#N/A	#N/A	#N/A	#N/A	R_CU2tpp	#N/A	#N/A	#N/A	#N/A	#N/A	3
R_DAHPS	3-deoxy-D-arabino-heptulosonate 7-phosphate synthetase	Tyrosine, Tryptophan, and Phenylalanine Metabolism	R_DAHPS	#N/A	R_DAHPS	#N/A	#N/A	#N/A	#N/A	#N/A	#N/A	#N/A	#N/A	R_DAHPS	#N/A	#N/A	#N/A	3
R_DASYN180	CDP-diacylglycerol synthetase (n-C18:0)	Glycerophospholipid Metabolism	#N/A	#N/A	#N/A	#N/A	#N/A	#N/A	#N/A	R_DASYN180	#N/A	R_DASYN180	#N/A	#N/A	R_DASYN180	#N/A	#N/A	3
R_DHPTDC	4,5-dihydroxy-2,3-pentanedione cyclization (spontaneous)	Methionine Metabolism	#N/A	#N/A	#N/A	R_DHPTDC	R_DHPTDC	#N/A	#N/A	#N/A	#N/A	R_DHPTDC	#N/A	#N/A	#N/A	#N/A	#N/A	3
R_DM_HMFURN	Sink needed to allow 4-hydroxy-5-methyl-3(2H)-furanone to leave system	Fictional Reactions	#N/A	#N/A	#N/A	R_DM_HMFURN	R_DM_HMFURN	#N/A	#N/A	#N/A	#N/A	R_DM_HMFURN	#N/A	#N/A	#N/A	#N/A	#N/A	3
R_FRTT	farnesyltranstransferase	Unassigned/more than one	R_FRTT	#N/A	#N/A	#N/A	#N/A	#N/A	R_FRTT	#N/A	#N/A	#N/A	#N/A	#N/A	R_FRTT	#N/A	#N/A	3
R_FTHFL	formate-tetrahydrofolate ligase	Folate Metabolism	#N/A	R_FTHFL	R_FTHFL	#N/A	#N/A	#N/A	#N/A	#N/A	#N/A	#N/A	#N/A	#N/A	#N/A	R_FTHFL	#N/A	3
R_G1PTT	glucose-1-phosphate thymidylyltransferase	Cell Envelope Biosynthesis	#N/A	#N/A	#N/A	#N/A	#N/A	R_G1PTT	#N/A	#N/A	#N/A	R_G1PTT	#N/A	#N/A	#N/A	#N/A	R_G1PTT	3
R_G3PAT180	glycerol-3-phosphate acyltransferase (C18:0)	Glycerophospholipid Metabolism	#N/A	#N/A	#N/A	#N/A	#N/A	#N/A	#N/A	R_G3PAT180	#N/A	R_G3PAT180	#N/A	#N/A	R_G3PAT180	#N/A	#N/A	3
R_G5SADs	L-glutamate 5-semialdehyde dehydratase (spontaneous, G5SADr in Thermo)	Arginine and Proline Metabolism	#N/A	R_G5SADs	#N/A	#N/A	#N/A	#N/A	#N/A	#N/A	#N/A	#N/A	#N/A	R_G5SADs	#N/A	R_G5SADs	#N/A	3
R_GTPCII2	GTP cyclohydrolase II (25drapp)	Cofactor and Prosthetic Group Biosynthesis	#N/A	#N/A	#N/A	R_GTPCII2	R_GTPCII2	#N/A	#N/A	#N/A	#N/A	R_GTPCII2	#N/A	#N/A	#N/A	#N/A	#N/A	3
R_HEMEOS	Heme O synthase	Cofactor and Prosthetic Group Biosynthesis	#N/A	#N/A	#N/A	#N/A	#N/A	#N/A	#N/A	R_HEMEOS	#N/A	#N/A	R_HEMEOS	#N/A	R_HEMEOS	#N/A	#N/A	3
R_HSDy	homoserine dehydrogenase (NADPH)	Threonine and Lysine Metabolism	#N/A	#N/A	R_HSDy	#N/A	#N/A	#N/A	R_HSDy	#N/A	#N/A	#N/A	#N/A	R_HSDy	#N/A	#N/A	#N/A	3
R_HSERTA	homoserine O-trans-acetylase (HSAT in Dehalococc)	Methionine Metabolism	#N/A	#N/A	R_HSERTA	#N/A	#N/A	#N/A	R_HSERTA	#N/A	#N/A	#N/A	#N/A	#N/A	R_HSERTA	#N/A	#N/A	3
R_IPDDI	isopentenyl-diphosphate D-isomerase	Cofactor and Prosthetic Group Biosynthesis	#N/A	#N/A	#N/A	#N/A	#N/A	#N/A	#N/A	R_IPDDI	#N/A	#N/A	R_IPDDI	#N/A	#N/A	R_IPDDI	#N/A	3
R_IPDPS	1-hydroxy-2-methyl-2-(E)-butenyl 4-diphosphate reductase (ipdp)	Cofactor and Prosthetic Group Biosynthesis	#N/A	#N/A	#N/A	#N/A	#N/A	#N/A	#N/A	R_IPDPS	R_IPDPS	#N/A	#N/A	#N/A	#N/A	R_IPDPS	#N/A	3
R_KAS11	b-ketoacyl synthetase (Iso-C17:0)	Membrane Lipid Metabolism	R_KAS11	#N/A	R_KAS11	#N/A	#N/A	#N/A	#N/A	#N/A	#N/A	#N/A	R_KAS11	#N/A	#N/A	#N/A	#N/A	3
R_Ktex	potassium transport via diffusion (extracellular to periplasm)	Transport	#N/A	#N/A	#N/A	R_Ktex	R_Ktex	#N/A	#N/A	#N/A	#N/A	R_Ktex	#N/A	#N/A	#N/A	#N/A	#N/A	3
R_MCTP1App	murein crosslinking transpeptidase 1A:(A2pm->D-ala) (periplasm)	Murein Biosynthesis	#N/A	#N/A	#N/A	R_MCTP1App	R_MCTP1App	R_MCTP1App	#N/A	#N/A	#N/A	#N/A	#N/A	#N/A	#N/A	#N/A	#N/A	3
R_NADS1	NAD synthase (nh3)	Cofactor and Prosthetic Group Biosynthesis	R_NADS1	#N/A	#N/A	#N/A	#N/A	#N/A	#N/A	#N/A	#N/A	#N/A	R_NADS1	#N/A	#N/A	R_NADS1	#N/A	3
R_NPHS	naphthoate synthase	Cofactor and Prosthetic Group Biosynthesis	R_NPHS	#N/A	#N/A	#N/A	#N/A	#N/A	#N/A	#N/A	R_NPHS	#N/A	#N/A	#N/A	R_NPHS	#N/A	#N/A	3
R_OCTDPS	Octaprenyl pyrophosphate synthase	Cofactor and Prosthetic Group Biosynthesis	#N/A	#N/A	#N/A	R_OCTDPS	R_OCTDPS	#N/A	#N/A	#N/A	R_OCTDPS	#N/A	#N/A	#N/A	#N/A	#N/A	#N/A	3
R_OIVD2	2-oxoisovalerate dehydrogenase (acylating; 3-methyl-2-oxobutanoate)	Valine, Leucine, and Isoleucine Metabolism	R_OIVD2	#N/A	#N/A	#N/A	#N/A	#N/A	#N/A	#N/A	#N/A	#N/A	R_OIVD2	R_OIVD2	#N/A	#N/A	#N/A	3
R_OOR	2-oxoglutarate synthase/ferredoxin oxidoreductase OOR2 in Thermo and Sau and OOR3 in pylori - no differences??)	Citric Acid Cycle	#N/A	R_OOR	#N/A	#N/A	#N/A	#N/A	R_OOR	#N/A	R_OOR	#N/A	#N/A	#N/A	#N/A	#N/A	#N/A	3
R_PASYN_	EACH ORG - Phosphatidic acid synthase (HP,SA<,SO)	Glycerophospholipid Metabolism	#N/A	#N/A	#N/A	#N/A	#N/A	#N/A	#N/A	#N/A	R_PASYN_	#N/A	R_PASYN_	R_PASYN_	#N/A	#N/A	#N/A	3
R_PC	pyruvate carboxylase	Citric Acid Cycle	#N/A	R_PC	R_PC	#N/A	#N/A	#N/A	#N/A	#N/A	#N/A	#N/A	#N/A	#N/A	#N/A	R_PC	#N/A	3
R_PE181abcpp	phosphatidylethanolamine transport via ABC system (n-C18:1, periplasm)	Transport	#N/A	#N/A	#N/A	#N/A	#N/A	R_PE181abcpp	#N/A	R_PE181abcpp	#N/A	R_PE181abcpp	#N/A	#N/A	#N/A	#N/A	#N/A	3
R_PFK	phosphofructokinase	Glycolysis/Gluconeogenesis	R_PFK	R_PFK	#N/A	#N/A	#N/A	#N/A	#N/A	#N/A	#N/A	#N/A	R_PFK	#N/A	#N/A	#N/A	#N/A	3
R_PGPP_	Phosphatidylglycerol phosphate phosphatase (various, cut the tag after _)	Glycerophospholipid Metabolism	#N/A	R_PGPP_	#N/A	#N/A	#N/A	#N/A	#N/A	#N/A	R_PGPP_	#N/A	R_PGPP_	#N/A	#N/A	#N/A	#N/A	3
R_PGPP160	phosphatidylglycerol phosphate phosphatase (n-C16:0)	Glycerophospholipid Metabolism	#N/A	#N/A	#N/A	#N/A	#N/A	#N/A	#N/A	R_PGPP160	#N/A	#N/A	#N/A	#N/A	R_PGPP160	#N/A	R_PGPP160	3
R_PGSA180	Phosphatidylglycerol synthase (n-C18:0)	Glycerophospholipid Metabolism	#N/A	#N/A	#N/A	#N/A	#N/A	#N/A	#N/A	R_PGSA180	#N/A	R_PGSA180	#N/A	#N/A	R_PGSA180	#N/A	#N/A	3
R_PSD181	Phosphatidylserine decarboxylase (n-C18:1)	Glycerophospholipid Metabolism	#N/A	#N/A	#N/A	#N/A	#N/A	R_PSD181	#N/A	R_PSD181	#N/A	R_PSD181	#N/A	#N/A	#N/A	#N/A	#N/A	3
R_PSSA181	Phosphatidylserine syntase (n-C18:1)	Glycerophospholipid Metabolism	#N/A	#N/A	#N/A	#N/A	#N/A	R_PSSA181	#N/A	R_PSSA181	#N/A	R_PSSA181	#N/A	#N/A	#N/A	#N/A	#N/A	3
R_PYK	pyruvate kinase	Glycolysis/Gluconeogenesis	R_PYK	#N/A	#N/A	#N/A	#N/A	#N/A	#N/A	#N/A	#N/A	R_PYK	#N/A	#N/A	#N/A	R_PYK	#N/A	3
R_RHCCE	S-ribosylhomocysteine cleavage enzyme	Methionine Metabolism	#N/A	#N/A	#N/A	R_RHCCE	R_RHCCE	#N/A	#N/A	#N/A	#N/A	R_RHCCE	#N/A	#N/A	#N/A	#N/A	#N/A	3
R_RPE	ribulose 5-phosphate 3-epimerase	Pentose Phosphate Pathway	#N/A	R_RPE	R_RPE	#N/A	#N/A	#N/A	R_RPE	#N/A	#N/A	#N/A	#N/A	#N/A	#N/A	#N/A	#N/A	3
R_RPI	ribose-5-phosphate isomerase	Pentose Phosphate Pathway	#N/A	R_RPI	R_RPI	#N/A	#N/A	#N/A	R_RPI	#N/A	#N/A	#N/A	#N/A	#N/A	#N/A	#N/A	#N/A	3
R_sink_dna_c	DNA synthesis Modeling purposes (DNA in Clostr)	Fictional Reactions	#N/A	R_sink_dna_c	#N/A	#N/A	#N/A	#N/A	#N/A	R_sink_dna_c	#N/A	#N/A	#N/A	R_sink_dna_c	#N/A	#N/A	#N/A	3
R_SUCBZL	o-succinylbenzoate-CoA ligase	Cofactor and Prosthetic Group Biosynthesis	R_SUCBZL	#N/A	#N/A	#N/A	#N/A	#N/A	#N/A	#N/A	R_SUCBZL	#N/A	#N/A	#N/A	R_SUCBZL	#N/A	#N/A	3
R_SUCBZS	O-succinylbenzoate-CoA synthase	Cofactor and Prosthetic Group Biosynthesis	R_SUCBZS	#N/A	#N/A	#N/A	#N/A	#N/A	#N/A	#N/A	R_SUCBZS	#N/A	#N/A	#N/A	R_SUCBZS	#N/A	#N/A	3
R_SULabc_	sulfate transport via ABC system (periplasm)	Inorganic Ion Transport and Metabolism	#N/A	#N/A	R_SULabc_	#N/A	#N/A	#N/A	#N/A	#N/A	#N/A	#N/A	#N/A	#N/A	R_SULabc_	#N/A	R_SULabc_	3
R_TALA	transaldolase - TAL in Dehalo	Pentose Phosphate Pathway	#N/A	R_TALA	R_TALA	#N/A	#N/A	#N/A	R_TALA	#N/A	#N/A	#N/A	#N/A	#N/A	#N/A	#N/A	#N/A	3
R_TDPDRE	dTDP-4-dehydrorhamnose 3,5-epimerase	Cell Envelope Biosynthesis	#N/A	#N/A	#N/A	#N/A	#N/A	R_TDPDRE	#N/A	#N/A	#N/A	R_TDPDRE	#N/A	#N/A	#N/A	#N/A	R_TDPDRE	3
R_TDPDRR	dTDP-4-dehydrorhamnose reductase	Cell Envelope Biosynthesis	#N/A	#N/A	#N/A	#N/A	#N/A	R_TDPDRR	#N/A	#N/A	#N/A	R_TDPDRR	#N/A	#N/A	#N/A	#N/A	R_TDPDRR	3
R_TDPGDH	dTDPglucose 4,6-dehydratase	Cell Envelope Biosynthesis	#N/A	#N/A	#N/A	#N/A	#N/A	R_TDPGDH	#N/A	#N/A	#N/A	R_TDPGDH	#N/A	#N/A	#N/A	#N/A	R_TDPGDH	3
R_TKT1	transketolase	Pentose Phosphate Pathway	#N/A	R_TKT1	R_TKT1	#N/A	#N/A	#N/A	R_TKT1	#N/A	#N/A	#N/A	#N/A	#N/A	#N/A	#N/A	#N/A	3
R_TKT2	transketolase	Pentose Phosphate Pathway	#N/A	R_TKT2	R_TKT2	#N/A	#N/A	#N/A	R_TKT2	#N/A	#N/A	#N/A	#N/A	#N/A	#N/A	#N/A	#N/A	3
R_UAG4E	UDP-N-acetylglucosamine 4-epimerase	Cell Envelope Biosynthesis	R_UAG4E	#N/A	#N/A	#N/A	#N/A	#N/A	#N/A	#N/A	#N/A	#N/A	R_UAG4E	R_UAG4E	#N/A	#N/A	#N/A	3
R_UDCPDPS	Undecaprenyl diphosphate synthase	Cofactor and Prosthetic Group Biosynthesis	#N/A	#N/A	#N/A	R_UDCPDPS	R_UDCPDPS	#N/A	#N/A	#N/A	#N/A	#N/A	#N/A	#N/A	#N/A	R_UDCPDPS	#N/A	3
R_UDPG4E	UDPglucose 4-epimerase	Alternate Carbon Metabolism	#N/A	R_UDPG4E	#N/A	#N/A	#N/A	#N/A	#N/A	#N/A	#N/A	#N/A	#N/A	R_UDPG4E	R_UDPG4E	#N/A	#N/A	3
R_VALTA	valine transaminase	Valine, Leucine, and Isoleucine Metabolism	#N/A	R_VALTA	#N/A	#N/A	#N/A	#N/A	#N/A	#N/A	R_VALTA	#N/A	#N/A	#N/A	R_VALTA	#N/A	#N/A	3
R_ICHORS	isochorismate synthase	Cofactor and Prosthetic Group Biosynthesis	R_ICHORS	#N/A	#N/A	#N/A	#N/A	#N/A	#N/A	#N/A	R_ICHORS	#N/A	#N/A	#N/A	R_ICHORS	#N/A	#N/A	3
R_3HAD100	3-hydroxyacyl-[acyl-carrier-protein] dehydratase (n-C10:0)	Cell Envelope Biosynthesis	#N/A	#N/A	#N/A	#N/A	#N/A	#N/A	#N/A	R_3HAD100	#N/A	#N/A	#N/A	#N/A	R_3HAD100	#N/A	#N/A	2
R_3HAD120	3-hydroxyacyl-[acyl-carrier-protein] dehydratase (n-C12:0)	Cell Envelope Biosynthesis	#N/A	#N/A	#N/A	#N/A	#N/A	#N/A	#N/A	R_3HAD120	#N/A	#N/A	#N/A	#N/A	R_3HAD120	#N/A	#N/A	2
R_3HAD121	3-hydroxyacyl-[acyl-carrier-protein] dehydratase (n-C12:1)	Cell Envelope Biosynthesis	#N/A	#N/A	#N/A	#N/A	#N/A	#N/A	#N/A	R_3HAD121	#N/A	#N/A	#N/A	#N/A	R_3HAD121	#N/A	#N/A	2
R_3HAD140	3-hydroxyacyl-[acyl-carrier-protein] dehydratase (n-C14:0)	Cell Envelope Biosynthesis	#N/A	#N/A	#N/A	#N/A	#N/A	#N/A	#N/A	R_3HAD140	#N/A	#N/A	#N/A	#N/A	R_3HAD140	#N/A	#N/A	2
R_3HAD141	3-hydroxyacyl-[acyl-carrier-protein] dehydratase (n-C14:1)	Cell Envelope Biosynthesis	#N/A	#N/A	#N/A	#N/A	#N/A	#N/A	#N/A	R_3HAD141	#N/A	#N/A	#N/A	#N/A	R_3HAD141	#N/A	#N/A	2
R_3HAD160	3-hydroxyacyl-[acyl-carrier-protein] dehydratase (n-C16:0)	Cell Envelope Biosynthesis	#N/A	#N/A	#N/A	#N/A	#N/A	#N/A	#N/A	R_3HAD160	#N/A	#N/A	#N/A	#N/A	R_3HAD160	#N/A	#N/A	2
R_3HAD161	3-hydroxyacyl-[acyl-carrier-protein] dehydratase (n-C16:1)	Cell Envelope Biosynthesis	#N/A	#N/A	#N/A	#N/A	#N/A	#N/A	#N/A	R_3HAD161	#N/A	#N/A	#N/A	#N/A	R_3HAD161	#N/A	#N/A	2
R_3HAD180	3-hydroxyacyl-[acyl-carrier-protein] dehydratase (n-C18:0)	Cell Envelope Biosynthesis	#N/A	#N/A	#N/A	#N/A	#N/A	#N/A	#N/A	R_3HAD180	#N/A	#N/A	#N/A	#N/A	R_3HAD180	#N/A	#N/A	2
R_3HAD181	3-hydroxyacyl-[acyl-carrier-protein] dehydratase (n-C18:1)	Cell Envelope Biosynthesis	#N/A	#N/A	#N/A	#N/A	#N/A	#N/A	#N/A	R_3HAD181	#N/A	#N/A	#N/A	#N/A	R_3HAD181	#N/A	#N/A	2
R_3OAR121	3-oxoacyl-[acyl-carrier-protein] reductase (n-C12:1)	Cell Envelope Biosynthesis	#N/A	#N/A	#N/A	#N/A	#N/A	#N/A	#N/A	R_3OAR121	#N/A	#N/A	#N/A	#N/A	R_3OAR121	#N/A	#N/A	2
R_3OAR141	3-oxoacyl-[acyl-carrier-protein] reductase (n-C14:1)	Cell Envelope Biosynthesis	#N/A	#N/A	#N/A	#N/A	#N/A	#N/A	#N/A	R_3OAR141	#N/A	#N/A	#N/A	#N/A	R_3OAR141	#N/A	#N/A	2
R_3OAR160	3-oxoacyl-[acyl-carrier-protein] reductase (n-C16:0)	Cell Envelope Biosynthesis	#N/A	#N/A	#N/A	#N/A	#N/A	#N/A	#N/A	R_3OAR160	#N/A	#N/A	#N/A	#N/A	R_3OAR160	#N/A	#N/A	2
R_3OAR161	3-oxoacyl-[acyl-carrier-protein] reductase (n-C16:1)	Cell Envelope Biosynthesis	#N/A	#N/A	#N/A	#N/A	#N/A	#N/A	#N/A	R_3OAR161	#N/A	#N/A	#N/A	#N/A	R_3OAR161	#N/A	#N/A	2
R_3OAR180	3-oxoacyl-[acyl-carrier-protein] reductase (n-C18:0)	Cell Envelope Biosynthesis	#N/A	#N/A	#N/A	#N/A	#N/A	#N/A	#N/A	R_3OAR180	#N/A	#N/A	#N/A	#N/A	R_3OAR180	#N/A	#N/A	2
R_3OAR181	3-oxoacyl-[acyl-carrier-protein] reductase (n-C18:1)	Cell Envelope Biosynthesis	#N/A	#N/A	#N/A	#N/A	#N/A	#N/A	#N/A	R_3OAR181	#N/A	#N/A	#N/A	#N/A	R_3OAR181	#N/A	#N/A	2
R_3OAS121	3-oxoacyl-[acyl-carrier-protein] synthase (n-C12:1)	Cell Envelope Biosynthesis	#N/A	#N/A	#N/A	#N/A	#N/A	#N/A	#N/A	R_3OAS121	#N/A	#N/A	#N/A	#N/A	R_3OAS121	#N/A	#N/A	2
R_3OAS141	3-oxoacyl-[acyl-carrier-protein] synthase (n-C14:1)	Cell Envelope Biosynthesis	#N/A	#N/A	#N/A	#N/A	#N/A	#N/A	#N/A	R_3OAS141	#N/A	#N/A	#N/A	#N/A	R_3OAS141	#N/A	#N/A	2
R_3OAS160	3-oxoacyl-[acyl-carrier-protein] synthase (n-C16:0)	Cell Envelope Biosynthesis	#N/A	#N/A	#N/A	#N/A	#N/A	#N/A	#N/A	R_3OAS160	#N/A	#N/A	#N/A	#N/A	R_3OAS160	#N/A	#N/A	2
R_3OAS161	3-oxoacyl-[acyl-carrier-protein] synthase (n-C16:1)	Cell Envelope Biosynthesis	#N/A	#N/A	#N/A	#N/A	#N/A	#N/A	#N/A	R_3OAS161	#N/A	#N/A	#N/A	#N/A	R_3OAS161	#N/A	#N/A	2
R_3OAS180	3-oxoacyl-[acyl-carrier-protein] synthase (n-C18:0)	Cell Envelope Biosynthesis	#N/A	#N/A	#N/A	#N/A	#N/A	#N/A	#N/A	R_3OAS180	#N/A	#N/A	#N/A	#N/A	R_3OAS180	#N/A	#N/A	2
R_3OAS181	3-oxoacyl-[acyl-carrier-protein] synthase (n-C18:1)	Cell Envelope Biosynthesis	#N/A	#N/A	#N/A	#N/A	#N/A	#N/A	#N/A	R_3OAS181	#N/A	#N/A	#N/A	#N/A	R_3OAS181	#N/A	#N/A	2
R_AACPS10	acyl-[acyl-carrier-protein] synthetase (n-C14:0)	Cell Envelope Biosynthesis	#N/A	#N/A	#N/A	#N/A	#N/A	#N/A	#N/A	#N/A	#N/A	#N/A	#N/A	R_AACPS10	#N/A	#N/A	R_AACPS10	2
R_AACPS11	acyl-[acyl-carrier-protein] synthetase (n-C15:0)	Cell Envelope Biosynthesis	#N/A	#N/A	#N/A	#N/A	#N/A	#N/A	#N/A	#N/A	#N/A	#N/A	#N/A	R_AACPS11	#N/A	#N/A	R_AACPS11	2
R_ACACT1	acetyl-CoA C-acetyltransferase	Membrane Lipid Metabolism	#N/A	#N/A	#N/A	#N/A	#N/A	#N/A	R_ACACT1	#N/A	#N/A	#N/A	#N/A	#N/A	#N/A	#N/A	R_ACACT1	2
R_ACBIPGT	Adenosyl cobinamide phosphate guanyltransferase	Cofactor and Prosthetic Group Biosynthesis	#N/A	#N/A	#N/A	#N/A	#N/A	#N/A	R_ACBIPGT	#N/A	#N/A	#N/A	#N/A	#N/A	R_ACBIPGT	#N/A	#N/A	2
R_ACOATA	Acetyl-CoA ACP transacylase	Membrane Lipid Metabolism	#N/A	R_ACOATA	#N/A	#N/A	#N/A	#N/A	#N/A	#N/A	#N/A	#N/A	#N/A	#N/A	#N/A	R_ACOATA	#N/A	2
R_ACONT	aconitase	Citric Acid Cycle	#N/A	R_ACONT	#N/A	#N/A	#N/A	#N/A	#N/A	#N/A	#N/A	#N/A	#N/A	#N/A	#N/A	R_ACONT	#N/A	2
R_ADCPS2	adenosylcobinamide-phosphate synthase	Porphyrin, chlorophyll and carotenoid metabolism	#N/A	#N/A	#N/A	#N/A	#N/A	#N/A	R_ADCPS2	#N/A	#N/A	#N/A	#N/A	#N/A	R_ADCPS2	#N/A	#N/A	2
R_ADK2	adenylate kinase (Inorganic triphosphate)	Nucleotide Salvage Pathway	#N/A	#N/A	R_ADK2	#N/A	#N/A	#N/A	R_ADK2	#N/A	#N/A	#N/A	#N/A	#N/A	#N/A	#N/A	#N/A	2
R_ADMDC	adenosylmethionine decarboxylase	Arginine and Proline Metabolism	#N/A	#N/A	#N/A	#N/A	#N/A	#N/A	#N/A	#N/A	R_ADMDC	#N/A	#N/A	R_ADMDC	#N/A	#N/A	#N/A	2
R_ADSK	adenylyl-sulfate kinase	Cysteine Metabolism	#N/A	#N/A	#N/A	#N/A	#N/A	#N/A	#N/A	#N/A	#N/A	#N/A	#N/A	#N/A	R_ADSK	#N/A	R_ADSK	2
R_ALAR	alanine racemase	Alanine and Aspartate Metabolism	#N/A	#N/A	#N/A	#N/A	#N/A	#N/A	#N/A	#N/A	#N/A	#N/A	#N/A	#N/A	R_ALAR	R_ALAR	#N/A	2
R_BPNT	3',5'-bisphosphate nucleotidase	Cysteine Metabolism	#N/A	#N/A	#N/A	#N/A	#N/A	#N/A	#N/A	#N/A	#N/A	#N/A	#N/A	#N/A	R_BPNT	#N/A	R_BPNT	2
R_C160SN	Fatty acid biosynthesis (n-C16:0) C160 in Clost	Membrane Lipid Metabolism	#N/A	R_C160SN	#N/A	#N/A	#N/A	#N/A	#N/A	#N/A	R_C160SN	#N/A	#N/A	#N/A	#N/A	#N/A	#N/A	2
R_C161SN	Fatty acid biosynthesis (n-C16:1) C161 in Clost	Membrane Lipid Metabolism	#N/A	R_C161SN	#N/A	#N/A	#N/A	#N/A	#N/A	#N/A	#N/A	#N/A	#N/A	R_C161SN	#N/A	#N/A	#N/A	2
R_C180SN	Fatty acid biosynthesis (n-C18:0) C180 in Clost	Membrane Lipid Metabolism	#N/A	R_C180SN	#N/A	#N/A	#N/A	#N/A	#N/A	#N/A	R_C180SN	#N/A	#N/A	#N/A	#N/A	#N/A	#N/A	2
R_CLPNS180pp	cardiolipin synthase (periplasmic, n-C18:0)	Glycerophospholipid Metabolism	#N/A	#N/A	#N/A	#N/A	#N/A	#N/A	#N/A	R_CLPNS180pp	#N/A	R_CLPNS180pp	#N/A	#N/A	#N/A	#N/A	#N/A	2
R_CO2t	CO2 transport via diffusion (extracellular to cytoplasm)	Transport	#N/A	#N/A	#N/A	#N/A	#N/A	#N/A	#N/A	#N/A	#N/A	#N/A	R_CO2t	#N/A	#N/A	R_CO2t	#N/A	2
R_CO2tex	CO2 transport via diffusion (extracellular to periplasm)	Transport	#N/A	#N/A	#N/A	#N/A	#N/A	#N/A	#N/A	#N/A	#N/A	R_CO2tex	#N/A	#N/A	R_CO2tex	#N/A	#N/A	2
R_COBALT2tpp	cobalt transport in via permease (no H+)	Inorganic Ion Transport and Metabolism	#N/A	#N/A	#N/A	R_COBALT2tpp	R_COBALT2tpp	#N/A	#N/A	#N/A	#N/A	#N/A	#N/A	#N/A	#N/A	#N/A	#N/A	2
R_CS	citrate synthase	Citric Acid Cycle	#N/A	R_CS	#N/A	#N/A	#N/A	#N/A	#N/A	#N/A	#N/A	#N/A	#N/A	#N/A	#N/A	R_CS	#N/A	2
R_CYSTL	cystathionine b-lyase	Methionine Metabolism	#N/A	R_CYSTL	#N/A	#N/A	#N/A	#N/A	#N/A	#N/A	#N/A	#N/A	#N/A	R_CYSTL	#N/A	#N/A	#N/A	2
R_DGK1	deoxyguanylate kinase (dGMP:ATP)	Nucleotide Salvage Pathway	#N/A	#N/A	#N/A	#N/A	#N/A	#N/A	#N/A	#N/A	#N/A	#N/A	R_DGK1	#N/A	#N/A	#N/A	R_DGK1	2
R_DHAD1	dihydroxy-acid dehydratase (2,3-dihydroxy-3-methylbutanoate)	Valine, Leucine, and Isoleucine Metabolism	#N/A	R_DHAD1	#N/A	#N/A	#N/A	#N/A	#N/A	#N/A	#N/A	#N/A	#N/A	#N/A	R_DHAD1	#N/A	#N/A	2
R_DHAD2	Dihydroxy-acid dehydratase (2,3-dihydroxy-3-methylpentanoate)	Valine, Leucine, and Isoleucine Metabolism	#N/A	R_DHAD2	#N/A	#N/A	#N/A	#N/A	#N/A	#N/A	#N/A	#N/A	#N/A	#N/A	R_DHAD2	#N/A	#N/A	2
R_DHORD1	dihydoorotic acid dehydrogenase	Purine and Pyrimidine Biosynthesis	#N/A	#N/A	#N/A	#N/A	#N/A	#N/A	#N/A	R_DHORD1	#N/A	#N/A	#N/A	#N/A	R_DHORD1	#N/A	#N/A	2
R_DHPS3	dihydropteroate synthase	Cofactor and Prosthetic Group Biosynthesis	R_DHPS3	#N/A	#N/A	#N/A	#N/A	#N/A	#N/A	#N/A	#N/A	#N/A	#N/A	R_DHPS3	#N/A	#N/A	#N/A	2
R_DHQTi	3-dehydroquinate dehydratase, irreversible	Tyrosine, Tryptophan, and Phenylalanine Metabolism	#N/A	#N/A	#N/A	#N/A	#N/A	#N/A	#N/A	#N/A	#N/A	R_DHQTi	#N/A	#N/A	R_DHQTi	#N/A	#N/A	2
R_DPMVD	diphosphomevalonate decarboxylase	Glycerophospholipid Metabolism	#N/A	#N/A	#N/A	#N/A	#N/A	#N/A	R_DPMVD	#N/A	#N/A	#N/A	R_DPMVD	#N/A	#N/A	#N/A	#N/A	2
R_E4PD	Erythrose 4-phosphate dehydrogenase	Cofactor and Prosthetic Group Biosynthesis	#N/A	#N/A	#N/A	R_E4PD	R_E4PD	#N/A	#N/A	#N/A	#N/A	#N/A	#N/A	#N/A	#N/A	#N/A	#N/A	2
R_EAR120y	enoyl-[acyl-carrier-protein] reductase (NADPH) (n-C12:0)	Cell Envelope Biosynthesis	#N/A	#N/A	#N/A	#N/A	#N/A	#N/A	#N/A	R_EAR120y	#N/A	#N/A	#N/A	#N/A	R_EAR120y	#N/A	#N/A	2
R_EAR121y	enoyl-[acyl-carrier-protein] reductase (NADPH) (n-C12:1)	Cell Envelope Biosynthesis	#N/A	#N/A	#N/A	#N/A	#N/A	#N/A	#N/A	R_EAR121y	#N/A	#N/A	#N/A	#N/A	R_EAR121y	#N/A	#N/A	2
R_EAR140y	enoyl-[acyl-carrier-protein] reductase (NADPH) (n-C14:0)	Cell Envelope Biosynthesis	#N/A	#N/A	#N/A	#N/A	#N/A	#N/A	#N/A	R_EAR140y	#N/A	#N/A	#N/A	#N/A	R_EAR140y	#N/A	#N/A	2
R_EAR141y	enoyl-[acyl-carrier-protein] reductase (NADPH) (n-C14:1)	Cell Envelope Biosynthesis	#N/A	#N/A	#N/A	#N/A	#N/A	#N/A	#N/A	R_EAR141y	#N/A	#N/A	#N/A	#N/A	R_EAR141y	#N/A	#N/A	2
R_EAR160y	enoyl-[acyl-carrier-protein] reductase (NADPH) (n-C16:0)	Cell Envelope Biosynthesis	#N/A	#N/A	#N/A	#N/A	#N/A	#N/A	#N/A	R_EAR160y	#N/A	#N/A	#N/A	#N/A	R_EAR160y	#N/A	#N/A	2
R_EAR161y	enoyl-[acyl-carrier-protein] reductase (NADPH) (n-C16:1)	Cell Envelope Biosynthesis	#N/A	#N/A	#N/A	#N/A	#N/A	#N/A	#N/A	R_EAR161y	#N/A	#N/A	#N/A	#N/A	R_EAR161y	#N/A	#N/A	2
R_EAR180y	enoyl-[acyl-carrier-protein] reductase (NADPH) (n-C18:0)	Cell Envelope Biosynthesis	#N/A	#N/A	#N/A	#N/A	#N/A	#N/A	#N/A	R_EAR180y	#N/A	#N/A	#N/A	#N/A	R_EAR180y	#N/A	#N/A	2
R_EAR181y	enoyl-[acyl-carrier-protein] reductase (NADPH) (n-C18:1)	Cell Envelope Biosynthesis	#N/A	#N/A	#N/A	#N/A	#N/A	#N/A	#N/A	R_EAR181y	#N/A	#N/A	#N/A	#N/A	R_EAR181y	#N/A	#N/A	2
R_FBP	fructose-bisphosphatase	Glycolysis/Gluconeogenesis	#N/A	#N/A	R_FBP	#N/A	#N/A	#N/A	R_FBP	#N/A	#N/A	#N/A	#N/A	#N/A	#N/A	#N/A	#N/A	2
R_FE2abc_	iron (II) transport via ABC system (periplasm or 2 compartments)	Transport	#N/A	#N/A	#N/A	#N/A	#N/A	#N/A	#N/A	#N/A	#N/A	#N/A	R_FE2abc_	#N/A	R_FE2abc_	#N/A	#N/A	2
R_FE2tex	iron (II) transport via diffusion (extracellular to periplasm)	Transport	#N/A	#N/A	#N/A	#N/A	#N/A	#N/A	#N/A	#N/A	#N/A	R_FE2tex	#N/A	#N/A	R_FE2tex	#N/A	#N/A	2
R_FOLD3	dihydropteroate synthase	Folate Metabolism	#N/A	#N/A	#N/A	#N/A	#N/A	#N/A	#N/A	#N/A	#N/A	#N/A	#N/A	#N/A	R_FOLD3	R_FOLD3	#N/A	2
R_FORtex	formate transport via diffusion (extracellular to periplasm)	Transport	#N/A	#N/A	#N/A	R_FORtex	R_FORtex	#N/A	#N/A	#N/A	#N/A	#N/A	#N/A	#N/A	#N/A	#N/A	#N/A	2
R_FORtppi	formate transport via diffusion (cytoplasm to periplasm)	Transport	#N/A	#N/A	#N/A	R_FORtppi	R_FORtppi	#N/A	#N/A	#N/A	#N/A	#N/A	#N/A	#N/A	#N/A	#N/A	#N/A	2
R_G3PCT	CDP-glycerol pyrophosphorylase	Glycerophospholipid Metabolism	R_G3PCT	#N/A	#N/A	#N/A	#N/A	#N/A	#N/A	#N/A	#N/A	#N/A	R_G3PCT	#N/A	#N/A	#N/A	#N/A	2
R_GFUCS	GDP-L-fucose synthase	Alternate Carbon Metabolism	#N/A	#N/A	#N/A	#N/A	#N/A	#N/A	#N/A	#N/A	R_GFUCS	#N/A	#N/A	#N/A	#N/A	#N/A	R_GFUCS	2
R_GHMT	glycine hydroxymethyltransferase	Glycine and Serine Metabolism	R_GHMT	#N/A	R_GHMT	#N/A	#N/A	#N/A	#N/A	#N/A	#N/A	#N/A	#N/A	#N/A	#N/A	#N/A	#N/A	2
R_GHMT2	glycine hydroxymethyltransferase, reversible	Glycine and Serine Metabolism	#N/A	#N/A	#N/A	#N/A	#N/A	#N/A	R_GHMT2	#N/A	#N/A	#N/A	#N/A	#N/A	#N/A	R_GHMT2	#N/A	2
R_GMAND	GDP-D-mannose dehydratase	Cell Envelope Biosynthesis	#N/A	#N/A	#N/A	#N/A	#N/A	#N/A	#N/A	#N/A	R_GMAND	#N/A	#N/A	#N/A	#N/A	#N/A	R_GMAND	2
R_HBZOPT	Hydroxybenzoate octaprenyltransferase	Cofactor and Prosthetic Group Biosynthesis	#N/A	#N/A	#N/A	R_HBZOPT	R_HBZOPT	#N/A	#N/A	#N/A	#N/A	#N/A	#N/A	#N/A	#N/A	#N/A	#N/A	2
R_HMGCOAR	Hydroxymethylglutaryl CoA reductase (ir)	Membrane Lipid Metabolism	#N/A	#N/A	#N/A	#N/A	#N/A	#N/A	R_HMGCOAR	#N/A	#N/A	#N/A	R_HMGCOAR	#N/A	#N/A	#N/A	#N/A	2
R_HMGCOAS	Hydroxymethylglutaryl CoA synthase (ir)	Membrane Lipid Metabolism	#N/A	#N/A	#N/A	#N/A	#N/A	#N/A	R_HMGCOAS	#N/A	#N/A	#N/A	R_HMGCOAS	#N/A	#N/A	#N/A	#N/A	2
R_HSK	homoserine kinase	Threonine and Lysine Metabolism	#N/A	#N/A	R_HSK	#N/A	#N/A	#N/A	#N/A	#N/A	#N/A	#N/A	#N/A	#N/A	R_HSK	#N/A	#N/A	2
R_HSPMS	homospermidine synthase	Unassigned/more than one	#N/A	#N/A	R_HSPMS	#N/A	#N/A	#N/A	R_HSPMS	#N/A	#N/A	#N/A	#N/A	#N/A	#N/A	#N/A	#N/A	2
R_HSST	homoserine O-succinyltransferase	Methionine Metabolism	#N/A	R_HSST	#N/A	#N/A	#N/A	#N/A	#N/A	#N/A	#N/A	#N/A	#N/A	R_HSST	#N/A	#N/A	#N/A	2
R_HYDFD	Official Name Ferredoxin hydrogenase - Clostr - FDXNH; Dehaloc - FRDH	Oxidative Phosphorylation	#N/A	#N/A	R_HYDFD	#N/A	#N/A	#N/A	#N/A	#N/A	#N/A	#N/A	#N/A	#N/A	#N/A	R_HYDFD	#N/A	2
R_ICDHy	isocitrate dehydrogenase (NADP)	Citric Acid Cycle	#N/A	R_ICDHy	#N/A	#N/A	#N/A	#N/A	#N/A	#N/A	#N/A	#N/A	#N/A	#N/A	#N/A	R_ICDHy	#N/A	2
R_ILETA	isoleucine transaminase	Valine, Leucine, and Isoleucine Metabolism	#N/A	R_ILETA	#N/A	#N/A	#N/A	#N/A	#N/A	#N/A	#N/A	#N/A	#N/A	#N/A	R_ILETA	#N/A	#N/A	2
R_KAS1	b-ketoacyl synthetase (Iso-C14:0)	Membrane Lipid Metabolism	R_KAS1	#N/A	#N/A	#N/A	#N/A	#N/A	#N/A	#N/A	#N/A	#N/A	R_KAS1	#N/A	#N/A	#N/A	#N/A	2
R_KAS12	b-ketoacyl synthetase (Anteiso-C17:0)	Membrane Lipid Metabolism	R_KAS12	#N/A	#N/A	#N/A	#N/A	#N/A	#N/A	#N/A	#N/A	#N/A	R_KAS12	#N/A	#N/A	#N/A	#N/A	2
R_KAS13	b-ketoacyl synthetase (n-C18:0)	Membrane Lipid Metabolism	R_KAS13	#N/A	#N/A	#N/A	#N/A	#N/A	#N/A	#N/A	#N/A	#N/A	R_KAS13	#N/A	#N/A	#N/A	#N/A	2
R_KAS3	b-ketoacyl synthetase (Iso-C15:0)	Membrane Lipid Metabolism	R_KAS3	#N/A	#N/A	#N/A	#N/A	#N/A	#N/A	#N/A	#N/A	#N/A	R_KAS3	#N/A	#N/A	#N/A	#N/A	2
R_KAS4	b-ketoacyl synthetase (Anteiso-C15:0)	Membrane Lipid Metabolism	R_KAS4	#N/A	#N/A	#N/A	#N/A	#N/A	#N/A	#N/A	#N/A	#N/A	R_KAS4	#N/A	#N/A	#N/A	#N/A	2
R_KAS6	b-ketoacyl synthetase (Iso-C16:0)	Membrane Lipid Metabolism	R_KAS6	#N/A	#N/A	#N/A	#N/A	#N/A	#N/A	#N/A	#N/A	#N/A	R_KAS6	#N/A	#N/A	#N/A	#N/A	2
R_LDH_L	L-lactate dehydrogenase	Pyruvate Metabolism	R_LDH_L	#N/A	#N/A	#N/A	#N/A	#N/A	R_LDH_L	#N/A	#N/A	#N/A	#N/A	#N/A	#N/A	#N/A	#N/A	2
R_MAN1PT2	mannose-1-phosphate guanylyltransferase (GDP)	Cell Envelope Biosynthesis	#N/A	#N/A	#N/A	#N/A	#N/A	#N/A	#N/A	#N/A	R_MAN1PT2	R_MAN1PT2	#N/A	#N/A	#N/A	#N/A	#N/A	2
R_MAN6PI	mannose-6-phosphate isomerase	Alternate Carbon Metabolism	#N/A	#N/A	#N/A	#N/A	#N/A	#N/A	#N/A	#N/A	R_MAN6PI	#N/A	#N/A	#N/A	#N/A	#N/A	R_MAN6PI	2
R_MDRPD	5 Methylthio 5 deoxy D ribulose 1 phosphate dehydratase	Arginine and Proline Metabolism	#N/A	#N/A	#N/A	#N/A	#N/A	#N/A	#N/A	#N/A	R_MDRPD	#N/A	#N/A	R_MDRPD	#N/A	#N/A	#N/A	2
R_METACH	O-Acetyl-L-homoserine acetate-lyase (adding methanethiol)	Cofactor and Prosthetic Group Biosynthesis	#N/A	#N/A	R_METACH	#N/A	#N/A	#N/A	#N/A	#N/A	#N/A	#N/A	#N/A	#N/A	R_METACH	#N/A	#N/A	2
R_MI1PP	myo-inositol 1-phosphatase	Cell Envelope Biosynthesis	#N/A	#N/A	#N/A	#N/A	#N/A	#N/A	R_MI1PP	#N/A	#N/A	#N/A	#N/A	#N/A	#N/A	#N/A	R_MI1PP	2
R_MI1PS	myo-Inositol-1-phosphate synthase	Anaplerotic Reactions	#N/A	#N/A	#N/A	#N/A	#N/A	#N/A	R_MI1PS	#N/A	#N/A	#N/A	#N/A	#N/A	#N/A	#N/A	R_MI1PS	2
R_MOAT	3-deoxy-D-manno-octulosonic acid transferase (_HP in pylori)	Lipopolysaccharide Biosynthesis / Recycling	#N/A	#N/A	#N/A	#N/A	#N/A	#N/A	#N/A	#N/A	R_MOAT	R_MOAT	#N/A	#N/A	#N/A	#N/A	#N/A	2
R_MTAN	methylthioadenosine nucleosidase	Arginine and Proline Metabolism	#N/A	#N/A	#N/A	#N/A	#N/A	#N/A	#N/A	#N/A	R_MTAN	#N/A	#N/A	R_MTAN	#N/A	#N/A	#N/A	2
R_MTHFR3	5,10-methylenetetrahydrofolate reductase (NADPH)	Folate Metabolism	#N/A	#N/A	R_MTHFR3	#N/A	#N/A	#N/A	R_MTHFR3	#N/A	#N/A	#N/A	#N/A	#N/A	#N/A	#N/A	#N/A	2
R_MTRI	5 methylthioribose 1 phosphate isomerase	Arginine and Proline Metabolism	#N/A	#N/A	#N/A	#N/A	#N/A	#N/A	#N/A	#N/A	R_MTRI	#N/A	#N/A	R_MTRI	#N/A	#N/A	#N/A	2
R_MTRK	5 methylthioribose kinase	Arginine and Proline Metabolism	#N/A	#N/A	#N/A	#N/A	#N/A	#N/A	#N/A	#N/A	R_MTRK	#N/A	#N/A	R_MTRK	#N/A	#N/A	#N/A	2
R_NACt_	Nicotinic acid uptake (ext/periplasm2cyto)-NACUP in Bac,Mbark,Saur	Transport	#N/A	#N/A	#N/A	#N/A	#N/A	#N/A	R_NACt_	#N/A	#N/A	#N/A	R_NACt_	#N/A	#N/A	#N/A	#N/A	2
R_NADS2	NAD synthase (glutamine-hydrolysing)	Cofactor and Prosthetic Group Biosynthesis	#N/A	#N/A	#N/A	#N/A	#N/A	#N/A	#N/A	R_NADS2	#N/A	#N/A	#N/A	#N/A	R_NADS2	#N/A	#N/A	2
R_NAPRT	NAPRTase (rev)	Cofactor and Prosthetic Group Biosynthesis	#N/A	#N/A	#N/A	#N/A	#N/A	#N/A	R_NAPRT	#N/A	#N/A	#N/A	R_NAPRT	#N/A	#N/A	#N/A	#N/A	2
R_O2tex	oxygen transport via diffusion (extracellular to periplasm)	Transport	#N/A	#N/A	#N/A	#N/A	#N/A	#N/A	#N/A	R_O2tex	#N/A	#N/A	#N/A	#N/A	R_O2tex	#N/A	#N/A	2
R_OHPBAT	O-Phospho-4-hydroxy-L-threonine:2-oxoglutarate aminotransferase	Cofactor and Prosthetic Group Biosynthesis	#N/A	#N/A	#N/A	R_OHPBAT	R_OHPBAT	#N/A	#N/A	#N/A	#N/A	#N/A	#N/A	#N/A	#N/A	#N/A	#N/A	2
R_OIVD3	2-oxoisovalerate dehydrogenase (acylating; 3-methyl-2-oxopentanoate)	Valine, Leucine, and Isoleucine Metabolism	R_OIVD3	#N/A	#N/A	#N/A	#N/A	#N/A	#N/A	#N/A	#N/A	#N/A	R_OIVD3	#N/A	#N/A	#N/A	#N/A	2
R_OPHBDC	Octaprenyl-hydroxybenzoate decarboxylase	Cofactor and Prosthetic Group Biosynthesis	#N/A	#N/A	#N/A	R_OPHBDC	R_OPHBDC	#N/A	#N/A	#N/A	#N/A	#N/A	#N/A	#N/A	#N/A	#N/A	#N/A	2
R_OXGDC2	2-oxoglutarate decarboxylase	Cofactor and Prosthetic Group Biosynthesis	#N/A	#N/A	#N/A	#N/A	#N/A	#N/A	#N/A	#N/A	R_OXGDC2	#N/A	#N/A	#N/A	R_OXGDC2	#N/A	#N/A	2
R_P5CRy	pyrroline-5-carboxylate reductase(nadp) - just P5CR in others	Arginine and Proline Metabolism	#N/A	#N/A	#N/A	#N/A	#N/A	#N/A	#N/A	#N/A	#N/A	#N/A	#N/A	R_P5CRy	#N/A	R_P5CRy	#N/A	2
R_PABB	pabb	Cofactor and Prosthetic Group Biosynthesis	#N/A	#N/A	#N/A	#N/A	#N/A	#N/A	#N/A	R_PABB	R_PABB	#N/A	#N/A	#N/A	#N/A	#N/A	#N/A	2
R_PAP	phosphatidic acid phosphatase	Glycerophospholipid Metabolism	R_PAP	#N/A	#N/A	#N/A	#N/A	#N/A	#N/A	#N/A	#N/A	#N/A	#N/A	R_PAP	#N/A	#N/A	#N/A	2
R_PAPPT2	phospho-N-acetylmuramoyl-pentapeptide-transferase (gamma-glutamate)	Glycerophospholipid Metabolism	#N/A	#N/A	#N/A	#N/A	#N/A	#N/A	#N/A	#N/A	#N/A	#N/A	#N/A	#N/A	#N/A	R_PAPPT2	R_PAPPT2	2
R_PDX5PS	Pyridoxine 5'-phosphate synthase	Cofactor and Prosthetic Group Biosynthesis	#N/A	#N/A	#N/A	R_PDX5PS	R_PDX5PS	#N/A	#N/A	#N/A	#N/A	#N/A	#N/A	#N/A	#N/A	#N/A	#N/A	2
R_PE180abcpp	phosphatidylethanolamine transport via ABC system (n-C18:0, periplasm)	Transport	#N/A	#N/A	#N/A	#N/A	#N/A	#N/A	#N/A	R_PE180abcpp	#N/A	R_PE180abcpp	#N/A	#N/A	#N/A	#N/A	#N/A	2
R_PERD	Erythronate 4-phosphate (4per) dehydrogenase	Cofactor and Prosthetic Group Biosynthesis	#N/A	#N/A	#N/A	R_PERD	R_PERD	#N/A	#N/A	#N/A	#N/A	#N/A	#N/A	#N/A	#N/A	#N/A	#N/A	2
R_PGPP161	phosphatidylglycerol phosphate phosphatase (n-C16:1)	Glycerophospholipid Metabolism	#N/A	#N/A	#N/A	#N/A	#N/A	#N/A	#N/A	R_PGPP161	#N/A	#N/A	#N/A	#N/A	R_PGPP161	#N/A	#N/A	2
R_PGPP180	phosphatidylglycerol phosphate phosphatase (n-C18:0)	Glycerophospholipid Metabolism	#N/A	#N/A	#N/A	#N/A	#N/A	#N/A	#N/A	R_PGPP180	#N/A	#N/A	#N/A	#N/A	R_PGPP180	#N/A	#N/A	2
R_PGPP181	phosphatidylglycerol phosphate phosphatase (n-C18:1)	Glycerophospholipid Metabolism	#N/A	#N/A	#N/A	#N/A	#N/A	#N/A	#N/A	R_PGPP181	#N/A	#N/A	#N/A	#N/A	R_PGPP181	#N/A	#N/A	2
R_PGPPH	Phosphatidylglycerophosphate phosphohydrolase	Glycerophospholipid Metabolism	R_PGPPH	#N/A	#N/A	#N/A	#N/A	#N/A	#N/A	#N/A	#N/A	#N/A	#N/A	R_PGPPH	#N/A	#N/A	#N/A	2
R_PItex	phosphate transport via diffusion (extracellular to periplasm)	Transport	#N/A	#N/A	#N/A	#N/A	#N/A	#N/A	#N/A	R_PItex	#N/A	#N/A	#N/A	#N/A	R_PItex	#N/A	#N/A	2
R_Piuabc_	phosphate transport via ABC system (uptake, periplasm or extracel2comp)	Transport	#N/A	#N/A	#N/A	#N/A	#N/A	#N/A	R_Piuabc_	#N/A	#N/A	#N/A	#N/A	#N/A	R_Piuabc_	#N/A	#N/A	2
R_PMEVK	phosphomevalonate kinase	Anaplerotic Reactions	#N/A	#N/A	#N/A	#N/A	#N/A	#N/A	R_PMEVK	#N/A	#N/A	#N/A	R_PMEVK	#N/A	#N/A	#N/A	#N/A	2
R_PPPGO	protoporphyrinogen oxidase (aerobic)	Cofactor and Prosthetic Group Biosynthesis	#N/A	#N/A	#N/A	#N/A	#N/A	#N/A	#N/A	R_PPPGO	#N/A	#N/A	#N/A	#N/A	R_PPPGO	#N/A	#N/A	2
R_PROTEIN	Protein Synthesis, changed Shew from PROTSYn	Fictional Reactions	#N/A	R_PROTEIN	#N/A	#N/A	#N/A	#N/A	#N/A	#N/A	#N/A	#N/A	#N/A	R_PROTEIN	#N/A	#N/A	#N/A	2
R_PSD180	Phosphatidylserine decarboxylase (n-C18:0)	Glycerophospholipid Metabolism	#N/A	#N/A	#N/A	#N/A	#N/A	#N/A	#N/A	R_PSD180	#N/A	R_PSD180	#N/A	#N/A	#N/A	#N/A	#N/A	2
R_PSSA180	Phosphatidylserine syntase (n-C18:0)	Glycerophospholipid Metabolism	#N/A	#N/A	#N/A	#N/A	#N/A	#N/A	#N/A	R_PSSA180	#N/A	R_PSSA180	#N/A	#N/A	#N/A	#N/A	#N/A	2
R_RNA	RNA replication, taken _from Shew	Fictional Reactions	#N/A	R_RNA	#N/A	#N/A	#N/A	#N/A	#N/A	#N/A	#N/A	#N/A	#N/A	R_RNA	#N/A	#N/A	#N/A	2
R_SHCHCS2	2-succinyl-6-hydroxy-2,4-cyclohexadiene 1-carboxylate synthase	Cofactor and Prosthetic Group Biosynthesis	#N/A	#N/A	#N/A	#N/A	#N/A	#N/A	#N/A	#N/A	R_SHCHCS2	#N/A	#N/A	#N/A	R_SHCHCS2	#N/A	#N/A	2
R_SHSL1	O-succinylhomoserine lyase (L-cysteine)	Methionine Metabolism	#N/A	R_SHSL1	#N/A	#N/A	#N/A	#N/A	#N/A	#N/A	#N/A	#N/A	#N/A	R_SHSL1	#N/A	#N/A	#N/A	2
R_sink_ahcys_c	Adenosyl-L-homocysteine sink Staphylococcus aureus	Fictional Reactions	#N/A	#N/A	#N/A	#N/A	#N/A	#N/A	#N/A	#N/A	R_sink_ahcys_c	#N/A	R_sink_ahcys_c	#N/A	#N/A	#N/A	#N/A	2
R_SPMS	spermidine synthase	Arginine and Proline Metabolism	#N/A	#N/A	#N/A	#N/A	#N/A	#N/A	#N/A	#N/A	R_SPMS	#N/A	#N/A	R_SPMS	#N/A	#N/A	#N/A	2
R_T2DECAI	trans-2-decenoyl-ACP isomerase	Cell Envelope Biosynthesis	#N/A	#N/A	#N/A	#N/A	#N/A	#N/A	#N/A	R_T2DECAI	#N/A	#N/A	#N/A	#N/A	R_T2DECAI	#N/A	#N/A	2
R_TECA4S	minor teichoic acid synthesis (n=30) (TECA4S_BC in Bacilus subtilis)	Glycerophospholipid Metabolism	R_TECA4S	#N/A	#N/A	#N/A	#N/A	#N/A	#N/A	#N/A	#N/A	#N/A	R_TECA4S	#N/A	#N/A	#N/A	#N/A	2
R_THMabc_	thiamine transport via ABC system (periplasm)	Transport	#N/A	#N/A	#N/A	#N/A	#N/A	#N/A	#N/A	#N/A	R_THMabc_	#N/A	R_THMabc_	#N/A	#N/A	#N/A	#N/A	2
R_THRS	threonine synthase	Threonine and Lysine Metabolism	#N/A	#N/A	R_THRS	#N/A	#N/A	#N/A	#N/A	#N/A	#N/A	#N/A	#N/A	#N/A	R_THRS	#N/A	#N/A	2
R_TMPK	thiamine-phosphate kinase	Cofactor and Prosthetic Group Biosynthesis	#N/A	#N/A	#N/A	R_TMPK	R_TMPK	#N/A	#N/A	#N/A	#N/A	#N/A	#N/A	#N/A	#N/A	#N/A	#N/A	2
R_TRPS1	tryptophan synthase (indoleglycerol phosphate)	Tyrosine, Tryptophan, and Phenylalanine Metabolism	#N/A	#N/A	R_TRPS1	#N/A	#N/A	#N/A	#N/A	#N/A	#N/A	#N/A	#N/A	#N/A	R_TRPS1	#N/A	#N/A	2
R_UAAGLS2	UDP-N-acetylmuramoyl-L-alanyl-D-glutamyl-L-lysine synthetase (gamma-glutamate)	Cell Envelope Biosynthesis	#N/A	#N/A	#N/A	#N/A	#N/A	#N/A	#N/A	#N/A	#N/A	#N/A	#N/A	#N/A	#N/A	R_UAAGLS2	R_UAAGLS2	2
R_UAG2E	UDP-N-acetylglucosamine 2-epimerase	Cell Envelope Biosynthesis	R_UAG2E	#N/A	#N/A	#N/A	#N/A	#N/A	#N/A	#N/A	#N/A	#N/A	R_UAG2E	#N/A	#N/A	#N/A	#N/A	2
R_UAGPT2	UDP-N-acetylglucosamine-N-acetylmuramyl-(pentapeptide)pyrophosphoryl-undecaprenol N-acetylglucosamine transferase	Cell Envelope Biosynthesis	#N/A	#N/A	#N/A	#N/A	#N/A	#N/A	#N/A	#N/A	#N/A	#N/A	#N/A	#N/A	#N/A	R_UAGPT2	R_UAGPT2	2
R_UDCPPtppi	undecaprenyl phosphate transport (cytoplasm to periplasm)	Lipopolysaccharide Biosynthesis / Recycling	#N/A	#N/A	#N/A	#N/A	R_UDCPPtppi	#N/A	#N/A	#N/A	#N/A	R_UDCPPtppi	#N/A	#N/A	#N/A	#N/A	#N/A	2
R_UGLDDS2	UDP-N-acetylmuramoyl-L-alanyl-D-glutamyl-L-lysyl-D-alanyl-D-alanine synthetase (gamma-glutamate) - diff in Synecho	Murein Biosynthesis	#N/A	#N/A	#N/A	#N/A	#N/A	#N/A	#N/A	#N/A	#N/A	#N/A	#N/A	#N/A	#N/A	R_UGLDDS2	R_UGLDDS2	2
R_12dgr2_ST	membrane 1-2-diacylglycerol composition based on http://www.biomedcentral.com/1752-0509/3/38	Glycerophospholipid Metabolism	#N/A	#N/A	#N/A	#N/A	#N/A	#N/A	#N/A	#N/A	#N/A	R_12dgr2_ST	#N/A	#N/A	#N/A	#N/A	#N/A	1
R_2PLS	2-phospho-L-lactate synthase	Cofactor and Prosthetic Group Biosynthesis	#N/A	#N/A	#N/A	#N/A	#N/A	#N/A	R_2PLS	#N/A	#N/A	#N/A	#N/A	#N/A	#N/A	#N/A	#N/A	1
R_34HPPOR	4-Hydroxyphenylpyruvate:oxygen oxidoreductase	Tyrosine, Tryptophan, and Phenylalanine Metabolism	#N/A	#N/A	#N/A	#N/A	#N/A	#N/A	#N/A	#N/A	#N/A	#N/A	#N/A	#N/A	R_34HPPOR	#N/A	#N/A	1
R_3HAD40	3-hydroxyacyl-[acyl-carrier-protein] dehydratase (n-C4:0)	Cell Envelope Biosynthesis	#N/A	#N/A	#N/A	#N/A	#N/A	#N/A	#N/A	#N/A	#N/A	#N/A	#N/A	#N/A	R_3HAD40	#N/A	#N/A	1
R_3HAD60	3-hydroxyacyl-[acyl-carrier-protein] dehydratase (n-C6:0)	Cell Envelope Biosynthesis	#N/A	#N/A	#N/A	#N/A	#N/A	#N/A	#N/A	#N/A	#N/A	#N/A	#N/A	#N/A	R_3HAD60	#N/A	#N/A	1
R_3HAD80	3-hydroxyacyl-[acyl-carrier-protein] dehydratase (n-C8:0)	Cell Envelope Biosynthesis	#N/A	#N/A	#N/A	#N/A	#N/A	#N/A	#N/A	#N/A	#N/A	#N/A	#N/A	#N/A	R_3HAD80	#N/A	#N/A	1
R_3OAR100	3-oxoacyl-[acyl-carrier-protein] reductase (n-C10:0)	Cell Envelope Biosynthesis	#N/A	#N/A	#N/A	#N/A	#N/A	#N/A	#N/A	#N/A	#N/A	#N/A	#N/A	#N/A	R_3OAR100	#N/A	#N/A	1
R_3OAR120	3-oxoacyl-[acyl-carrier-protein] reductase (n-C12:0)	Cell Envelope Biosynthesis	#N/A	#N/A	#N/A	#N/A	#N/A	#N/A	#N/A	#N/A	#N/A	#N/A	#N/A	#N/A	R_3OAR120	#N/A	#N/A	1
R_3OAR40	3-oxoacyl-[acyl-carrier-protein] reductase (n-C4:0)	Cell Envelope Biosynthesis	#N/A	#N/A	#N/A	#N/A	#N/A	#N/A	#N/A	#N/A	#N/A	#N/A	#N/A	#N/A	R_3OAR40	#N/A	#N/A	1
R_3OAR60	3-oxoacyl-[acyl-carrier-protein] reductase (n-C6:0)	Cell Envelope Biosynthesis	#N/A	#N/A	#N/A	#N/A	#N/A	#N/A	#N/A	#N/A	#N/A	#N/A	#N/A	#N/A	R_3OAR60	#N/A	#N/A	1
R_3OAR80	3-oxoacyl-[acyl-carrier-protein] reductase (n-C8:0)	Cell Envelope Biosynthesis	#N/A	#N/A	#N/A	#N/A	#N/A	#N/A	#N/A	#N/A	#N/A	#N/A	#N/A	#N/A	R_3OAR80	#N/A	#N/A	1
R_3OAS100	3-oxoacyl-[acyl-carrier-protein] synthase (n-C10:0)	Cell Envelope Biosynthesis	#N/A	#N/A	#N/A	#N/A	#N/A	#N/A	#N/A	#N/A	#N/A	#N/A	#N/A	#N/A	R_3OAS100	#N/A	#N/A	1
R_3OAS120	3-oxoacyl-[acyl-carrier-protein] synthase (n-C12:0)	Cell Envelope Biosynthesis	#N/A	#N/A	#N/A	#N/A	#N/A	#N/A	#N/A	#N/A	#N/A	#N/A	#N/A	#N/A	R_3OAS120	#N/A	#N/A	1
R_3OAS60	3-oxoacyl-[acyl-carrier-protein] synthase (n-C6:0)	Cell Envelope Biosynthesis	#N/A	#N/A	#N/A	#N/A	#N/A	#N/A	#N/A	#N/A	#N/A	#N/A	#N/A	#N/A	R_3OAS60	#N/A	#N/A	1
R_3OAS80	3-oxoacyl-[acyl-carrier-protein] synthase (n-C8:0)	Cell Envelope Biosynthesis	#N/A	#N/A	#N/A	#N/A	#N/A	#N/A	#N/A	#N/A	#N/A	#N/A	#N/A	#N/A	R_3OAS80	#N/A	#N/A	1
R_4ABZt2	4-Aminobenzoate mitochondrial transport via symport	Transport	#N/A	#N/A	#N/A	#N/A	#N/A	#N/A	R_4ABZt2	#N/A	#N/A	#N/A	#N/A	#N/A	#N/A	#N/A	#N/A	1
R_4KFBPP	4-ketofructose 1,6-bisphosphate phosphatase	Tyrosine, Tryptophan, and Phenylalanine Metabolism	#N/A	#N/A	#N/A	#N/A	#N/A	#N/A	R_4KFBPP	#N/A	#N/A	#N/A	#N/A	#N/A	#N/A	#N/A	#N/A	1
R_5HBZIDS	5-hydroxybenzimidazole synthase	Cofactor and Prosthetic Group Biosynthesis	#N/A	#N/A	#N/A	#N/A	#N/A	#N/A	R_5HBZIDS	#N/A	#N/A	#N/A	#N/A	#N/A	#N/A	#N/A	#N/A	1
R_7MHS	7-mercaptoheptanoate synthase	Cofactor and Prosthetic Group Biosynthesis	#N/A	#N/A	#N/A	#N/A	#N/A	#N/A	R_7MHS	#N/A	#N/A	#N/A	#N/A	#N/A	#N/A	#N/A	#N/A	1
R_7MHTS	7-mercaptoheptanoylthreonine synthase	Cofactor and Prosthetic Group Biosynthesis	#N/A	#N/A	#N/A	#N/A	#N/A	#N/A	R_7MHTS	#N/A	#N/A	#N/A	#N/A	#N/A	#N/A	#N/A	#N/A	1
R_AACPAT	Acetyl-CoA-[acyl-carrierprotein] S-acetyltransferase	Membrane Lipid Metabolism	#N/A	#N/A	R_AACPAT	#N/A	#N/A	#N/A	#N/A	#N/A	#N/A	#N/A	#N/A	#N/A	#N/A	#N/A	#N/A	1
R_AACPS12	acyl-[acyl-carrier-protein] synthetase (n-C16:0)	Cell Envelope Biosynthesis	#N/A	#N/A	#N/A	#N/A	#N/A	#N/A	#N/A	#N/A	#N/A	#N/A	#N/A	R_AACPS12	#N/A	#N/A	#N/A	1
R_AACPS13	acyl-[acyl-carrier-protein] synthetase (n-C17:0)	Cell Envelope Biosynthesis	#N/A	#N/A	#N/A	#N/A	#N/A	#N/A	#N/A	#N/A	#N/A	#N/A	#N/A	R_AACPS13	#N/A	#N/A	#N/A	1
R_AACPS14	acyl-[acyl-carrier-protein] synthetase (n-C15:1)	Cell Envelope Biosynthesis	#N/A	#N/A	#N/A	#N/A	#N/A	#N/A	#N/A	#N/A	#N/A	#N/A	#N/A	R_AACPS14	#N/A	#N/A	#N/A	1
R_AACPS15	acyl-[acyl-carrier-protein] synthetase (n-C17:1)	Cell Envelope Biosynthesis	#N/A	#N/A	#N/A	#N/A	#N/A	#N/A	#N/A	#N/A	#N/A	#N/A	#N/A	R_AACPS15	#N/A	#N/A	#N/A	1
R_AACPS3	acyl-[acyl-carrier-protein] synthetase (n-C16:0)	Cell Envelope Biosynthesis	#N/A	#N/A	#N/A	#N/A	#N/A	#N/A	#N/A	#N/A	#N/A	#N/A	#N/A	#N/A	#N/A	#N/A	R_AACPS3	1
R_AACPS4	acyl-[acyl-carrier-protein] synthetase (n-C16:1)	Cell Envelope Biosynthesis	#N/A	#N/A	#N/A	#N/A	#N/A	#N/A	#N/A	#N/A	#N/A	#N/A	#N/A	R_AACPS4	#N/A	#N/A	#N/A	1
R_AACPS5	acyl-[acyl-carrier-protein] synthetase (n-C18:1)	Cell Envelope Biosynthesis	#N/A	#N/A	#N/A	#N/A	#N/A	#N/A	#N/A	#N/A	#N/A	#N/A	#N/A	R_AACPS5	#N/A	#N/A	#N/A	1
R_AACPS6	acyl-[acyl-carrier-protein] synthetase (n-C18:0)	Cell Envelope Biosynthesis	#N/A	#N/A	#N/A	#N/A	#N/A	#N/A	#N/A	#N/A	#N/A	#N/A	#N/A	R_AACPS6	#N/A	#N/A	#N/A	1
R_AACPS7	acyl-[acyl-carrier-protein] synthetase (n-C12:0)	Cell Envelope Biosynthesis	#N/A	#N/A	#N/A	#N/A	#N/A	#N/A	#N/A	#N/A	#N/A	#N/A	#N/A	R_AACPS7	#N/A	#N/A	#N/A	1
R_AACPS9	acyl-[acyl-carrier-protein] synthetase (n-C8:0)	Cell Envelope Biosynthesis	#N/A	#N/A	#N/A	#N/A	#N/A	#N/A	#N/A	#N/A	#N/A	#N/A	#N/A	R_AACPS9	#N/A	#N/A	#N/A	1
R_ACALD	acetaldehyde dehydrogenase (acetylating)	Pyruvate Metabolism	#N/A	#N/A	#N/A	#N/A	#N/A	#N/A	#N/A	#N/A	#N/A	R_ACALD	#N/A	#N/A	#N/A	#N/A	#N/A	1
R_ACCC	Acyl-CoA Carboxylase	Membrane Lipid Metabolism	#N/A	#N/A	#N/A	#N/A	#N/A	#N/A	#N/A	#N/A	#N/A	#N/A	#N/A	#N/A	#N/A	#N/A	R_ACCC	1
R_ACChex	Hexanoic Acid CoA Ligase	Membrane Lipid Metabolism	#N/A	#N/A	#N/A	#N/A	#N/A	#N/A	#N/A	#N/A	#N/A	#N/A	#N/A	#N/A	#N/A	#N/A	R_ACChex	1
R_ACGAMT	UDP-N-acetylglucosamine:undecaprenylphosphate N-acetylglucosamine -1-phosphate transferase	Cell Envelope Biosynthesis	#N/A	#N/A	#N/A	#N/A	#N/A	#N/A	#N/A	#N/A	#N/A	#N/A	#N/A	#N/A	#N/A	#N/A	R_ACGAMT	1
R_ACHBS	2-aceto-2-hydroxybutanoate synthase	Valine, Leucine, and Isoleucine Metabolism	#N/A	#N/A	#N/A	#N/A	#N/A	#N/A	#N/A	#N/A	#N/A	#N/A	#N/A	#N/A	R_ACHBS	#N/A	#N/A	1
R_ACLS	acetolactate synthase	Valine, Leucine, and Isoleucine Metabolism	#N/A	#N/A	#N/A	#N/A	#N/A	#N/A	#N/A	#N/A	#N/A	#N/A	#N/A	#N/A	R_ACLS	#N/A	#N/A	1
R_ACMAT1	Acyl-[acyl-carrierprotein]:malonyl-[acyl-carrierprotein]C-acyltransferase(decarboxylating)	Membrane Lipid Metabolism	#N/A	#N/A	R_ACMAT1	#N/A	#N/A	#N/A	#N/A	#N/A	#N/A	#N/A	#N/A	#N/A	#N/A	#N/A	#N/A	1
R_ACPS1	acyl-carrier protein synthase	Cofactor and Prosthetic Group Biosynthesis	#N/A	#N/A	#N/A	#N/A	#N/A	#N/A	#N/A	#N/A	#N/A	#N/A	#N/A	#N/A	#N/A	R_ACPS1	#N/A	1
R_ACt2	acetate reversible transport via proton symport	Transport	#N/A	#N/A	#N/A	#N/A	#N/A	#N/A	#N/A	#N/A	#N/A	#N/A	#N/A	#N/A	#N/A	R_ACt2	#N/A	1
R_ADAPAT	e N-acetyl-L,L-diaminopimelate aminotransferase	Threonine and Lysine Metabolism	#N/A	#N/A	#N/A	#N/A	#N/A	#N/A	#N/A	#N/A	#N/A	#N/A	#N/A	#N/A	#N/A	R_ADAPAT	#N/A	1
R_ADCYRS	adenosylcobyric acid synthase (glutamine-hydrolysing)	Cofactor and Prosthetic Group Biosynthesis	#N/A	#N/A	#N/A	#N/A	#N/A	#N/A	#N/A	#N/A	#N/A	#N/A	#N/A	#N/A	R_ADCYRS	#N/A	#N/A	1
R_ADK3	adentylate kinase (GTP)	Nucleotide Salvage Pathway	#N/A	#N/A	#N/A	#N/A	#N/A	#N/A	#N/A	#N/A	#N/A	#N/A	#N/A	#N/A	#N/A	R_ADK3	#N/A	1
R_ADKd	adenylate kinase (d form)	Nucleotide Salvage Pathway	#N/A	#N/A	#N/A	#N/A	#N/A	#N/A	#N/A	#N/A	#N/A	#N/A	R_ADKd	#N/A	#N/A	#N/A	#N/A	1
R_ADNK1	adenosine kinase	Nucleotide Salvage Pathway	#N/A	#N/A	#N/A	#N/A	#N/A	#N/A	R_ADNK1	#N/A	#N/A	#N/A	#N/A	#N/A	#N/A	#N/A	#N/A	1
R_ADOCBLS	Adenosylcobalamin 5'-phosphate synthase	Cofactor and Prosthetic Group Biosynthesis	#N/A	#N/A	#N/A	#N/A	#N/A	#N/A	#N/A	#N/A	#N/A	#N/A	#N/A	#N/A	R_ADOCBLS	#N/A	#N/A	1
R_ADOCBLS2	Adenosylcobalamin 5'-phosphate synthase	Cofactor and Prosthetic Group Biosynthesis	#N/A	#N/A	#N/A	#N/A	#N/A	#N/A	R_ADOCBLS2	#N/A	#N/A	#N/A	#N/A	#N/A	#N/A	#N/A	#N/A	1
R_ADPDA	N6-acetyl-LL-2,6-diaminoheptanedioate amidohydrolase	Threonine and Lysine Metabolism	R_ADPDA	#N/A	#N/A	#N/A	#N/A	#N/A	#N/A	#N/A	#N/A	#N/A	#N/A	#N/A	#N/A	#N/A	#N/A	1
R_ADPT	adenine phosphoribosyltransferase	Nucleotide Salvage Pathway	#N/A	#N/A	#N/A	#N/A	#N/A	#N/A	#N/A	#N/A	#N/A	#N/A	#N/A	#N/A	R_ADPT	#N/A	#N/A	1
R_ADSR	adenylyl-sulfate reductase	Cysteine Metabolism	#N/A	R_ADSR	#N/A	#N/A	#N/A	#N/A	#N/A	#N/A	#N/A	#N/A	#N/A	#N/A	#N/A	#N/A	#N/A	1
R_AFE	arabinofuranosyl extension (M tb)	Membrane Lipid Metabolism	#N/A	#N/A	#N/A	#N/A	#N/A	#N/A	#N/A	#N/A	#N/A	#N/A	#N/A	#N/A	#N/A	#N/A	R_AFE	1
R_AFTA	arabinofuranosyl transferase (M tb)	Membrane Lipid Metabolism	#N/A	#N/A	#N/A	#N/A	#N/A	#N/A	#N/A	#N/A	#N/A	#N/A	#N/A	#N/A	#N/A	#N/A	R_AFTA	1
R_AGAIAGT	archaeatidylinositol N-acetylglucosaminyltransferase	Cell Envelope Biosynthesis	#N/A	#N/A	#N/A	#N/A	#N/A	#N/A	R_AGAIAGT	#N/A	#N/A	#N/A	#N/A	#N/A	#N/A	#N/A	#N/A	1
R_AGAID	N-acetylglucosaminylarchaeatidylinositol deacetylase	Cell Envelope Biosynthesis	#N/A	#N/A	#N/A	#N/A	#N/A	#N/A	R_AGAID	#N/A	#N/A	#N/A	#N/A	#N/A	#N/A	#N/A	#N/A	1
R_AGAT2_	Fatty acid biosynthesis (lumped)	Membrane Lipid Metabolism	#N/A	R_AGAT2_	#N/A	#N/A	#N/A	#N/A	#N/A	#N/A	#N/A	#N/A	#N/A	#N/A	#N/A	#N/A	#N/A	1
R_AGMT	agmatinase	Arginine and Proline Metabolism	#N/A	#N/A	#N/A	#N/A	#N/A	#N/A	#N/A	#N/A	R_AGMT	#N/A	#N/A	#N/A	#N/A	#N/A	#N/A	1
R_AGPAT120	1-tetradecanoyl-sn-glycerol 3-phosphate O-acyltransferase (n-C12:0)	Glycerophospholipid Metabolism	#N/A	#N/A	#N/A	#N/A	#N/A	#N/A	#N/A	R_AGPAT120	#N/A	#N/A	#N/A	#N/A	#N/A	#N/A	#N/A	1
R_AGPAT140	1-tetradecanoyl-sn-glycerol 3-phosphate O-acyltransferase (n-C14:0)	Glycerophospholipid Metabolism	#N/A	#N/A	#N/A	#N/A	#N/A	#N/A	#N/A	#N/A	#N/A	R_AGPAT140	#N/A	#N/A	#N/A	#N/A	#N/A	1
R_AGPAT160190	1-hexadecanoyl-sn-glycerol 3-phosphate O-acyltransferase	Glycerophospholipid Metabolism	#N/A	#N/A	#N/A	#N/A	#N/A	#N/A	#N/A	#N/A	#N/A	#N/A	#N/A	#N/A	#N/A	#N/A	R_AGPAT160190	1
R_AGPAT181_9	1-octadec-enoyl-sn-glycerol 3-phosphate O-acyltransferase (n-C18:1)	Glycerophospholipid Metabolism	#N/A	#N/A	#N/A	#N/A	#N/A	#N/A	#N/A	#N/A	#N/A	#N/A	#N/A	#N/A	R_AGPAT181_9	#N/A	#N/A	1
R_AGPAT182_9_12	1-octadec-enoyl-sn-glycerol 3-phosphate O-acyltransferase (n-C18:2)	Glycerophospholipid Metabolism	#N/A	#N/A	#N/A	#N/A	#N/A	#N/A	#N/A	#N/A	#N/A	#N/A	#N/A	#N/A	R_AGPAT182_9_12	#N/A	#N/A	1
R_AGPAT183_6_9_12	1-octadec-enoyl-sn-glycerol 3-phosphate O-acyltransferase (n-C18:3)	Glycerophospholipid Metabolism	#N/A	#N/A	#N/A	#N/A	#N/A	#N/A	#N/A	#N/A	#N/A	#N/A	#N/A	#N/A	R_AGPAT183_6_9_12	#N/A	#N/A	1
R_AGPAT183_9_12_15	1-octadec-enoyl-sn-glycerol 3-phosphate O-acyltransferase (n-C18:3)	Glycerophospholipid Metabolism	#N/A	#N/A	#N/A	#N/A	#N/A	#N/A	#N/A	#N/A	#N/A	#N/A	#N/A	#N/A	R_AGPAT183_9_12_15	#N/A	#N/A	1
R_AGPAT184_6_9_12_15	1-octadec-enoyl-sn-glycerol 3-phosphate O-acyltransferase (n-C18:4)	Glycerophospholipid Metabolism	#N/A	#N/A	#N/A	#N/A	#N/A	#N/A	#N/A	#N/A	#N/A	#N/A	#N/A	#N/A	R_AGPAT184_6_9_12_15	#N/A	#N/A	1
R_AGPAT190	1-hexadecanoyl-sn-glycerol 3-phosphate O-acyltransferase	Glycerophospholipid Metabolism	#N/A	#N/A	#N/A	#N/A	#N/A	#N/A	#N/A	#N/A	#N/A	#N/A	#N/A	#N/A	#N/A	#N/A	R_AGPAT190	1
R_AGPATr_	1-acylglycerol-3-phosphate O-acyltransferase	Glycerophospholipid Metabolism	R_AGPATr_	#N/A	#N/A	#N/A	#N/A	#N/A	#N/A	#N/A	#N/A	#N/A	#N/A	#N/A	#N/A	#N/A	#N/A	1
R_AHGDx	(S)-alpha-hydroxyglutarate dehydrogenase	Cofactor and Prosthetic Group Biosynthesis	#N/A	#N/A	#N/A	#N/A	#N/A	#N/A	R_AHGDx	#N/A	#N/A	#N/A	#N/A	#N/A	#N/A	#N/A	#N/A	1
R_AHSERL2	O-acetylhomoserine (thiol)-lyase	Methionine Metabolism	#N/A	#N/A	#N/A	#N/A	#N/A	#N/A	R_AHSERL2	#N/A	#N/A	#N/A	#N/A	#N/A	#N/A	#N/A	#N/A	1
R_AIRC2	phosphoribosylaminoimidazole carboxylase	Purine and Pyrimidine Biosynthesis	#N/A	#N/A	#N/A	#N/A	#N/A	#N/A	R_AIRC2	#N/A	#N/A	#N/A	#N/A	#N/A	#N/A	#N/A	#N/A	1
R_AIRC3	phosphoribosylaminoimidazole carboxylase (mutase rxn)	Purine and Pyrimidine Biosynthesis	#N/A	#N/A	#N/A	#N/A	#N/A	#N/A	R_AIRC3	#N/A	#N/A	#N/A	#N/A	#N/A	#N/A	#N/A	#N/A	1
R_AKACAL	alpha-ketoadipate:CoA ligase	Cofactor and Prosthetic Group Biosynthesis	#N/A	#N/A	#N/A	#N/A	#N/A	#N/A	R_AKACAL	#N/A	#N/A	#N/A	#N/A	#N/A	#N/A	#N/A	#N/A	1
R_AKGCAL	alpha-ketoglutarate:CoA ligase	Cofactor and Prosthetic Group Biosynthesis	#N/A	#N/A	#N/A	#N/A	#N/A	#N/A	R_AKGCAL	#N/A	#N/A	#N/A	#N/A	#N/A	#N/A	#N/A	#N/A	1
R_AKPCAL	alpha-ketopimelate:CoA ligase	Cofactor and Prosthetic Group Biosynthesis	#N/A	#N/A	#N/A	#N/A	#N/A	#N/A	R_AKPCAL	#N/A	#N/A	#N/A	#N/A	#N/A	#N/A	#N/A	#N/A	1
R_AKSDC	alpha-ketosubmerate decarboxylase	Cofactor and Prosthetic Group Biosynthesis	#N/A	#N/A	#N/A	#N/A	#N/A	#N/A	R_AKSDC	#N/A	#N/A	#N/A	#N/A	#N/A	#N/A	#N/A	#N/A	1
R_ALATA_L	L-alanine transaminase	Alanine and Aspartate Metabolism	#N/A	#N/A	R_ALATA_L	#N/A	#N/A	#N/A	#N/A	#N/A	#N/A	#N/A	#N/A	#N/A	#N/A	#N/A	#N/A	1
R_ALATRS	Alanyl-tRNA synthetase	tRNA Charging	#N/A	#N/A	#N/A	#N/A	#N/A	#N/A	#N/A	#N/A	#N/A	#N/A	#N/A	R_ALATRS	#N/A	#N/A	#N/A	1
R_ALCD2x	alcohol dehydrogenase (ethanol)	Pyruvate Metabolism	#N/A	#N/A	#N/A	#N/A	#N/A	#N/A	#N/A	#N/A	#N/A	R_ALCD2x	#N/A	#N/A	#N/A	#N/A	#N/A	1
R_AMAOT	adenosylmethionine-8-amino-7-oxononanoate transaminase	Cofactor and Prosthetic Group Biosynthesis	#N/A	#N/A	#N/A	#N/A	#N/A	#N/A	#N/A	#N/A	R_AMAOT	#N/A	#N/A	#N/A	#N/A	#N/A	#N/A	1
R_AMMQT6	S-adenosylmethione	Cofactor and Prosthetic Group Biosynthesis	#N/A	#N/A	#N/A	#N/A	#N/A	#N/A	#N/A	#N/A	R_AMMQT6	#N/A	#N/A	#N/A	#N/A	#N/A	#N/A	1
R_AMMQT7	S-adenosylmethione:2-demthylmenaquinone methyltransferase (menaquinone 7)	Cofactor and Prosthetic Group Biosynthesis	R_AMMQT7	#N/A	#N/A	#N/A	#N/A	#N/A	#N/A	#N/A	#N/A	#N/A	#N/A	#N/A	#N/A	#N/A	#N/A	1
R_AOXS	8-amino-7-oxononanoate synthase	Cofactor and Prosthetic Group Biosynthesis	#N/A	#N/A	#N/A	#N/A	#N/A	#N/A	#N/A	#N/A	R_AOXS	#N/A	#N/A	#N/A	#N/A	#N/A	#N/A	1
R_APAT	Tetrahydrodipicolinate acetyltransferase	Threonine and Lysine Metabolism	R_APAT	#N/A	#N/A	#N/A	#N/A	#N/A	#N/A	#N/A	#N/A	#N/A	#N/A	#N/A	#N/A	#N/A	#N/A	1
R_APSPT	adenosine 5'-phosphosulfate reductase	Cysteine Metabolism	#N/A	#N/A	R_APSPT	#N/A	#N/A	#N/A	#N/A	#N/A	#N/A	#N/A	#N/A	#N/A	#N/A	#N/A	#N/A	1
R_APTA1	Acetyl-L,L-diaminopimelate aminotransferase	Threonine and Lysine Metabolism	R_APTA1	#N/A	#N/A	#N/A	#N/A	#N/A	#N/A	#N/A	#N/A	#N/A	#N/A	#N/A	#N/A	#N/A	#N/A	1
R_ARABF	arabinan complex formation (M tb)	Membrane Lipid Metabolism	#N/A	#N/A	#N/A	#N/A	#N/A	#N/A	#N/A	#N/A	#N/A	#N/A	#N/A	#N/A	#N/A	#N/A	R_ARABF	1
R_ARACHTA	transacylase	Membrane Lipid Metabolism	#N/A	#N/A	#N/A	#N/A	#N/A	#N/A	#N/A	#N/A	#N/A	#N/A	#N/A	#N/A	#N/A	#N/A	R_ARACHTA	1
R_ARGDC	arginine decarboxylase	Arginine and Proline Metabolism	#N/A	#N/A	#N/A	#N/A	#N/A	#N/A	#N/A	#N/A	R_ARGDC	#N/A	#N/A	#N/A	#N/A	#N/A	#N/A	1
R_ARGTRS	Arginyl-tRNA synthetase	tRNA Charging	#N/A	#N/A	#N/A	#N/A	#N/A	#N/A	#N/A	#N/A	#N/A	#N/A	#N/A	R_ARGTRS	#N/A	#N/A	#N/A	1
R_ASD	archaetidylserine decarboxylase	Glycerophospholipid Metabolism	#N/A	#N/A	#N/A	#N/A	#N/A	#N/A	R_ASD	#N/A	#N/A	#N/A	#N/A	#N/A	#N/A	#N/A	#N/A	1
R_ASNS2	asparagine synthetase	Alanine and Aspartate Metabolism	#N/A	#N/A	R_ASNS2	#N/A	#N/A	#N/A	#N/A	#N/A	#N/A	#N/A	#N/A	#N/A	#N/A	#N/A	#N/A	1
R_ASNTRS	Asparaginyl-tRNA synthetase	tRNA Charging	#N/A	#N/A	#N/A	#N/A	#N/A	#N/A	#N/A	#N/A	#N/A	#N/A	#N/A	R_ASNTRS	#N/A	#N/A	#N/A	1
R_ASPO1_	L-aspartate oxidase	Cofactor and Prosthetic Group Biosynthesis	#N/A	#N/A	#N/A	#N/A	#N/A	#N/A	#N/A	#N/A	#N/A	#N/A	#N/A	#N/A	#N/A	R_ASPO1_	#N/A	1
R_ASPO6	L-aspartate oxidase	Cofactor and Prosthetic Group Biosynthesis	#N/A	#N/A	#N/A	#N/A	#N/A	#N/A	#N/A	#N/A	#N/A	#N/A	#N/A	#N/A	R_ASPO6	#N/A	#N/A	1
R_ASPTRS	Aspartyl-tRNA synthetase	tRNA Charging	#N/A	#N/A	#N/A	#N/A	#N/A	#N/A	#N/A	#N/A	#N/A	#N/A	#N/A	R_ASPTRS	#N/A	#N/A	#N/A	1
R_ATGH	archaetidylglycerol hydrogenase	Glycerophospholipid Metabolism	#N/A	#N/A	#N/A	#N/A	#N/A	#N/A	R_ATGH	#N/A	#N/A	#N/A	#N/A	#N/A	#N/A	#N/A	#N/A	1
R_ATIH	archaetidylinositol hydrogenase	Glycerophospholipid Metabolism	#N/A	#N/A	#N/A	#N/A	#N/A	#N/A	R_ATIH	#N/A	#N/A	#N/A	#N/A	#N/A	#N/A	#N/A	#N/A	1
R_ATPS3	ATP synthase (three protons for one ATP) (cytoplasm)	Oxidative Phosphorylation	#N/A	#N/A	R_ATPS3	#N/A	#N/A	#N/A	#N/A	#N/A	#N/A	#N/A	#N/A	#N/A	#N/A	#N/A	#N/A	1
R_ATPS4	ATP synthase (four protons for one ATP) (cytoplasm)	Oxidative Phosphorylation	#N/A	#N/A	#N/A	#N/A	#N/A	#N/A	#N/A	#N/A	#N/A	#N/A	#N/A	R_ATPS4	#N/A	#N/A	#N/A	1
R_ATPS4rpp	ATP synthase (four protons for one ATP) (periplasm)	Oxidative Phosphorylation	#N/A	#N/A	#N/A	#N/A	#N/A	#N/A	#N/A	#N/A	#N/A	#N/A	#N/A	#N/A	R_ATPS4rpp	#N/A	#N/A	1
R_ATPSu	ATP synthase (thylacoid)	Oxidative Phosphorylation	#N/A	#N/A	#N/A	#N/A	#N/A	#N/A	#N/A	#N/A	#N/A	#N/A	#N/A	#N/A	R_ATPSu	#N/A	#N/A	1
R_ATSH	archaetidylserine hydrogenase	Glycerophospholipid Metabolism	#N/A	#N/A	#N/A	#N/A	#N/A	#N/A	R_ATSH	#N/A	#N/A	#N/A	#N/A	#N/A	#N/A	#N/A	#N/A	1
R_BCAROHX	beta-carotene hydroxylase	Porphyrin, chlorophyll and carotenoid metabolism	#N/A	#N/A	#N/A	#N/A	#N/A	#N/A	#N/A	#N/A	#N/A	#N/A	#N/A	#N/A	R_BCAROHX	#N/A	#N/A	1
R_BCAROHX2	beta-carotene hydroxylase	Porphyrin, chlorophyll and carotenoid metabolism	#N/A	#N/A	#N/A	#N/A	#N/A	#N/A	#N/A	#N/A	#N/A	#N/A	#N/A	#N/A	R_BCAROHX2	#N/A	#N/A	1
R_BCAROKE	beta-carotene ketolase	Porphyrin, chlorophyll and carotenoid metabolism	#N/A	#N/A	#N/A	#N/A	#N/A	#N/A	#N/A	#N/A	#N/A	#N/A	#N/A	#N/A	R_BCAROKE	#N/A	#N/A	1
R_BDH	(R)-3-Hydroxybutanoate:NAD+ oxidoreductase	Pyruvate Metabolism	#N/A	#N/A	#N/A	#N/A	#N/A	#N/A	#N/A	#N/A	#N/A	#N/A	#N/A	#N/A	#N/A	#N/A	R_BDH	1
R_BRFAPS	beta-ribofuranosylaminobenzene 5'-phosphate synthase	Cofactor and Prosthetic Group Biosynthesis	#N/A	#N/A	#N/A	#N/A	#N/A	#N/A	R_BRFAPS	#N/A	#N/A	#N/A	#N/A	#N/A	#N/A	#N/A	#N/A	1
R_BTMAT1	Butyryl-[acyl-carrier protein]:malonyl-CoA Cacyltransferase	Membrane Lipid Metabolism	#N/A	#N/A	R_BTMAT1	#N/A	#N/A	#N/A	#N/A	#N/A	#N/A	#N/A	#N/A	#N/A	#N/A	#N/A	#N/A	1
R_BTS2	Biotin synthase	Cofactor and Prosthetic Group Biosynthesis	#N/A	#N/A	#N/A	#N/A	#N/A	#N/A	#N/A	#N/A	R_BTS2	#N/A	#N/A	#N/A	#N/A	#N/A	#N/A	1
R_C100SN	Fatty acid biosynthesis (n-C10:0)	Membrane Lipid Metabolism	#N/A	#N/A	#N/A	#N/A	#N/A	#N/A	#N/A	#N/A	#N/A	#N/A	#N/A	#N/A	#N/A	R_C100SN	#N/A	1
R_C120SN	Fatty acid biosynthesis (n-C12:0)	Membrane Lipid Metabolism	#N/A	#N/A	#N/A	#N/A	#N/A	#N/A	#N/A	#N/A	#N/A	#N/A	#N/A	R_C120SN	#N/A	#N/A	#N/A	1
R_C130ISN	b-ketoacyl synthetase (Iso-C13:0)	Membrane Lipid Metabolism	#N/A	#N/A	#N/A	#N/A	#N/A	#N/A	#N/A	#N/A	#N/A	#N/A	#N/A	R_C130ISN	#N/A	#N/A	#N/A	1
R_C140ISN	b-ketoacyl synthetase (Iso-C14:0)	Membrane Lipid Metabolism	#N/A	#N/A	#N/A	#N/A	#N/A	#N/A	#N/A	#N/A	#N/A	#N/A	#N/A	R_C140ISN	#N/A	#N/A	#N/A	1
R_C150ISN	b-ketoacyl synthetase (Iso-C15:0)	Membrane Lipid Metabolism	#N/A	#N/A	#N/A	#N/A	#N/A	#N/A	#N/A	#N/A	#N/A	#N/A	#N/A	R_C150ISN	#N/A	#N/A	#N/A	1
R_C150SN	b-ketoacyl synthetase (C15:0)	Membrane Lipid Metabolism	#N/A	#N/A	#N/A	#N/A	#N/A	#N/A	#N/A	#N/A	#N/A	#N/A	#N/A	R_C150SN	#N/A	#N/A	#N/A	1
R_C151SN	Fatty acid biosynthesis (n-C15:1)	Membrane Lipid Metabolism	#N/A	#N/A	#N/A	#N/A	#N/A	#N/A	#N/A	#N/A	#N/A	#N/A	#N/A	R_C151SN	#N/A	#N/A	#N/A	1
R_C160ISN	b-ketoacyl synthetase (Iso-C16:0)	Membrane Lipid Metabolism	#N/A	#N/A	#N/A	#N/A	#N/A	#N/A	#N/A	#N/A	#N/A	#N/A	#N/A	R_C160ISN	#N/A	#N/A	#N/A	1
R_C170ISN	b-ketoacyl synthetase (Iso-C17:0)	Membrane Lipid Metabolism	#N/A	#N/A	#N/A	#N/A	#N/A	#N/A	#N/A	#N/A	#N/A	#N/A	#N/A	R_C170ISN	#N/A	#N/A	#N/A	1
R_C170SN	b-ketoacyl synthetase (C17:0)	Membrane Lipid Metabolism	#N/A	#N/A	#N/A	#N/A	#N/A	#N/A	#N/A	#N/A	#N/A	#N/A	#N/A	R_C170SN	#N/A	#N/A	#N/A	1
R_C171SN	b-ketoacyl synthetase (C17:1)	Membrane Lipid Metabolism	#N/A	#N/A	#N/A	#N/A	#N/A	#N/A	#N/A	#N/A	#N/A	#N/A	#N/A	R_C171SN	#N/A	#N/A	#N/A	1
R_C17CYC	Clostridium lumpede reaction no name	Membrane Lipid Metabolism	#N/A	R_C17CYC	#N/A	#N/A	#N/A	#N/A	#N/A	#N/A	#N/A	#N/A	#N/A	#N/A	#N/A	#N/A	#N/A	1
R_C190cSN	Fatty acid biosynthesis (C19:0cSN)	Membrane Lipid Metabolism	#N/A	#N/A	#N/A	#N/A	#N/A	#N/A	#N/A	#N/A	R_C190cSN	#N/A	#N/A	#N/A	#N/A	#N/A	#N/A	1
R_C197CYC	Clostridium lumpede reaction no name	Membrane Lipid Metabolism	#N/A	R_C197CYC	#N/A	#N/A	#N/A	#N/A	#N/A	#N/A	#N/A	#N/A	#N/A	#N/A	#N/A	#N/A	#N/A	1
R_C50SN	Fatty acid biosynthesis (n-C5:0)	Membrane Lipid Metabolism	#N/A	#N/A	#N/A	#N/A	#N/A	#N/A	#N/A	#N/A	#N/A	#N/A	#N/A	R_C50SN	#N/A	#N/A	#N/A	1
R_C60ISN	b-ketoacyl synthetase (Iso-C6:0)	Membrane Lipid Metabolism	#N/A	#N/A	#N/A	#N/A	#N/A	#N/A	#N/A	#N/A	#N/A	#N/A	#N/A	R_C60ISN	#N/A	#N/A	#N/A	1
R_C70ISN	b-ketoacyl synthetase (Iso-C7:0)	Membrane Lipid Metabolism	#N/A	#N/A	#N/A	#N/A	#N/A	#N/A	#N/A	#N/A	#N/A	#N/A	#N/A	R_C70ISN	#N/A	#N/A	#N/A	1
R_CA2abcpp	calcium transport via ABC system (periplasm)	Transport	#N/A	#N/A	#N/A	#N/A	#N/A	#N/A	#N/A	#N/A	#N/A	#N/A	#N/A	#N/A	R_CA2abcpp	#N/A	#N/A	1
R_CARBO	carbohydrate synthesis for biomass in Clost	Fictional Reactions	#N/A	R_CARBO	#N/A	#N/A	#N/A	#N/A	#N/A	#N/A	#N/A	#N/A	#N/A	#N/A	#N/A	#N/A	#N/A	1
R_CAT	catalase	Unassigned/more than one	#N/A	#N/A	#N/A	#N/A	#N/A	#N/A	#N/A	#N/A	#N/A	#N/A	#N/A	#N/A	R_CAT	#N/A	#N/A	1
R_CBL1abc_	Cob(1)alamin transport via ABC system (periplasm/ext-->cyto)	Transport	#N/A	#N/A	R_CBL1abc_	#N/A	#N/A	#N/A	#N/A	#N/A	#N/A	#N/A	#N/A	#N/A	#N/A	#N/A	#N/A	1
R_CBLAT	cob(I)alamin adenosyltransferase	Cofactor and Prosthetic Group Biosynthesis	#N/A	#N/A	R_CBLAT	#N/A	#N/A	#N/A	#N/A	#N/A	#N/A	#N/A	#N/A	#N/A	#N/A	#N/A	#N/A	1
R_CDGGGPP3	CDP-alcohol phosphatidyltransferase (glycerol 1-phosphate)	Glycerophospholipid Metabolism	#N/A	#N/A	#N/A	#N/A	#N/A	#N/A	R_CDGGGPP3	#N/A	#N/A	#N/A	#N/A	#N/A	#N/A	#N/A	#N/A	1
R_CDGGGPP4	CDP-alcohol phosphatidyltransferase (glycerol 1-phosphate) (hydroxy)	Glycerophospholipid Metabolism	#N/A	#N/A	#N/A	#N/A	#N/A	#N/A	R_CDGGGPP4	#N/A	#N/A	#N/A	#N/A	#N/A	#N/A	#N/A	#N/A	1
R_CDGGGS	CDP-2,3-di-O-geranylgeranyl-sn-glycerol synthase	Glycerophospholipid Metabolism	#N/A	#N/A	#N/A	#N/A	#N/A	#N/A	R_CDGGGS	#N/A	#N/A	#N/A	#N/A	#N/A	#N/A	#N/A	#N/A	1
R_CDGGGS2	CDP-2-O-(3'-hydroxy)geranyl-3-O-geranyl-sn-glycerol synthase	Glycerophospholipid Metabolism	#N/A	#N/A	#N/A	#N/A	#N/A	#N/A	R_CDGGGS2	#N/A	#N/A	#N/A	#N/A	#N/A	#N/A	#N/A	#N/A	1
R_CDGGGSAT	CDP-2,3-di-O-geranylgeranyl-sn-glyceroserine O-archaetidyltransferase	Glycerophospholipid Metabolism	#N/A	#N/A	#N/A	#N/A	#N/A	#N/A	R_CDGGGSAT	#N/A	#N/A	#N/A	#N/A	#N/A	#N/A	#N/A	#N/A	1
R_CDGGGSAT2	CDP-2-O-(3'-hydroxy)geranyl-3-O-geranyl-sn-glyceroserine O-archaetidyltransferase	Glycerophospholipid Metabolism	#N/A	#N/A	#N/A	#N/A	#N/A	#N/A	R_CDGGGSAT2	#N/A	#N/A	#N/A	#N/A	#N/A	#N/A	#N/A	#N/A	1
R_CDGGIPT	CDP-digeranyl-sn-glycero-myo-inositol 3-phosphatidyltransferase	Glycerophospholipid Metabolism	#N/A	#N/A	#N/A	#N/A	#N/A	#N/A	R_CDGGIPT	#N/A	#N/A	#N/A	#N/A	#N/A	#N/A	#N/A	#N/A	1
R_CDGGIPT2	CDP-digeranyl-sn-glycero-myo-inositol 3-phosphatidyltransferase (3' hydroxy)	Glycerophospholipid Metabolism	#N/A	#N/A	#N/A	#N/A	#N/A	#N/A	R_CDGGIPT2	#N/A	#N/A	#N/A	#N/A	#N/A	#N/A	#N/A	#N/A	1
R_CDP4D6DGLCRx	CDP 4 dehydro 6 deoxyglucose reductase	Cell Envelope Biosynthesis	#N/A	#N/A	#N/A	#N/A	#N/A	#N/A	#N/A	#N/A	#N/A	R_CDP4D6DGLCRx	#N/A	#N/A	#N/A	#N/A	#N/A	1
R_CDPABEQS	CDP abequose synthase	Cell Envelope Biosynthesis	#N/A	#N/A	#N/A	#N/A	#N/A	#N/A	#N/A	#N/A	#N/A	R_CDPABEQS	#N/A	#N/A	#N/A	#N/A	#N/A	1
R_CDPGLC46DH	CDP glucose 4 6 dehydratase	Cell Envelope Biosynthesis	#N/A	#N/A	#N/A	#N/A	#N/A	#N/A	#N/A	#N/A	#N/A	R_CDPGLC46DH	#N/A	#N/A	#N/A	#N/A	#N/A	1
R_CDPPT160190	CDP diacylglycerol inositon 3-phosphatidyltransferase	Membrane Lipid Metabolism	#N/A	#N/A	#N/A	#N/A	#N/A	#N/A	#N/A	#N/A	#N/A	#N/A	#N/A	#N/A	#N/A	#N/A	R_CDPPT160190	1
R_CF3Sa	coenzyme F390 synthetase (ATP)	Cofactor and Prosthetic Group Biosynthesis	#N/A	#N/A	#N/A	#N/A	#N/A	#N/A	R_CF3Sa	#N/A	#N/A	#N/A	#N/A	#N/A	#N/A	#N/A	#N/A	1
R_CF3Sg	coenzyme F390 synthetase (GTP)	Cofactor and Prosthetic Group Biosynthesis	#N/A	#N/A	#N/A	#N/A	#N/A	#N/A	R_CF3Sg	#N/A	#N/A	#N/A	#N/A	#N/A	#N/A	#N/A	#N/A	1
R_CFAS160E	cyclopropane fatty acid synthase (Phosphatidylethanolamine, n-C16:0)	Glycerophospholipid Metabolism	#N/A	#N/A	#N/A	#N/A	#N/A	#N/A	#N/A	R_CFAS160E	#N/A	#N/A	#N/A	#N/A	#N/A	#N/A	#N/A	1
R_CFAS160G	cyclopropane fatty acid synthase (Phosphatidylglycerol, n-C16:0)	Glycerophospholipid Metabolism	#N/A	#N/A	#N/A	#N/A	#N/A	#N/A	#N/A	R_CFAS160G	#N/A	#N/A	#N/A	#N/A	#N/A	#N/A	#N/A	1
R_CFAS180E	cyclopropane fatty acid synthase (Phosphatidylethanolamine, n-C18:0)	Glycerophospholipid Metabolism	#N/A	#N/A	#N/A	#N/A	#N/A	#N/A	#N/A	R_CFAS180E	#N/A	#N/A	#N/A	#N/A	#N/A	#N/A	#N/A	1
R_CFAS180G	cyclopropane fatty acid synthase (Phosphatidylglycerol, n-C18:0)	Glycerophospholipid Metabolism	#N/A	#N/A	#N/A	#N/A	#N/A	#N/A	#N/A	R_CFAS180G	#N/A	#N/A	#N/A	#N/A	#N/A	#N/A	#N/A	1
R_CH2ACH	cis-(homo)2aconitate hydrolase	Cofactor and Prosthetic Group Biosynthesis	#N/A	#N/A	#N/A	#N/A	#N/A	#N/A	R_CH2ACH	#N/A	#N/A	#N/A	#N/A	#N/A	#N/A	#N/A	#N/A	1
R_CH3ACH	cis-(homo)3aconitate hydrolase	Cofactor and Prosthetic Group Biosynthesis	#N/A	#N/A	#N/A	#N/A	#N/A	#N/A	R_CH3ACH	#N/A	#N/A	#N/A	#N/A	#N/A	#N/A	#N/A	#N/A	1
R_CH4t	Methane Transport	Transport	#N/A	#N/A	#N/A	#N/A	#N/A	#N/A	R_CH4t	#N/A	#N/A	#N/A	#N/A	#N/A	#N/A	#N/A	#N/A	1
R_CHACH	cis-homoaconitate hydrolase	Cofactor and Prosthetic Group Biosynthesis	#N/A	#N/A	#N/A	#N/A	#N/A	#N/A	R_CHACH	#N/A	#N/A	#N/A	#N/A	#N/A	#N/A	#N/A	#N/A	1
R_CHCOAL	6-carboxyhexanoate-CoA ligase	Cofactor and Prosthetic Group Biosynthesis	#N/A	#N/A	#N/A	#N/A	#N/A	#N/A	#N/A	#N/A	R_CHCOAL	#N/A	#N/A	#N/A	#N/A	#N/A	#N/A	1
R_CHPHYS	chlorophyll a synthase	Porphyrin, chlorophyll and carotenoid metabolism	#N/A	#N/A	#N/A	#N/A	#N/A	#N/A	#N/A	#N/A	#N/A	#N/A	#N/A	#N/A	R_CHPHYS	#N/A	#N/A	1
R_CKDOAS	CMP-8-amino-3,8-dideoxy-D-manno-oct-2-ulosonic acid synthase	Cell Envelope Biosynthesis	#N/A	#N/A	#N/A	#N/A	#N/A	#N/A	#N/A	#N/A	#N/A	#N/A	#N/A	R_CKDOAS	#N/A	#N/A	#N/A	1
R_clpn2_ST	membrane cardiolipin composition based on http://www.biomedcentral.com/1752-0509/3/38	Glycerophospholipid Metabolism	#N/A	#N/A	#N/A	#N/A	#N/A	#N/A	#N/A	#N/A	#N/A	R_clpn2_ST	#N/A	#N/A	#N/A	#N/A	#N/A	1
R_CLPNS120pp	cardiolipin synthase (periplasmic, n-C12:0)	Glycerophospholipid Metabolism	#N/A	#N/A	#N/A	#N/A	#N/A	#N/A	#N/A	R_CLPNS120pp	#N/A	#N/A	#N/A	#N/A	#N/A	#N/A	#N/A	1
R_CLPNS140pp	cardiolipin synthase (periplasmic, n-C14:0)	Glycerophospholipid Metabolism	#N/A	#N/A	#N/A	#N/A	#N/A	#N/A	#N/A	#N/A	#N/A	R_CLPNS140pp	#N/A	#N/A	#N/A	#N/A	#N/A	1
R_CLPNS160190	cardiolipin synthase (C16:0, C19:0) tuberculosis	Glycerophospholipid Metabolism	#N/A	#N/A	#N/A	#N/A	#N/A	#N/A	#N/A	#N/A	#N/A	#N/A	#N/A	#N/A	#N/A	#N/A	R_CLPNS160190	1
R_CMCBTFL	carboxymycobactin Fe3 loading	Transport	#N/A	#N/A	#N/A	#N/A	#N/A	#N/A	#N/A	#N/A	#N/A	#N/A	#N/A	#N/A	#N/A	#N/A	R_CMCBTFL	1
R_COBALT2abcpp	Cobalt (Co+2) ABC transporter (periplasm)	Inorganic Ion Transport and Metabolism	#N/A	#N/A	#N/A	#N/A	#N/A	#N/A	#N/A	#N/A	#N/A	#N/A	#N/A	#N/A	R_COBALT2abcpp	#N/A	#N/A	1
R_COBS	coenzyme b synthatse	Cofactor and Prosthetic Group Biosynthesis	#N/A	#N/A	#N/A	#N/A	#N/A	#N/A	R_COBS	#N/A	#N/A	#N/A	#N/A	#N/A	#N/A	#N/A	#N/A	1
R_COCHL	cobaltochelatase	Porphyrin, chlorophyll and carotenoid metabolism	#N/A	#N/A	#N/A	#N/A	#N/A	#N/A	#N/A	#N/A	#N/A	#N/A	#N/A	#N/A	R_COCHL	#N/A	#N/A	1
R_COLIPAabcpp	core oligosaccharide lipid A transport via ABC system (periplasm)	Lipopolysaccharide Biosynthesis / Recycling	#N/A	#N/A	#N/A	#N/A	#N/A	#N/A	#N/A	#N/A	#N/A	R_COLIPAabcpp	#N/A	#N/A	#N/A	#N/A	#N/A	1
R_COMS	coenzyme M synthase	Cofactor and Prosthetic Group Biosynthesis	#N/A	#N/A	#N/A	#N/A	#N/A	#N/A	R_COMS	#N/A	#N/A	#N/A	#N/A	#N/A	#N/A	#N/A	#N/A	1
R_CPPPGO	coproporphyrinogen oxidase (O2 required)	Cofactor and Prosthetic Group Biosynthesis	#N/A	#N/A	#N/A	#N/A	#N/A	#N/A	#N/A	#N/A	#N/A	#N/A	#N/A	#N/A	R_CPPPGO	#N/A	#N/A	1
R_CTPS1	CTP synthase (NH3)	Purine and Pyrimidine Biosynthesis	#N/A	#N/A	#N/A	#N/A	#N/A	#N/A	#N/A	#N/A	R_CTPS1	#N/A	#N/A	#N/A	#N/A	#N/A	#N/A	1
R_CTPS2	CTP synthase (glutamine)	Purine and Pyrimidine Biosynthesis	#N/A	#N/A	#N/A	#N/A	#N/A	#N/A	#N/A	R_CTPS2	#N/A	#N/A	#N/A	#N/A	#N/A	#N/A	#N/A	1
R_CU2abcpp	Copper (Cu+2) ABC transporter (periplasm)	Inorganic Ion Transport and Metabolism	#N/A	#N/A	#N/A	#N/A	#N/A	#N/A	#N/A	#N/A	#N/A	#N/A	#N/A	#N/A	R_CU2abcpp	#N/A	#N/A	1
R_CYCPO	cytochrome-c peroxidase	Oxidative Phosphorylation	#N/A	#N/A	#N/A	#N/A	#N/A	#N/A	#N/A	#N/A	#N/A	#N/A	#N/A	R_CYCPO	#N/A	#N/A	#N/A	1
R_CYOR7	cytochrome-c reductase (ubiquinol8: 4 protons translocated)	Oxidative Phosphorylation	#N/A	#N/A	#N/A	#N/A	#N/A	#N/A	#N/A	#N/A	#N/A	#N/A	#N/A	R_CYOR7	#N/A	#N/A	#N/A	1
R_CYRDAAT	cob(I)yrinic acid a,c-diamide adenosyltransferase	Porphyrin, chlorophyll and carotenoid metabolism	#N/A	#N/A	#N/A	#N/A	#N/A	#N/A	#N/A	#N/A	#N/A	#N/A	#N/A	#N/A	R_CYRDAAT	#N/A	#N/A	1
R_CYRDAR	cob(II)yrinic acid a,c-diamide reductase	Porphyrin, chlorophyll and carotenoid metabolism	#N/A	#N/A	#N/A	#N/A	#N/A	#N/A	#N/A	#N/A	#N/A	#N/A	#N/A	#N/A	R_CYRDAR	#N/A	#N/A	1
R_CYSTRS	Cysteinyl-tRNA synthetase	tRNA Charging	#N/A	#N/A	#N/A	#N/A	#N/A	#N/A	#N/A	#N/A	#N/A	#N/A	#N/A	R_CYSTRS	#N/A	#N/A	#N/A	1
R_CYTBD	cytochrome oxidase bd (ubiquinol-8: 2 protons) (periplasm)	Oxidative Phosphorylation	#N/A	#N/A	#N/A	#N/A	#N/A	#N/A	#N/A	#N/A	#N/A	#N/A	R_CYTBD	#N/A	#N/A	#N/A	#N/A	1
R_DAPDA	N-acetyl-L,L-diaminopimelate deacetylase	Threonine and Lysine Metabolism	#N/A	#N/A	#N/A	#N/A	#N/A	#N/A	#N/A	#N/A	#N/A	#N/A	#N/A	#N/A	#N/A	R_DAPDA	#N/A	1
R_DASYN120	CDP-diacylglycerol synthetase (n-C12:0)	Glycerophospholipid Metabolism	#N/A	#N/A	#N/A	#N/A	#N/A	#N/A	#N/A	R_DASYN120	#N/A	#N/A	#N/A	#N/A	#N/A	#N/A	#N/A	1
R_DASYN140	CDP-diacylglycerol synthetase (n-C14:0)	Glycerophospholipid Metabolism	#N/A	#N/A	#N/A	#N/A	#N/A	#N/A	#N/A	#N/A	#N/A	R_DASYN140	#N/A	#N/A	#N/A	#N/A	#N/A	1
R_DASYN160190	CDP-diacylglycerol synthetase (C16:0, C19:0)	Glycerophospholipid Metabolism	#N/A	#N/A	#N/A	#N/A	#N/A	#N/A	#N/A	#N/A	#N/A	#N/A	#N/A	#N/A	#N/A	#N/A	R_DASYN160190	1
R_DASYN181_LPAREN_9_RPAREN_	CDP-diacylglycerol synthetase (n-C18:1)	Glycerophospholipid Metabolism	#N/A	#N/A	#N/A	#N/A	#N/A	#N/A	#N/A	#N/A	#N/A	#N/A	#N/A	#N/A	R_DASYN181_LPAREN_9_RPAREN_	#N/A	#N/A	1
R_DASYN182_LPAREN_9_12_RPAREN_	CDP-diacylglycerol synthetase (n-C18:2)	Glycerophospholipid Metabolism	#N/A	#N/A	#N/A	#N/A	#N/A	#N/A	#N/A	#N/A	#N/A	#N/A	#N/A	#N/A	R_DASYN182_LPAREN_9_12_RPAREN_	#N/A	#N/A	1
R_DASYN183_LPAREN_6_9_12_RPAREN_	CDP-diacylglycerol synthetase (n-C18:3)	Glycerophospholipid Metabolism	#N/A	#N/A	#N/A	#N/A	#N/A	#N/A	#N/A	#N/A	#N/A	#N/A	#N/A	#N/A	R_DASYN183_LPAREN_6_9_12_RPAREN_	#N/A	#N/A	1
R_DASYN183_LPAREN_9_12_15_RPAREN_	CDP-diacylglycerol synthetase (n-C18:3)	Glycerophospholipid Metabolism	#N/A	#N/A	#N/A	#N/A	#N/A	#N/A	#N/A	#N/A	#N/A	#N/A	#N/A	#N/A	R_DASYN183_LPAREN_9_12_15_RPAREN_	#N/A	#N/A	1
R_DASYN184_LPAREN_6_9_12_15_RPAREN_	CDP-diacylglycerol synthetase (n-C18:4)	Glycerophospholipid Metabolism	#N/A	#N/A	#N/A	#N/A	#N/A	#N/A	#N/A	#N/A	#N/A	#N/A	#N/A	#N/A	R_DASYN184_LPAREN_6_9_12_15_RPAREN_	#N/A	#N/A	1
R_DASYN190190	CDP-diacylglycerol synthetase (C19:0, C19:0)	Glycerophospholipid Metabolism	#N/A	#N/A	#N/A	#N/A	#N/A	#N/A	#N/A	#N/A	#N/A	#N/A	#N/A	#N/A	#N/A	#N/A	R_DASYN190190	1
R_DBTS	dethiobiotin synthase	Cofactor and Prosthetic Group Biosynthesis	#N/A	#N/A	#N/A	#N/A	#N/A	#N/A	#N/A	#N/A	R_DBTS	#N/A	#N/A	#N/A	#N/A	#N/A	#N/A	1
R_DDMAT5	Dodecanoyl-[acyl-carrier protein]: malonyl-CoA Cacyltransferase	Membrane Lipid Metabolism	#N/A	#N/A	R_DDMAT5	#N/A	#N/A	#N/A	#N/A	#N/A	#N/A	#N/A	#N/A	#N/A	#N/A	#N/A	#N/A	1
R_DEMAT4	Decanoyl-[acyl-carrier protein]:malonyl-CoA Cacyltransferase	Membrane Lipid Metabolism	#N/A	#N/A	R_DEMAT4	#N/A	#N/A	#N/A	#N/A	#N/A	#N/A	#N/A	#N/A	#N/A	#N/A	#N/A	#N/A	1
R_DES_12	stearoyl-CoA desaturase (delta-12 desaturase)	Membrane Lipid Metabolism	#N/A	#N/A	#N/A	#N/A	#N/A	#N/A	#N/A	#N/A	#N/A	#N/A	#N/A	#N/A	R_DES_12	#N/A	#N/A	1
R_DES_15	stearoyl-CoA desaturase (delta-15 desaturase)	Membrane Lipid Metabolism	#N/A	#N/A	#N/A	#N/A	#N/A	#N/A	#N/A	#N/A	#N/A	#N/A	#N/A	#N/A	R_DES_15	#N/A	#N/A	1
R_DES_6	stearoyl-CoA desaturase (delta-6 desaturase)	Membrane Lipid Metabolism	#N/A	#N/A	#N/A	#N/A	#N/A	#N/A	#N/A	#N/A	#N/A	#N/A	#N/A	#N/A	R_DES_6	#N/A	#N/A	1
R_DES_6B	stearoyl-CoA desaturase (delta-6 desaturase)	Membrane Lipid Metabolism	#N/A	#N/A	#N/A	#N/A	#N/A	#N/A	#N/A	#N/A	#N/A	#N/A	#N/A	#N/A	R_DES_6B	#N/A	#N/A	1
R_DES_9	stearoyl-CoA desaturase (delta-9 desaturase)	Membrane Lipid Metabolism	#N/A	#N/A	#N/A	#N/A	#N/A	#N/A	#N/A	#N/A	#N/A	#N/A	#N/A	#N/A	R_DES_9	#N/A	#N/A	1
R_DGDG160	digalactosyldiacylglycerol synthase (n-C16:0)	Galactolipids metabolism	#N/A	#N/A	#N/A	#N/A	#N/A	#N/A	#N/A	#N/A	#N/A	#N/A	#N/A	#N/A	R_DGDG160	#N/A	#N/A	1
R_DGDG161	digalactosyldiacylglycerol synthase (n-C16:1)	Galactolipids metabolism	#N/A	#N/A	#N/A	#N/A	#N/A	#N/A	#N/A	#N/A	#N/A	#N/A	#N/A	#N/A	R_DGDG161	#N/A	#N/A	1
R_DGDG180	digalactosyldiacylglycerol synthase (n-C18:0)	Galactolipids metabolism	#N/A	#N/A	#N/A	#N/A	#N/A	#N/A	#N/A	#N/A	#N/A	#N/A	#N/A	#N/A	R_DGDG180	#N/A	#N/A	1
R_DGDG181	digalactosyldiacylglycerol synthase (n-C18:1)	Galactolipids metabolism	#N/A	#N/A	#N/A	#N/A	#N/A	#N/A	#N/A	#N/A	#N/A	#N/A	#N/A	#N/A	R_DGDG181	#N/A	#N/A	1
R_DGDG181(9)	digalactosyldiacylglycerol synthase (n-C18:1)	Galactolipids metabolism	#N/A	#N/A	#N/A	#N/A	#N/A	#N/A	#N/A	#N/A	#N/A	#N/A	#N/A	#N/A	R_DGDG181(9)	#N/A	#N/A	1
R_DGDG182(9:12)	digalactosyldiacylglycerol synthase (n-C18:2)	Galactolipids metabolism	#N/A	#N/A	#N/A	#N/A	#N/A	#N/A	#N/A	#N/A	#N/A	#N/A	#N/A	#N/A	R_DGDG182(9:12)	#N/A	#N/A	1
R_DGDG183(6:9:12)	digalactosyldiacylglycerol synthase (n-C18:3)	Galactolipids metabolism	#N/A	#N/A	#N/A	#N/A	#N/A	#N/A	#N/A	#N/A	#N/A	#N/A	#N/A	#N/A	R_DGDG183(6:9:12)	#N/A	#N/A	1
R_DGDG183(9:12:15)	digalactosyldiacylglycerol synthase (n-C18:3)	Galactolipids metabolism	#N/A	#N/A	#N/A	#N/A	#N/A	#N/A	#N/A	#N/A	#N/A	#N/A	#N/A	#N/A	R_DGDG183(9:12:15)	#N/A	#N/A	1
R_DGDG184(6:9:12:15)	digalactosyldiacylglycerol synthase (n-C18:4)	Galactolipids metabolism	#N/A	#N/A	#N/A	#N/A	#N/A	#N/A	#N/A	#N/A	#N/A	#N/A	#N/A	#N/A	R_DGDG184(6:9:12:15)	#N/A	#N/A	1
R_DGGGPS	digeranylgeranylglyceryl phosphate synthase	Glycerophospholipid Metabolism	#N/A	#N/A	#N/A	#N/A	#N/A	#N/A	R_DGGGPS	#N/A	#N/A	#N/A	#N/A	#N/A	#N/A	#N/A	#N/A	1
R_DGGGPS2	2-O-(3’-hydroxy)geranyl-3-O-geranyl-sn-glycerol synthase	Membrane Lipid Metabolism	#N/A	#N/A	#N/A	#N/A	#N/A	#N/A	R_DGGGPS2	#N/A	#N/A	#N/A	#N/A	#N/A	#N/A	#N/A	#N/A	1
R_DGGPGP	digeranyl-sn-glycerol-1-phospho-3'-sn-glycerol phosphatase	Glycerophospholipid Metabolism	#N/A	#N/A	#N/A	#N/A	#N/A	#N/A	R_DGGPGP	#N/A	#N/A	#N/A	#N/A	#N/A	#N/A	#N/A	#N/A	1
R_DGGPGP2	digeranyl-sn-glycerol-1-phospho-3'-sn-glycerol phosphatase (hydroxy)	Glycerophospholipid Metabolism	#N/A	#N/A	#N/A	#N/A	#N/A	#N/A	R_DGGPGP2	#N/A	#N/A	#N/A	#N/A	#N/A	#N/A	#N/A	#N/A	1
R_DHDPRx	dihydrodipicolinate reductase (NADH) reversible	Threonine and Lysine Metabolism	#N/A	#N/A	#N/A	#N/A	#N/A	#N/A	#N/A	#N/A	#N/A	#N/A	#N/A	#N/A	#N/A	R_DHDPRx	#N/A	1
R_DHNAOT2	1,4-dihydroxy-2-naphthoate octaprenyltransferase	Cofactor and Prosthetic Group Biosynthesis	#N/A	#N/A	#N/A	#N/A	#N/A	#N/A	#N/A	#N/A	R_DHNAOT2	#N/A	#N/A	#N/A	#N/A	#N/A	#N/A	1
R_DHNAOT7	1,4-dihydroxy-2-naphthoate octaprenyltransferase	Cofactor and Prosthetic Group Biosynthesis	R_DHNAOT7	#N/A	#N/A	#N/A	#N/A	#N/A	#N/A	#N/A	#N/A	#N/A	#N/A	#N/A	#N/A	#N/A	#N/A	1
R_DHNAPHT	1,4-dihydroxy-2-naphthoate phytyltransferase	Cofactor and Prosthetic Group Biosynthesis	#N/A	#N/A	#N/A	#N/A	#N/A	#N/A	#N/A	#N/A	#N/A	#N/A	#N/A	#N/A	R_DHNAPHT	#N/A	#N/A	1
R_DHORD7	dihydroorotic acid dehydrogenase (f420)	Purine and Pyrimidine Biosynthesis	#N/A	#N/A	#N/A	#N/A	#N/A	#N/A	R_DHORD7	#N/A	#N/A	#N/A	#N/A	#N/A	#N/A	#N/A	#N/A	1
R_DHORDf	dihydroorotic acid (ferredoxin)	Purine and Pyrimidine Biosynthesis	#N/A	#N/A	R_DHORDf	#N/A	#N/A	#N/A	#N/A	#N/A	#N/A	#N/A	#N/A	#N/A	#N/A	#N/A	#N/A	1
R_DHPCPH	7,8-dihydronepterin 2' :3'-cyclicphosphate hydrolase	Cofactor and Prosthetic Group Biosynthesis	#N/A	#N/A	#N/A	#N/A	#N/A	#N/A	R_DHPCPH	#N/A	#N/A	#N/A	#N/A	#N/A	#N/A	#N/A	#N/A	1
R_DHPM1	dihydropyrimidinase (5,6-dihydrouracil)	Unassigned/more than one	#N/A	#N/A	#N/A	#N/A	#N/A	#N/A	#N/A	R_DHPM1	#N/A	#N/A	#N/A	#N/A	#N/A	#N/A	#N/A	1
R_DHPS4	7,8 dihydropteroate synthase (methanopterin_Mbark DHPS3)	Cofactor and Prosthetic Group Biosynthesis	#N/A	#N/A	#N/A	#N/A	#N/A	#N/A	R_DHPS4	#N/A	#N/A	#N/A	#N/A	#N/A	#N/A	#N/A	#N/A	1
R_DHQS2	3-dehydroquinate synthase	Tyrosine, Tryptophan, and Phenylalanine Metabolism	#N/A	#N/A	#N/A	#N/A	#N/A	#N/A	R_DHQS2	#N/A	#N/A	#N/A	#N/A	#N/A	#N/A	#N/A	#N/A	1
R_DKFPR	6-deoxy-5-ketofructose 1-phosphate reductase	Tyrosine, Tryptophan, and Phenylalanine Metabolism	#N/A	#N/A	#N/A	#N/A	#N/A	#N/A	R_DKFPR	#N/A	#N/A	#N/A	#N/A	#N/A	#N/A	#N/A	#N/A	1
R_DKFPS	6-deoxy-5-ketofructose 1-phosphate synthase	Tyrosine, Tryptophan, and Phenylalanine Metabolism	#N/A	#N/A	#N/A	#N/A	#N/A	#N/A	R_DKFPS	#N/A	#N/A	#N/A	#N/A	#N/A	#N/A	#N/A	#N/A	1
R_DKMPASPL	6-deoxy-5-ketomannitol 1-phosphate:L-aspartate semialdehyde ligase	Arginine and Proline Metabolism	#N/A	#N/A	#N/A	#N/A	#N/A	#N/A	R_DKMPASPL	#N/A	#N/A	#N/A	#N/A	#N/A	#N/A	#N/A	#N/A	1
R_DKMPPD	2,3-diketo-5-methylthio-1-phosphopentane degradation reaction	Arginine and Proline Metabolism	#N/A	#N/A	#N/A	#N/A	#N/A	#N/A	#N/A	#N/A	R_DKMPPD	#N/A	#N/A	#N/A	#N/A	#N/A	#N/A	1
R_DMATT2	dimethylallyltranstransferase (3-hydroxy)	Cofactor and Prosthetic Group Biosynthesis	#N/A	#N/A	#N/A	#N/A	#N/A	#N/A	R_DMATT2	#N/A	#N/A	#N/A	#N/A	#N/A	#N/A	#N/A	#N/A	1
R_DMHDRFS	7,8-didemethyl-8-hydroxy-5-deazariboflavin synthetase	Cofactor and Prosthetic Group Biosynthesis	#N/A	#N/A	#N/A	#N/A	#N/A	#N/A	R_DMHDRFS	#N/A	#N/A	#N/A	#N/A	#N/A	#N/A	#N/A	#N/A	1
R_DMOCT	3-deoxy-manno-octulosonate cytidylyltransferase	Lipopolysaccharide Biosynthesis / Recycling	#N/A	#N/A	#N/A	#N/A	#N/A	#N/A	#N/A	#N/A	#N/A	#N/A	#N/A	R_DMOCT	#N/A	#N/A	#N/A	1
R_DMPPS	1-hydroxy-2-methyl-2-(E)-butenyl 4-diphosphate reductase (dmpp)	Cofactor and Prosthetic Group Biosynthesis	#N/A	#N/A	#N/A	#N/A	#N/A	#N/A	#N/A	#N/A	R_DMPPS	#N/A	#N/A	#N/A	#N/A	#N/A	#N/A	1
R_DMTPHT	demethylphylloquinone methyltransferase	Cofactor and Prosthetic Group Biosynthesis	#N/A	#N/A	#N/A	#N/A	#N/A	#N/A	#N/A	#N/A	#N/A	#N/A	#N/A	#N/A	R_DMTPHT	#N/A	#N/A	1
R_DNAMTn2	DNA (cytosine-5-)-methyltransferase	Methionine Metabolism	#N/A	#N/A	#N/A	#N/A	#N/A	#N/A	#N/A	R_DNAMTn2	#N/A	#N/A	#N/A	#N/A	#N/A	#N/A	#N/A	1
R_DOHDUS	3,7-dideoxy-D-threo-hepto-2,6-diulosonate synthase	Tyrosine, Tryptophan, and Phenylalanine Metabolism	#N/A	#N/A	#N/A	#N/A	#N/A	#N/A	R_DOHDUS	#N/A	#N/A	#N/A	#N/A	#N/A	#N/A	#N/A	#N/A	1
R_DPMVD2	diphosphomevalonate decarboxylase 2	Glycerophospholipid Metabolism	#N/A	#N/A	#N/A	#N/A	#N/A	#N/A	R_DPMVD2	#N/A	#N/A	#N/A	#N/A	#N/A	#N/A	#N/A	#N/A	1
R_DPPS	decaprenyl synthase	Cofactor and Prosthetic Group Biosynthesis	#N/A	#N/A	#N/A	#N/A	#N/A	#N/A	#N/A	#N/A	#N/A	#N/A	#N/A	#N/A	R_DPPS	#N/A	#N/A	1
R_DRTPPD	2,5-diamino-6-ribitylamino-4(3H)-pyrimidinone 5'-phosphate deaminase	Cofactor and Prosthetic Group Biosynthesis	#N/A	#N/A	#N/A	#N/A	#N/A	#N/A	R_DRTPPD	#N/A	#N/A	#N/A	#N/A	#N/A	#N/A	#N/A	#N/A	1
R_DURAD	dihydrothymine dehydrogenase (NADP)	Nucleotide Salvage Pathway	#N/A	#N/A	#N/A	#N/A	#N/A	#N/A	#N/A	R_DURAD	#N/A	#N/A	#N/A	#N/A	#N/A	#N/A	#N/A	1
R_DUTPDP	dUTP diphosphatase	Nucleotide Salvage Pathway	#N/A	#N/A	#N/A	#N/A	#N/A	#N/A	#N/A	R_DUTPDP	#N/A	#N/A	#N/A	#N/A	#N/A	#N/A	#N/A	1
R_DVOCHR	divinyl protochlorophyllide a 8-vinyl-reductase	Porphyrin, chlorophyll and carotenoid metabolism	#N/A	#N/A	#N/A	#N/A	#N/A	#N/A	#N/A	#N/A	#N/A	#N/A	#N/A	#N/A	R_DVOCHR	#N/A	#N/A	1
R_EAR100y	enoyl-[acyl-carrier-protein] reductase (NADPH) (n-C10:0)	Cell Envelope Biosynthesis	#N/A	#N/A	#N/A	#N/A	#N/A	#N/A	#N/A	#N/A	#N/A	#N/A	#N/A	#N/A	R_EAR100y	#N/A	#N/A	1
R_EAR40y	enoyl-[acyl-carrier-protein] reductase (NADPH) (n-C4:0)	Cell Envelope Biosynthesis	#N/A	#N/A	#N/A	#N/A	#N/A	#N/A	#N/A	#N/A	#N/A	#N/A	#N/A	#N/A	R_EAR40y	#N/A	#N/A	1
R_EAR60y	enoyl-[acyl-carrier-protein] reductase (NADPH) (n-C6:0)	Cell Envelope Biosynthesis	#N/A	#N/A	#N/A	#N/A	#N/A	#N/A	#N/A	#N/A	#N/A	#N/A	#N/A	#N/A	R_EAR60y	#N/A	#N/A	1
R_EAR80y	enoyl-[acyl-carrier-protein] reductase (NADPH) (n-C8:0)	Cell Envelope Biosynthesis	#N/A	#N/A	#N/A	#N/A	#N/A	#N/A	#N/A	#N/A	#N/A	#N/A	#N/A	#N/A	R_EAR80y	#N/A	#N/A	1
R_ECHH	Ech Hydrogenase	Methanogenesis	#N/A	#N/A	#N/A	#N/A	#N/A	#N/A	R_ECHH	#N/A	#N/A	#N/A	#N/A	#N/A	#N/A	#N/A	#N/A	1
R_ECOAH1	3-hydroxyacyl-CoA dehydratase (3-hydroxybutanoyl-CoA) - HBUHL1 in Dehaloc	Membrane Lipid Metabolism	#N/A	#N/A	R_ECOAH1	#N/A	#N/A	#N/A	#N/A	#N/A	#N/A	#N/A	#N/A	#N/A	#N/A	#N/A	#N/A	1
R_ECOAH5	3-hydroxyacyl-CoA dehydratase (3-hydroxydodecanoyl-CoA) HDDHL5 in Dehaloc	Membrane Lipid Metabolism	#N/A	#N/A	R_ECOAH5	#N/A	#N/A	#N/A	#N/A	#N/A	#N/A	#N/A	#N/A	#N/A	#N/A	#N/A	#N/A	1
R_EDTXS1	Endotoxin Synthesis (lauroyl transferase)	Lipopolysaccharide Biosynthesis / Recycling	#N/A	#N/A	#N/A	#N/A	#N/A	#N/A	#N/A	#N/A	#N/A	R_EDTXS1	#N/A	#N/A	#N/A	#N/A	#N/A	1
R_EDTXS2	Endotoxin Synthesis (myristoyl transferase)	Lipopolysaccharide Biosynthesis / Recycling	#N/A	#N/A	#N/A	#N/A	#N/A	#N/A	#N/A	#N/A	#N/A	R_EDTXS2	#N/A	#N/A	#N/A	#N/A	#N/A	1
R_EDTXS5	Endotoxin Synthesis (lauroyl transferase)	Lipopolysaccharide Biosynthesis / Recycling	#N/A	#N/A	#N/A	#N/A	#N/A	#N/A	#N/A	#N/A	#N/A	#N/A	#N/A	R_EDTXS5	#N/A	#N/A	#N/A	1
R_EDTXS6	Endotoxin Synthesis (myristoyl transferase)	Lipopolysaccharide Biosynthesis / Recycling	#N/A	#N/A	#N/A	#N/A	#N/A	#N/A	#N/A	#N/A	#N/A	#N/A	#N/A	R_EDTXS6	#N/A	#N/A	#N/A	1
R_ETOHt2rpp	ethanol reversible transport via proton symport (periplasm )	Transport	#N/A	#N/A	#N/A	#N/A	#N/A	#N/A	#N/A	#N/A	#N/A	R_ETOHt2rpp	#N/A	#N/A	#N/A	#N/A	#N/A	1
R_ETOHtex	ethanol transport via diffusion (extracellular to periplasm)	Transport	#N/A	#N/A	#N/A	#N/A	#N/A	#N/A	#N/A	#N/A	#N/A	R_ETOHtex	#N/A	#N/A	#N/A	#N/A	#N/A	1
R_F430S1	coenzyme F430 precursor synthase 1 (aminase)	Cofactor and Prosthetic Group Biosynthesis	#N/A	#N/A	#N/A	#N/A	#N/A	#N/A	R_F430S1	#N/A	#N/A	#N/A	#N/A	#N/A	#N/A	#N/A	#N/A	1
R_F430S2	coenzyme F430 precursor synthase 2 (reduction)	Cofactor and Prosthetic Group Biosynthesis	#N/A	#N/A	#N/A	#N/A	#N/A	#N/A	R_F430S2	#N/A	#N/A	#N/A	#N/A	#N/A	#N/A	#N/A	#N/A	1
R_F430S3	coenzyme F430 precursor synthase 3 (reduction)	Cofactor and Prosthetic Group Biosynthesis	#N/A	#N/A	#N/A	#N/A	#N/A	#N/A	R_F430S3	#N/A	#N/A	#N/A	#N/A	#N/A	#N/A	#N/A	#N/A	1
R_F430S4	coenzyme F430 precursor synthase 4 (cyclization)	Cofactor and Prosthetic Group Biosynthesis	#N/A	#N/A	#N/A	#N/A	#N/A	#N/A	R_F430S4	#N/A	#N/A	#N/A	#N/A	#N/A	#N/A	#N/A	#N/A	1
R_F430S5	coenzyme F430 precursor synthase 5 (cyclization)	Cofactor and Prosthetic Group Biosynthesis	#N/A	#N/A	#N/A	#N/A	#N/A	#N/A	R_F430S5	#N/A	#N/A	#N/A	#N/A	#N/A	#N/A	#N/A	#N/A	1
R_FA120ACPH	fatty-acyl-ACP hydrolase	Membrane Lipid Metabolism	#N/A	#N/A	R_FA120ACPH	#N/A	#N/A	#N/A	#N/A	#N/A	#N/A	#N/A	#N/A	#N/A	#N/A	#N/A	#N/A	1
R_FA140ACPH	fatty-acyl-ACP hydrolase	Membrane Lipid Metabolism	#N/A	#N/A	R_FA140ACPH	#N/A	#N/A	#N/A	#N/A	#N/A	#N/A	#N/A	#N/A	#N/A	#N/A	#N/A	#N/A	1
R_FA160ACPH	fatty-acyl-ACP hydrolase	Membrane Lipid Metabolism	#N/A	#N/A	R_FA160ACPH	#N/A	#N/A	#N/A	#N/A	#N/A	#N/A	#N/A	#N/A	#N/A	#N/A	#N/A	#N/A	1
R_FA180ACPH	fatty-acyl-ACP hydrolase	Membrane Lipid Metabolism	#N/A	#N/A	R_FA180ACPH	#N/A	#N/A	#N/A	#N/A	#N/A	#N/A	#N/A	#N/A	#N/A	#N/A	#N/A	#N/A	1
R_FA200ACPH	fatty-acyl-ACP hydrolase	Membrane Lipid Metabolism	#N/A	#N/A	R_FA200ACPH	#N/A	#N/A	#N/A	#N/A	#N/A	#N/A	#N/A	#N/A	#N/A	#N/A	#N/A	#N/A	1
R_FACOAL140_ISO_	fatty-acid--CoA ligase (Iso-C14:0)	Cell Envelope Biosynthesis	R_FACOAL140_ISO_	#N/A	#N/A	#N/A	#N/A	#N/A	#N/A	#N/A	#N/A	#N/A	#N/A	#N/A	#N/A	#N/A	#N/A	1
R_FACOAL150_anteiso_	fatty-acid--CoA ligase (anteiso-C15:0)	Cell Envelope Biosynthesis	R_FACOAL150_anteiso_	#N/A	#N/A	#N/A	#N/A	#N/A	#N/A	#N/A	#N/A	#N/A	#N/A	#N/A	#N/A	#N/A	#N/A	1
R_FACOAL150_ISO_	fatty-acid--CoA ligase (Iso-C15:0)	Cell Envelope Biosynthesis	R_FACOAL150_ISO_	#N/A	#N/A	#N/A	#N/A	#N/A	#N/A	#N/A	#N/A	#N/A	#N/A	#N/A	#N/A	#N/A	#N/A	1
R_FACOAL160	fatty-acid--CoA ligase (hexadecanoate)	Cell Envelope Biosynthesis	#N/A	#N/A	#N/A	#N/A	#N/A	#N/A	#N/A	#N/A	#N/A	#N/A	#N/A	#N/A	#N/A	#N/A	R_FACOAL160	1
R_FACOAL160_ISO_	fatty-acid--CoA ligase (Iso-C16:0)	Cell Envelope Biosynthesis	R_FACOAL160_ISO_	#N/A	#N/A	#N/A	#N/A	#N/A	#N/A	#N/A	#N/A	#N/A	#N/A	#N/A	#N/A	#N/A	#N/A	1
R_FACOAL170_anteiso_	fatty-acid--CoA ligase (anteiso-C17:0)	Cell Envelope Biosynthesis	R_FACOAL170_anteiso_	#N/A	#N/A	#N/A	#N/A	#N/A	#N/A	#N/A	#N/A	#N/A	#N/A	#N/A	#N/A	#N/A	#N/A	1
R_FACOAL170_ISO_	fatty-acid--CoA ligase (Iso-C17:0)	Cell Envelope Biosynthesis	R_FACOAL170_ISO_	#N/A	#N/A	#N/A	#N/A	#N/A	#N/A	#N/A	#N/A	#N/A	#N/A	#N/A	#N/A	#N/A	#N/A	1
R_FACOAL180	fatty-acid--CoA ligase (octadecanoate)	Cell Envelope Biosynthesis	R_FACOAL180	#N/A	#N/A	#N/A	#N/A	#N/A	#N/A	#N/A	#N/A	#N/A	#N/A	#N/A	#N/A	#N/A	#N/A	1
R_FACOAL200	fatty-acid--CoA ligase	Cell Envelope Biosynthesis	#N/A	#N/A	#N/A	#N/A	#N/A	#N/A	#N/A	#N/A	#N/A	#N/A	#N/A	#N/A	#N/A	#N/A	R_FACOAL200	1
R_FACOAL80	fatty-acid--CoA ligase (octanoate)	Cell Envelope Biosynthesis	#N/A	#N/A	#N/A	#N/A	#N/A	#N/A	#N/A	#N/A	#N/A	#N/A	#N/A	#N/A	#N/A	#N/A	R_FACOAL80	1
R_FACOALPHDCA	fatty-acid--CoA ligase	Cell Envelope Biosynthesis	#N/A	#N/A	#N/A	#N/A	#N/A	#N/A	#N/A	#N/A	#N/A	#N/A	#N/A	#N/A	#N/A	#N/A	R_FACOALPHDCA	1
R_FAMPL1	Fatty Acid Ligase AMP (mycolic acid)	Membrane Lipid Metabolism	#N/A	#N/A	#N/A	#N/A	#N/A	#N/A	#N/A	#N/A	#N/A	#N/A	#N/A	#N/A	#N/A	#N/A	R_FAMPL1	1
R_FAMPL2	Fatty Acid Ligase AMP (mycolic acid)	Membrane Lipid Metabolism	#N/A	#N/A	#N/A	#N/A	#N/A	#N/A	#N/A	#N/A	#N/A	#N/A	#N/A	#N/A	#N/A	#N/A	R_FAMPL2	1
R_FAMPL3	Fatty Acid Ligase AMP (mycolic acid)	Membrane Lipid Metabolism	#N/A	#N/A	#N/A	#N/A	#N/A	#N/A	#N/A	#N/A	#N/A	#N/A	#N/A	#N/A	#N/A	#N/A	R_FAMPL3	1
R_FAMPL4	Fatty Acid Ligase AMP (mycolic acid)	Membrane Lipid Metabolism	#N/A	#N/A	#N/A	#N/A	#N/A	#N/A	#N/A	#N/A	#N/A	#N/A	#N/A	#N/A	#N/A	#N/A	R_FAMPL4	1
R_FAMPL5	Fatty Acid Ligase AMP (mycolic acid)	Membrane Lipid Metabolism	#N/A	#N/A	#N/A	#N/A	#N/A	#N/A	#N/A	#N/A	#N/A	#N/A	#N/A	#N/A	#N/A	#N/A	R_FAMPL5	1
R_FAS200	fatty acid synthase (n-C20:0)	Membrane Lipid Metabolism	#N/A	#N/A	#N/A	#N/A	#N/A	#N/A	#N/A	#N/A	#N/A	#N/A	#N/A	#N/A	#N/A	#N/A	R_FAS200	1
R_FAS240_L	fatty acid synthase (n-C24:0), lumped reaction	Membrane Lipid Metabolism	#N/A	#N/A	#N/A	#N/A	#N/A	#N/A	#N/A	#N/A	#N/A	#N/A	#N/A	#N/A	#N/A	#N/A	R_FAS240_L	1
R_FAS260	fatty acid synthase (n-C26:0)	Membrane Lipid Metabolism	#N/A	#N/A	#N/A	#N/A	#N/A	#N/A	#N/A	#N/A	#N/A	#N/A	#N/A	#N/A	#N/A	#N/A	R_FAS260	1
R_FAS80_L	fatty acid synthase (n-C8:0), lumped reaction	Membrane Lipid Metabolism	#N/A	#N/A	#N/A	#N/A	#N/A	#N/A	#N/A	#N/A	#N/A	#N/A	#N/A	#N/A	#N/A	#N/A	R_FAS80_L	1
R_FASC120ACP	Fatty acid biosynthesis (n-C12:0)	Membrane Lipid Metabolism	#N/A	#N/A	#N/A	#N/A	#N/A	#N/A	#N/A	#N/A	#N/A	#N/A	#N/A	#N/A	#N/A	R_FASC120ACP	#N/A	1
R_FASC140ACP	Fatty acid biosynthesis (n-C14:0)	Membrane Lipid Metabolism	#N/A	#N/A	#N/A	#N/A	#N/A	#N/A	#N/A	#N/A	#N/A	#N/A	#N/A	#N/A	#N/A	R_FASC140ACP	#N/A	1
R_FASC160ACP	Fatty acid biosynthesis (n-C16:0)	Membrane Lipid Metabolism	#N/A	#N/A	#N/A	#N/A	#N/A	#N/A	#N/A	#N/A	#N/A	#N/A	#N/A	#N/A	#N/A	R_FASC160ACP	#N/A	1
R_FASC300	synthesis of 13,14-Dimethyloctacosanedioic acid (C30:0)	Membrane Lipid Metabolism	#N/A	#N/A	#N/A	#N/A	#N/A	#N/A	#N/A	#N/A	#N/A	#N/A	#N/A	#N/A	#N/A	R_FASC300	#N/A	1
R_FASC320	synthesis of 15,16-Dimethyltriacontanedioic acid (C32:0)	Membrane Lipid Metabolism	#N/A	#N/A	#N/A	#N/A	#N/A	#N/A	#N/A	#N/A	#N/A	#N/A	#N/A	#N/A	#N/A	R_FASC320	#N/A	1
R_FASm1601	fatty acid synthase - methyl octadecanoic acid	Membrane Lipid Metabolism	#N/A	#N/A	#N/A	#N/A	#N/A	#N/A	#N/A	#N/A	#N/A	#N/A	#N/A	#N/A	#N/A	#N/A	R_FASm1601	1
R_FASm180	fatty acid synthase - tuberculostearic acid	Membrane Lipid Metabolism	#N/A	#N/A	#N/A	#N/A	#N/A	#N/A	#N/A	#N/A	#N/A	#N/A	#N/A	#N/A	#N/A	#N/A	R_FASm180	1
R_FASm1801	fatty acid synthase - dimethyl arachic acid	Membrane Lipid Metabolism	#N/A	#N/A	#N/A	#N/A	#N/A	#N/A	#N/A	#N/A	#N/A	#N/A	#N/A	#N/A	#N/A	#N/A	R_FASm1801	1
R_FASm2001	fatty acid synthase - tri-methyl behenic acid	Membrane Lipid Metabolism	#N/A	#N/A	#N/A	#N/A	#N/A	#N/A	#N/A	#N/A	#N/A	#N/A	#N/A	#N/A	#N/A	#N/A	R_FASm2001	1
R_FASm2002	fatty acid synthase - methyl-arachidic acid	Membrane Lipid Metabolism	#N/A	#N/A	#N/A	#N/A	#N/A	#N/A	#N/A	#N/A	#N/A	#N/A	#N/A	#N/A	#N/A	#N/A	R_FASm2002	1
R_FASm220	fatty acid synthase - methyl-behenic acid	Membrane Lipid Metabolism	#N/A	#N/A	#N/A	#N/A	#N/A	#N/A	#N/A	#N/A	#N/A	#N/A	#N/A	#N/A	#N/A	#N/A	R_FASm220	1
R_FASm2201	fatty acid synthase - tri-methyl lignoceric acid	Membrane Lipid Metabolism	#N/A	#N/A	#N/A	#N/A	#N/A	#N/A	#N/A	#N/A	#N/A	#N/A	#N/A	#N/A	#N/A	#N/A	R_FASm2201	1
R_FASm2202	fatty acid synthase - di-methyl-behenic acid	Membrane Lipid Metabolism	#N/A	#N/A	#N/A	#N/A	#N/A	#N/A	#N/A	#N/A	#N/A	#N/A	#N/A	#N/A	#N/A	#N/A	R_FASm2202	1
R_FASm240	fatty acid synthase - di-methyl lignoceric acid	Membrane Lipid Metabolism	#N/A	#N/A	#N/A	#N/A	#N/A	#N/A	#N/A	#N/A	#N/A	#N/A	#N/A	#N/A	#N/A	#N/A	R_FASm240	1
R_FASm2401	fatty acid synthase - penta-methyl hexacosanoic acid	Membrane Lipid Metabolism	#N/A	#N/A	#N/A	#N/A	#N/A	#N/A	#N/A	#N/A	#N/A	#N/A	#N/A	#N/A	#N/A	#N/A	R_FASm2401	1
R_FASm2402	fatty acid synthase - tri-methyl-lignoceric acid	Membrane Lipid Metabolism	#N/A	#N/A	#N/A	#N/A	#N/A	#N/A	#N/A	#N/A	#N/A	#N/A	#N/A	#N/A	#N/A	#N/A	R_FASm2402	1
R_FASm260	fatty acid synthase - tri-methyl cerotic acid	Membrane Lipid Metabolism	#N/A	#N/A	#N/A	#N/A	#N/A	#N/A	#N/A	#N/A	#N/A	#N/A	#N/A	#N/A	#N/A	#N/A	R_FASm260	1
R_FASm2601	fatty acid synthase - hexa-methyl octacosanoic acid	Membrane Lipid Metabolism	#N/A	#N/A	#N/A	#N/A	#N/A	#N/A	#N/A	#N/A	#N/A	#N/A	#N/A	#N/A	#N/A	#N/A	R_FASm2601	1
R_FASm2602	fatty acid synthase - tetra-methyl hexacosanoic acid	Membrane Lipid Metabolism	#N/A	#N/A	#N/A	#N/A	#N/A	#N/A	#N/A	#N/A	#N/A	#N/A	#N/A	#N/A	#N/A	#N/A	R_FASm2602	1
R_FASm280	fatty acid synthase - tetra-methyl octacosanoic acid	Membrane Lipid Metabolism	#N/A	#N/A	#N/A	#N/A	#N/A	#N/A	#N/A	#N/A	#N/A	#N/A	#N/A	#N/A	#N/A	#N/A	R_FASm280	1
R_FASm2801	fatty acid synthase - hepta-methyl triacontanoic acid	Membrane Lipid Metabolism	#N/A	#N/A	#N/A	#N/A	#N/A	#N/A	#N/A	#N/A	#N/A	#N/A	#N/A	#N/A	#N/A	#N/A	R_FASm2801	1
R_FASm2802	fatty acid synthase - penta-methyl octacosanoic acid	Membrane Lipid Metabolism	#N/A	#N/A	#N/A	#N/A	#N/A	#N/A	#N/A	#N/A	#N/A	#N/A	#N/A	#N/A	#N/A	#N/A	R_FASm2802	1
R_FASm300	fatty acid synthase - hexa-methyl triacontanoic acid	Membrane Lipid Metabolism	#N/A	#N/A	#N/A	#N/A	#N/A	#N/A	#N/A	#N/A	#N/A	#N/A	#N/A	#N/A	#N/A	#N/A	R_FASm300	1
R_FASm320	fatty acid synthase - hepta-methyl dotriacontanoic acid	Membrane Lipid Metabolism	#N/A	#N/A	#N/A	#N/A	#N/A	#N/A	#N/A	#N/A	#N/A	#N/A	#N/A	#N/A	#N/A	#N/A	R_FASm320	1
R_FASm340	fatty acid synthase - octa-methyl tetracontatricosanoic acid	Membrane Lipid Metabolism	#N/A	#N/A	#N/A	#N/A	#N/A	#N/A	#N/A	#N/A	#N/A	#N/A	#N/A	#N/A	#N/A	#N/A	R_FASm340	1
R_FASPHDCA	fatty-acyl-ACP synthase (phdca)	Membrane Lipid Metabolism	#N/A	#N/A	#N/A	#N/A	#N/A	#N/A	#N/A	#N/A	#N/A	#N/A	#N/A	#N/A	#N/A	#N/A	R_FASPHDCA	1
R_FBPO	fructose-bisphosphate oxidase	Tyrosine, Tryptophan, and Phenylalanine Metabolism	#N/A	#N/A	#N/A	#N/A	#N/A	#N/A	R_FBPO	#N/A	#N/A	#N/A	#N/A	#N/A	#N/A	#N/A	#N/A	1
R_FDH	formate dehydrogenase	Oxidative Phosphorylation	#N/A	#N/A	#N/A	#N/A	#N/A	#N/A	R_FDH	#N/A	#N/A	#N/A	#N/A	#N/A	#N/A	#N/A	#N/A	1
R_FDXNRy	ferredoxin-NADP+ reductase - FNOR2 in Dehaloc; FNOR in SheW & Synecho	Unassigned/more than one	#N/A	#N/A	R_FDXNRy	#N/A	#N/A	#N/A	#N/A	#N/A	#N/A	#N/A	#N/A	#N/A	#N/A	#N/A	#N/A	1
R_FE3abc_	iron (III) transport via ABC system (periplasm/extrac(2comp) to cytoplasm)	Transport	#N/A	#N/A	#N/A	#N/A	#N/A	#N/A	#N/A	#N/A	#N/A	#N/A	#N/A	#N/A	R_FE3abc_	#N/A	#N/A	1
R_FE3tex	iron (III) transport via diffusion (extracellular to periplasm)	Transport	#N/A	#N/A	#N/A	#N/A	#N/A	#N/A	#N/A	#N/A	#N/A	#N/A	#N/A	#N/A	R_FE3tex	#N/A	#N/A	1
R_FLDO	NAD(P)H-flavin oxidoreductase	Unassigned/more than one	#N/A	#N/A	#N/A	#N/A	#N/A	#N/A	#N/A	#N/A	R_FLDO	#N/A	#N/A	#N/A	#N/A	#N/A	#N/A	1
R_FRD7	succinate dehydrogenase (ubiquinone)	Citric Acid Cycle	#N/A	R_FRD7	#N/A	#N/A	#N/A	#N/A	#N/A	#N/A	#N/A	#N/A	#N/A	#N/A	#N/A	#N/A	#N/A	1
R_FRDO	ferredoxin oxidoreductase[c] : fdxrd + nadp <==> fdxox + h + nadph	Citric Acid Cycle	#N/A	#N/A	#N/A	#N/A	#N/A	#N/A	#N/A	#N/A	R_FRDO	#N/A	#N/A	#N/A	#N/A	#N/A	#N/A	1
R_FRRPPDIMAS	fucose rhamnose rhamnose phenol phthiocerol dimycocerosate synthesis	Membrane Lipid Metabolism	#N/A	#N/A	#N/A	#N/A	#N/A	#N/A	#N/A	#N/A	#N/A	#N/A	#N/A	#N/A	#N/A	#N/A	R_FRRPPDIMAS	1
R_FRTT2	farnesyltranstransferase (3-hyroxy)	Membrane Lipid Metabolism	#N/A	#N/A	#N/A	#N/A	#N/A	#N/A	R_FRTT2	#N/A	#N/A	#N/A	#N/A	#N/A	#N/A	#N/A	#N/A	1
R_FUM	fumarase	Citric Acid Cycle	#N/A	#N/A	#N/A	#N/A	#N/A	#N/A	R_FUM	#N/A	#N/A	#N/A	#N/A	#N/A	#N/A	#N/A	#N/A	1
R_G16MTM1	Glycolipid 1,6-alpha-D-mannosyltransferase	Glycerophospholipid Metabolism	#N/A	#N/A	#N/A	#N/A	#N/A	#N/A	#N/A	#N/A	#N/A	#N/A	#N/A	#N/A	#N/A	#N/A	R_G16MTM1	1
R_G16MTM10	Glycolipid 16-alpha-D-mannosyltransferase	Glycerophospholipid Metabolism	#N/A	#N/A	#N/A	#N/A	#N/A	#N/A	#N/A	#N/A	#N/A	#N/A	#N/A	#N/A	#N/A	#N/A	R_G16MTM10	1
R_G16MTM4	Glycolipid 16-alpha-D-mannosyltransferase	Glycerophospholipid Metabolism	#N/A	#N/A	#N/A	#N/A	#N/A	#N/A	#N/A	#N/A	#N/A	#N/A	#N/A	#N/A	#N/A	#N/A	R_G16MTM4	1
R_G16MTM5	Glycolipid 16-alpha-D-mannosyltransferase	Glycerophospholipid Metabolism	#N/A	#N/A	#N/A	#N/A	#N/A	#N/A	#N/A	#N/A	#N/A	#N/A	#N/A	#N/A	#N/A	#N/A	R_G16MTM5	1
R_G16MTM6	Glycolipid 16-alpha-D-mannosyltransferase	Glycerophospholipid Metabolism	#N/A	#N/A	#N/A	#N/A	#N/A	#N/A	#N/A	#N/A	#N/A	#N/A	#N/A	#N/A	#N/A	#N/A	R_G16MTM6	1
R_G16MTM7	Glycolipid 16-alpha-D-mannosyltransferase	Glycerophospholipid Metabolism	#N/A	#N/A	#N/A	#N/A	#N/A	#N/A	#N/A	#N/A	#N/A	#N/A	#N/A	#N/A	#N/A	#N/A	R_G16MTM7	1
R_G16MTM8	Glycolipid 16-alpha-D-mannosyltransferase	Glycerophospholipid Metabolism	#N/A	#N/A	#N/A	#N/A	#N/A	#N/A	#N/A	#N/A	#N/A	#N/A	#N/A	#N/A	#N/A	#N/A	R_G16MTM8	1
R_G16MTM9	Glycolipid 16-alpha-D-mannosyltransferase	Glycerophospholipid Metabolism	#N/A	#N/A	#N/A	#N/A	#N/A	#N/A	#N/A	#N/A	#N/A	#N/A	#N/A	#N/A	#N/A	#N/A	R_G16MTM9	1
R_G1PCT	glucose 1 phosphate cytidylyltransferase	Cell Envelope Biosynthesis	#N/A	#N/A	#N/A	#N/A	#N/A	#N/A	#N/A	#N/A	#N/A	R_G1PCT	#N/A	#N/A	#N/A	#N/A	#N/A	1
R_G1PDH	glycerol-1-phosphate dehydrogenase (NAD)	Glycerophospholipid Metabolism	#N/A	#N/A	#N/A	#N/A	#N/A	#N/A	R_G1PDH	#N/A	#N/A	#N/A	#N/A	#N/A	#N/A	#N/A	#N/A	1
R_G3PAT120	glycerol-3-phosphate acyltransferase (C12:0)	Glycerophospholipid Metabolism	#N/A	#N/A	#N/A	#N/A	#N/A	#N/A	#N/A	R_G3PAT120	#N/A	#N/A	#N/A	#N/A	#N/A	#N/A	#N/A	1
R_G3PAT140	glycerol-3-phosphate acyltransferase (C14:0)	Glycerophospholipid Metabolism	#N/A	#N/A	#N/A	#N/A	#N/A	#N/A	#N/A	#N/A	#N/A	R_G3PAT140	#N/A	#N/A	#N/A	#N/A	#N/A	1
R_G3PAT181_LPAREN_9_RPAREN_	glycerol-3-phosphate acyltransferase (C18:1)	Glycerophospholipid Metabolism	#N/A	#N/A	#N/A	#N/A	#N/A	#N/A	#N/A	#N/A	#N/A	#N/A	#N/A	#N/A	R_G3PAT181_LPAREN_9_RPAREN_	#N/A	#N/A	1
R_G3PAT182_LPAREN_9_12_RPAREN_	glycerol-3-phosphate acyltransferase (C18:2)	Glycerophospholipid Metabolism	#N/A	#N/A	#N/A	#N/A	#N/A	#N/A	#N/A	#N/A	#N/A	#N/A	#N/A	#N/A	R_G3PAT182_LPAREN_9_12_RPAREN_	#N/A	#N/A	1
R_G3PAT183_LPAREN_6_9_12_RPAREN_	glycerol-3-phosphate acyltransferase (C18:3)	Glycerophospholipid Metabolism	#N/A	#N/A	#N/A	#N/A	#N/A	#N/A	#N/A	#N/A	#N/A	#N/A	#N/A	#N/A	R_G3PAT183_LPAREN_6_9_12_RPAREN_	#N/A	#N/A	1
R_G3PAT183_LPAREN_9_12_15_RPAREN_	glycerol-3-phosphate acyltransferase (C18:3)	Glycerophospholipid Metabolism	#N/A	#N/A	#N/A	#N/A	#N/A	#N/A	#N/A	#N/A	#N/A	#N/A	#N/A	#N/A	R_G3PAT183_LPAREN_9_12_15_RPAREN_	#N/A	#N/A	1
R_G3PAT184_LPAREN_6_9_12_15_RPAREN_	glycerol-3-phosphate acyltransferase (C18:4)	Glycerophospholipid Metabolism	#N/A	#N/A	#N/A	#N/A	#N/A	#N/A	#N/A	#N/A	#N/A	#N/A	#N/A	#N/A	R_G3PAT184_LPAREN_6_9_12_15_RPAREN_	#N/A	#N/A	1
R_G3PAT190	glycerol-3-phosphate acyltransferase (C19:0)	Glycerophospholipid Metabolism	#N/A	#N/A	#N/A	#N/A	#N/A	#N/A	#N/A	#N/A	#N/A	#N/A	#N/A	#N/A	#N/A	#N/A	R_G3PAT190	1
R_G3PD	glycerol-3-phosphate dehydrogenase (FAD)	Alternate Carbon Metabolism	#N/A	R_G3PD	#N/A	#N/A	#N/A	#N/A	#N/A	#N/A	#N/A	#N/A	#N/A	#N/A	#N/A	#N/A	#N/A	1
R_G3PD2	glycerol-3-phosphate dehydrogenase (NADP)	Alternate Carbon Metabolism	#N/A	#N/A	#N/A	#N/A	#N/A	#N/A	#N/A	#N/A	#N/A	#N/A	#N/A	R_G3PD2	#N/A	#N/A	#N/A	1
R_G3POA_	glycerol-3-phosphate O-acyltransferase	Glycerophospholipid Metabolism	R_G3POA_	#N/A	#N/A	#N/A	#N/A	#N/A	#N/A	#N/A	#N/A	#N/A	#N/A	#N/A	#N/A	#N/A	#N/A	1
R_G5SD	glutamate-5-semialdehyde dehydrogenase	Arginine and Proline Metabolism	#N/A	#N/A	#N/A	#N/A	#N/A	#N/A	#N/A	#N/A	#N/A	#N/A	#N/A	R_G5SD	#N/A	#N/A	#N/A	1
R_GALFT	galactofuranose transferase (M tb)	Alternate Carbon Metabolism	#N/A	#N/A	#N/A	#N/A	#N/A	#N/A	#N/A	#N/A	#N/A	#N/A	#N/A	#N/A	#N/A	#N/A	R_GALFT	1
R_GALT1	galactosyltransferase I (LPS core synthesis)	Lipopolysaccharide Biosynthesis / Recycling	#N/A	#N/A	#N/A	#N/A	#N/A	#N/A	#N/A	#N/A	#N/A	R_GALT1	#N/A	#N/A	#N/A	#N/A	#N/A	1
R_GAT1_CB	N/A - Clostridium, lipids	Membrane Lipid Metabolism	#N/A	R_GAT1_CB	#N/A	#N/A	#N/A	#N/A	#N/A	#N/A	#N/A	#N/A	#N/A	#N/A	#N/A	#N/A	#N/A	1
R_GCALDt	Glycolaldehyde reversible transport	Transport	#N/A	#N/A	#N/A	#N/A	#N/A	#N/A	R_GCALDt	#N/A	#N/A	#N/A	#N/A	#N/A	#N/A	#N/A	#N/A	1
R_GCATENEC	gamma carotene bcyclase	Porphyrin, chlorophyll and carotenoid metabolism	#N/A	#N/A	#N/A	#N/A	#N/A	#N/A	#N/A	#N/A	#N/A	#N/A	#N/A	#N/A	R_GCATENEC	#N/A	#N/A	1
R_GF4GL_0	gamma-F420-0:gamma-L-glutamate ligase	Cofactor and Prosthetic Group Biosynthesis	#N/A	#N/A	#N/A	#N/A	#N/A	#N/A	R_GF4GL_0	#N/A	#N/A	#N/A	#N/A	#N/A	#N/A	#N/A	#N/A	1
R_GF4GL_1	gamma-F420-1:gamma-L-glutamate ligase	Cofactor and Prosthetic Group Biosynthesis	#N/A	#N/A	#N/A	#N/A	#N/A	#N/A	R_GF4GL_1	#N/A	#N/A	#N/A	#N/A	#N/A	#N/A	#N/A	#N/A	1
R_GF4GL_2	gamma-F420-2:gamma-L-glutamate ligase	Cofactor and Prosthetic Group Biosynthesis	#N/A	#N/A	#N/A	#N/A	#N/A	#N/A	R_GF4GL_2	#N/A	#N/A	#N/A	#N/A	#N/A	#N/A	#N/A	#N/A	1
R_GF4GL_3	gamma-F420-3:gamma-L-glutamate ligase	Cofactor and Prosthetic Group Biosynthesis	#N/A	#N/A	#N/A	#N/A	#N/A	#N/A	R_GF4GL_3	#N/A	#N/A	#N/A	#N/A	#N/A	#N/A	#N/A	#N/A	1
R_GF4GL_4	gamma-F420-4:gamma-L-glutamate ligase	Cofactor and Prosthetic Group Biosynthesis	#N/A	#N/A	#N/A	#N/A	#N/A	#N/A	R_GF4GL_4	#N/A	#N/A	#N/A	#N/A	#N/A	#N/A	#N/A	#N/A	1
R_GF4GL_5	gamma-F420-5:gamma-L-glutamate ligase	Cofactor and Prosthetic Group Biosynthesis	#N/A	#N/A	#N/A	#N/A	#N/A	#N/A	R_GF4GL_5	#N/A	#N/A	#N/A	#N/A	#N/A	#N/A	#N/A	#N/A	1
R_GF4GL_6	gamma-F420-6:gamma-L-glutamate ligase	Cofactor and Prosthetic Group Biosynthesis	#N/A	#N/A	#N/A	#N/A	#N/A	#N/A	R_GF4GL_6	#N/A	#N/A	#N/A	#N/A	#N/A	#N/A	#N/A	#N/A	1
R_GGDPR	geranylgeranyl diphosphate reductase	Cofactor and Prosthetic Group Biosynthesis	#N/A	#N/A	#N/A	#N/A	#N/A	#N/A	#N/A	#N/A	#N/A	#N/A	#N/A	#N/A	R_GGDPR	#N/A	#N/A	1
R_GGGPS	geranylgeranylglyceryl phosphate synthase	Membrane Lipid Metabolism	#N/A	#N/A	#N/A	#N/A	#N/A	#N/A	R_GGGPS	#N/A	#N/A	#N/A	#N/A	#N/A	#N/A	#N/A	#N/A	1
R_GGTT	geranylgeranyltranstransferase	Cofactor and Prosthetic Group Biosynthesis	R_GGTT	#N/A	#N/A	#N/A	#N/A	#N/A	#N/A	#N/A	#N/A	#N/A	#N/A	#N/A	#N/A	#N/A	#N/A	1
R_GLA	UDP-galacturonate 4-epimerase	Lipopolysaccharide Biosynthesis / Recycling	#N/A	#N/A	#N/A	#N/A	#N/A	R_GLA	#N/A	#N/A	#N/A	#N/A	#N/A	#N/A	#N/A	#N/A	#N/A	1
R_GLCPcom_	Glucosyl Phosphoglycerol Combination	Unassigned/more than one	#N/A	#N/A	#N/A	#N/A	#N/A	#N/A	#N/A	#N/A	#N/A	#N/A	R_GLCPcom_	#N/A	#N/A	#N/A	#N/A	1
R_GLCS2	glycogen synthase (UDPGlc)	Glycolysis/Gluconeogenesis	#N/A	#N/A	#N/A	#N/A	#N/A	#N/A	R_GLCS2	#N/A	#N/A	#N/A	#N/A	#N/A	#N/A	#N/A	#N/A	1
R_GLCTR1	glucosyltransferase I (LPS core synthesis)	Lipopolysaccharide Biosynthesis / Recycling	#N/A	#N/A	#N/A	#N/A	#N/A	#N/A	#N/A	#N/A	#N/A	R_GLCTR1	#N/A	#N/A	#N/A	#N/A	#N/A	1
R_GLCTR2	glucosyltransferase II (LPS core synthesis)	Lipopolysaccharide Biosynthesis / Recycling	#N/A	#N/A	#N/A	#N/A	#N/A	#N/A	#N/A	#N/A	#N/A	R_GLCTR2	#N/A	#N/A	#N/A	#N/A	#N/A	1
R_GLCTR3	glucosyltransferase III (LPS core synthesis)	Lipopolysaccharide Biosynthesis / Recycling	#N/A	#N/A	#N/A	#N/A	#N/A	#N/A	#N/A	#N/A	#N/A	R_GLCTR3	#N/A	#N/A	#N/A	#N/A	#N/A	1
R_GLNTRS	Glutaminyl-tRNA synthetase	tRNA Charging	#N/A	#N/A	#N/A	#N/A	#N/A	#N/A	#N/A	#N/A	#N/A	#N/A	#N/A	R_GLNTRS	#N/A	#N/A	#N/A	1
R_GLU5K	glutamate 5-kinase	Arginine and Proline Metabolism	#N/A	#N/A	#N/A	#N/A	#N/A	#N/A	#N/A	#N/A	#N/A	#N/A	#N/A	R_GLU5K	#N/A	#N/A	#N/A	1
R_GLUCYS	gamma-glutamylcysteine synthetase	Cofactor and Prosthetic Group Biosynthesis	#N/A	#N/A	#N/A	#N/A	#N/A	#N/A	#N/A	#N/A	#N/A	#N/A	#N/A	#N/A	R_GLUCYS	#N/A	#N/A	1
R_GLYCt_	glycerol transport via channel (ext or peri to cytoplasm)	Transport	#N/A	#N/A	#N/A	#N/A	#N/A	#N/A	#N/A	#N/A	#N/A	#N/A	#N/A	#N/A	#N/A	#N/A	R_GLYCt_	1
R_GLYCTO1	Glycolate oxidase	Alternate Carbon Metabolism	#N/A	#N/A	#N/A	#N/A	#N/A	#N/A	#N/A	#N/A	R_GLYCTO1	#N/A	#N/A	#N/A	#N/A	#N/A	#N/A	1
R_GLYCTO2	Glycolate oxidase	Alternate Carbon Metabolism	#N/A	R_GLYCTO2	#N/A	#N/A	#N/A	#N/A	#N/A	#N/A	#N/A	#N/A	#N/A	#N/A	#N/A	#N/A	#N/A	1
R_GLYK	glycerol kinase	Alternate Carbon Metabolism	#N/A	#N/A	#N/A	#N/A	#N/A	#N/A	#N/A	#N/A	R_GLYK	#N/A	#N/A	#N/A	#N/A	#N/A	#N/A	1
R_GLYTRS	Glycyl-tRNA synthetase	tRNA Charging	#N/A	#N/A	#N/A	#N/A	#N/A	#N/A	#N/A	#N/A	#N/A	#N/A	#N/A	R_GLYTRS	#N/A	#N/A	#N/A	1
R_GMT1	gdp mannosyl phosphate transferase	Cell Envelope Biosynthesis	#N/A	#N/A	#N/A	#N/A	#N/A	#N/A	#N/A	#N/A	#N/A	#N/A	#N/A	#N/A	#N/A	#N/A	R_GMT1	1
R_GMT2	gdp mannosyl phosphate transferase	Cell Envelope Biosynthesis	#N/A	#N/A	#N/A	#N/A	#N/A	#N/A	#N/A	#N/A	#N/A	#N/A	#N/A	#N/A	#N/A	#N/A	R_GMT2	1
R_GRTT2	geranyltranstransferase (3-hydroxy)	Cofactor and Prosthetic Group Biosynthesis	#N/A	#N/A	#N/A	#N/A	#N/A	#N/A	R_GRTT2	#N/A	#N/A	#N/A	#N/A	#N/A	#N/A	#N/A	#N/A	1
R_GTHS	glutathione synthetase	Cofactor and Prosthetic Group Biosynthesis	#N/A	#N/A	#N/A	#N/A	#N/A	#N/A	#N/A	#N/A	#N/A	#N/A	#N/A	#N/A	R_GTHS	#N/A	#N/A	1
R_GTPCIII	GTP cyclohydrolase III	Cofactor and Prosthetic Group Biosynthesis	#N/A	#N/A	#N/A	#N/A	#N/A	#N/A	R_GTPCIII	#N/A	#N/A	#N/A	#N/A	#N/A	#N/A	#N/A	#N/A	1
R_H2MPTR	dihydromethanoterin reductase	Cofactor and Prosthetic Group Biosynthesis	#N/A	#N/A	#N/A	#N/A	#N/A	#N/A	R_H2MPTR	#N/A	#N/A	#N/A	#N/A	#N/A	#N/A	#N/A	#N/A	1
R_H2Otex	H2O transport via diffusion (extracellular to periplasm)	Transport	#N/A	#N/A	#N/A	#N/A	#N/A	#N/A	#N/A	#N/A	#N/A	#N/A	#N/A	#N/A	R_H2Otex	#N/A	#N/A	1
R_H2Otu_syn	H2O transport via diffusion (tilacoid)	Transport	#N/A	#N/A	#N/A	#N/A	#N/A	#N/A	#N/A	#N/A	#N/A	#N/A	#N/A	#N/A	R_H2Otu_syn	#N/A	#N/A	1
R_H2t_	hydrogen transport diffusion (to cytoplasm)	Transport	#N/A	#N/A	#N/A	#N/A	#N/A	#N/A	#N/A	#N/A	#N/A	#N/A	#N/A	#N/A	#N/A	R_H2t_	#N/A	1
R_H4MPTS10	tetrahydromethanopterin synthesis reaction 10	Cofactor and Prosthetic Group Biosynthesis	#N/A	#N/A	#N/A	#N/A	#N/A	#N/A	R_H4MPTS10	#N/A	#N/A	#N/A	#N/A	#N/A	#N/A	#N/A	#N/A	1
R_H4MPTS11	tetrahydromethanopterin synthesis reaction 11	Cofactor and Prosthetic Group Biosynthesis	#N/A	#N/A	#N/A	#N/A	#N/A	#N/A	R_H4MPTS11	#N/A	#N/A	#N/A	#N/A	#N/A	#N/A	#N/A	#N/A	1
R_H4MPTS12	tetrahydromethanopterin synthesis reaction 12	Cofactor and Prosthetic Group Biosynthesis	#N/A	#N/A	#N/A	#N/A	#N/A	#N/A	R_H4MPTS12	#N/A	#N/A	#N/A	#N/A	#N/A	#N/A	#N/A	#N/A	1
R_H4MPTS13	tetrahydromethanopterin synthesis reaction 13	Cofactor and Prosthetic Group Biosynthesis	#N/A	#N/A	#N/A	#N/A	#N/A	#N/A	R_H4MPTS13	#N/A	#N/A	#N/A	#N/A	#N/A	#N/A	#N/A	#N/A	1
R_H4MPTS14	tetrahydromethanopterin synthesis reaction 14	Cofactor and Prosthetic Group Biosynthesis	#N/A	#N/A	#N/A	#N/A	#N/A	#N/A	R_H4MPTS14	#N/A	#N/A	#N/A	#N/A	#N/A	#N/A	#N/A	#N/A	1
R_H4MPTS15	tetrahydromethanopterin synthesis reaction 15	Cofactor and Prosthetic Group Biosynthesis	#N/A	#N/A	#N/A	#N/A	#N/A	#N/A	R_H4MPTS15	#N/A	#N/A	#N/A	#N/A	#N/A	#N/A	#N/A	#N/A	1
R_H4MPTS16	tetrahydromethanopterin synthesis reaction 16	Cofactor and Prosthetic Group Biosynthesis	#N/A	#N/A	#N/A	#N/A	#N/A	#N/A	R_H4MPTS16	#N/A	#N/A	#N/A	#N/A	#N/A	#N/A	#N/A	#N/A	1
R_H4MPTS9	tetrahydromethanopterin synthesis reaction 9	Cofactor and Prosthetic Group Biosynthesis	#N/A	#N/A	#N/A	#N/A	#N/A	#N/A	R_H4MPTS9	#N/A	#N/A	#N/A	#N/A	#N/A	#N/A	#N/A	#N/A	1
R_HACD1y	(S)-3-Hydroxybutanoyl-CoA:NADP+ oxidoreductase - HBUR1 in Dehaloc	Membrane Lipid Metabolism	#N/A	#N/A	R_HACD1y	#N/A	#N/A	#N/A	#N/A	#N/A	#N/A	#N/A	#N/A	#N/A	#N/A	#N/A	#N/A	1
R_HAS	hexa-arabinofuranoside synthesis	Glycerophospholipid Metabolism	#N/A	#N/A	#N/A	#N/A	#N/A	#N/A	#N/A	#N/A	#N/A	#N/A	#N/A	#N/A	#N/A	#N/A	R_HAS	1
R_HASD	hydroxyarchaetidylserine decarboxylase	Glycerophospholipid Metabolism	#N/A	#N/A	#N/A	#N/A	#N/A	#N/A	R_HASD	#N/A	#N/A	#N/A	#N/A	#N/A	#N/A	#N/A	#N/A	1
R_HATGH	hydroxyarchaetidylglycerol hydrogenase	Glycerophospholipid Metabolism	#N/A	#N/A	#N/A	#N/A	#N/A	#N/A	R_HATGH	#N/A	#N/A	#N/A	#N/A	#N/A	#N/A	#N/A	#N/A	1
R_HATIH	hydroxyarchaetidylinositol hydrogenase	Glycerophospholipid Metabolism	#N/A	#N/A	#N/A	#N/A	#N/A	#N/A	R_HATIH	#N/A	#N/A	#N/A	#N/A	#N/A	#N/A	#N/A	#N/A	1
R_HATSH	hydroxyarchaetidylserine hydrogenase	Glycerophospholipid Metabolism	#N/A	#N/A	#N/A	#N/A	#N/A	#N/A	R_HATSH	#N/A	#N/A	#N/A	#N/A	#N/A	#N/A	#N/A	#N/A	1
R_HDDR5	3-Hydroxydodecanoyl-[acyl-carrier-protein]:NADP+oxidoreductase	Membrane Lipid Metabolism	#N/A	#N/A	R_HDDR5	#N/A	#N/A	#N/A	#N/A	#N/A	#N/A	#N/A	#N/A	#N/A	#N/A	#N/A	#N/A	1
R_HDEHL4	(3R)-3-Hydroxydecanoyl-[acylcarrier-protein] hydro-lyase (Dehaloc, mal no pdf)	Membrane Lipid Metabolism	#N/A	#N/A	R_HDEHL4	#N/A	#N/A	#N/A	#N/A	#N/A	#N/A	#N/A	#N/A	#N/A	#N/A	#N/A	#N/A	1
R_HDER4	3R)-3-Hydroxydecanoyl-[acyl-carrier-protein]:NADP+oxidoreductase	Membrane Lipid Metabolism	#N/A	#N/A	R_HDER4	#N/A	#N/A	#N/A	#N/A	#N/A	#N/A	#N/A	#N/A	#N/A	#N/A	#N/A	#N/A	1
R_HDMAT7	Hexadecanoyl-[acyl-carrier protein]:malonyl-CoA Cacyltransferase	Membrane Lipid Metabolism	#N/A	#N/A	R_HDMAT7	#N/A	#N/A	#N/A	#N/A	#N/A	#N/A	#N/A	#N/A	#N/A	#N/A	#N/A	#N/A	1
R_HDR	Heterodisulphide reductase	Methanogenesis	#N/A	#N/A	#N/A	#N/A	#N/A	#N/A	R_HDR	#N/A	#N/A	#N/A	#N/A	#N/A	#N/A	#N/A	#N/A	1
R_HEMAT2	Hexanoyl-[acyl-carrier protein]:malonyl-CoA Cacyltransferase	Membrane Lipid Metabolism	#N/A	#N/A	R_HEMAT2	#N/A	#N/A	#N/A	#N/A	#N/A	#N/A	#N/A	#N/A	#N/A	#N/A	#N/A	#N/A	1
R_HEMEAS	Heme A synthase	Porphyrin, chlorophyll and carotenoid metabolism	#N/A	#N/A	#N/A	#N/A	#N/A	#N/A	#N/A	#N/A	#N/A	#N/A	#N/A	#N/A	R_HEMEAS	#N/A	#N/A	1
R_HEPK1	LPS heptose kinase I (LPS core synthesis)	Lipopolysaccharide Biosynthesis / Recycling	#N/A	#N/A	#N/A	#N/A	#N/A	#N/A	#N/A	#N/A	#N/A	R_HEPK1	#N/A	#N/A	#N/A	#N/A	#N/A	1
R_HEPK2	LPS heptose kinase II (LPS core synthesis)	Lipopolysaccharide Biosynthesis / Recycling	#N/A	#N/A	#N/A	#N/A	#N/A	#N/A	#N/A	#N/A	#N/A	R_HEPK2	#N/A	#N/A	#N/A	#N/A	#N/A	1
R_HEPT1	heptosyltransferase I (LPS core synthesis)	Lipopolysaccharide Biosynthesis / Recycling	#N/A	#N/A	#N/A	#N/A	#N/A	#N/A	#N/A	#N/A	#N/A	R_HEPT1	#N/A	#N/A	#N/A	#N/A	#N/A	1
R_HEPT2	heptosyltransferase II (LPS core synthesis)	Lipopolysaccharide Biosynthesis / Recycling	#N/A	#N/A	#N/A	#N/A	#N/A	#N/A	#N/A	#N/A	#N/A	R_HEPT2	#N/A	#N/A	#N/A	#N/A	#N/A	1
R_HEPT3	heptosyltransferase III (LPS core synthesis)	Lipopolysaccharide Biosynthesis / Recycling	#N/A	#N/A	#N/A	#N/A	#N/A	#N/A	#N/A	#N/A	#N/A	R_HEPT3	#N/A	#N/A	#N/A	#N/A	#N/A	1
R_HEPT4	heptosyltransferase IV (LPS core synthesis)	Lipopolysaccharide Biosynthesis / Recycling	#N/A	#N/A	#N/A	#N/A	#N/A	#N/A	#N/A	#N/A	#N/A	R_HEPT4	#N/A	#N/A	#N/A	#N/A	#N/A	1
R_HEXTT	trans-hexaprenyltranstransferase	Cofactor and Prosthetic Group Biosynthesis	R_HEXTT	#N/A	#N/A	#N/A	#N/A	#N/A	#N/A	#N/A	#N/A	#N/A	#N/A	#N/A	#N/A	#N/A	#N/A	1
R_HGPHT	homogenitisate phytyltransferase	Cofactor and Prosthetic Group Biosynthesis	#N/A	#N/A	#N/A	#N/A	#N/A	#N/A	#N/A	#N/A	#N/A	#N/A	#N/A	#N/A	R_HGPHT	#N/A	#N/A	1
R_HHDHL7	(3R)-3-Hydroxypalmitoyl-[acyl-carrier-protein] hydrolyase	Membrane Lipid Metabolism	#N/A	#N/A	R_HHDHL7	#N/A	#N/A	#N/A	#N/A	#N/A	#N/A	#N/A	#N/A	#N/A	#N/A	#N/A	#N/A	1
R_HHDR7	(3R)-3-Hydroxypalmitoyl-[acyl-carrier-protein]:NADP+oxidoreductase	Membrane Lipid Metabolism	#N/A	#N/A	R_HHDR7	#N/A	#N/A	#N/A	#N/A	#N/A	#N/A	#N/A	#N/A	#N/A	#N/A	#N/A	#N/A	1
R_HHYHL2	3R)-3-Hydroxyhexanoyl-[acylcarrier-protein] hydro-lyase	Membrane Lipid Metabolism	#N/A	#N/A	R_HHYHL2	#N/A	#N/A	#N/A	#N/A	#N/A	#N/A	#N/A	#N/A	#N/A	#N/A	#N/A	#N/A	1
R_HHYR2	(3R)-3-Hydroxyhexanoyl-[acyl-carrier-protein]:NADP+oxidoreductase	Membrane Lipid Metabolism	#N/A	#N/A	R_HHYR2	#N/A	#N/A	#N/A	#N/A	#N/A	#N/A	#N/A	#N/A	#N/A	#N/A	#N/A	#N/A	1
R_HICHL9	(3R)-3-Hydroxyicosanoyl-[acyl-carrier-protein] hydrolyase	Membrane Lipid Metabolism	#N/A	#N/A	R_HICHL9	#N/A	#N/A	#N/A	#N/A	#N/A	#N/A	#N/A	#N/A	#N/A	#N/A	#N/A	#N/A	1
R_HICR9	(3R)-3-Hydroxyicosanoyl-[acyl-carrier-protein]:NADP+oxidoreductase	Membrane Lipid Metabolism	#N/A	#N/A	R_HICR9	#N/A	#N/A	#N/A	#N/A	#N/A	#N/A	#N/A	#N/A	#N/A	#N/A	#N/A	#N/A	1
R_HISabc_	L-histidine transport via ABC system (periplasm/ext-->cyto)	Transport	#N/A	#N/A	#N/A	#N/A	#N/A	#N/A	#N/A	#N/A	R_HISabc_	#N/A	#N/A	#N/A	#N/A	#N/A	#N/A	1
R_HISTRS	Histidyl-tRNA synthetase	tRNA Charging	#N/A	#N/A	#N/A	#N/A	#N/A	#N/A	#N/A	#N/A	#N/A	#N/A	#N/A	R_HISTRS	#N/A	#N/A	#N/A	1
R_HOCHL3	(3R)-3-Hydroxybutanoyl-[acyl-carrier-protein] hydrolyase	Membrane Lipid Metabolism	#N/A	#N/A	R_HOCHL3	#N/A	#N/A	#N/A	#N/A	#N/A	#N/A	#N/A	#N/A	#N/A	#N/A	#N/A	#N/A	1
R_HOCR3	(3R)-3-Hydroxyoctanoyl-[acylcarrier-protein]:NADP+oxidoreductase	Membrane Lipid Metabolism	#N/A	#N/A	R_HOCR3	#N/A	#N/A	#N/A	#N/A	#N/A	#N/A	#N/A	#N/A	#N/A	#N/A	#N/A	#N/A	1
R_HODHL8n	(3R)-3-Hydroxyoctadecanoyl-[acyl-carrier-protein] hydrolyase	Membrane Lipid Metabolism	#N/A	#N/A	R_HODHL8n	#N/A	#N/A	#N/A	#N/A	#N/A	#N/A	#N/A	#N/A	#N/A	#N/A	#N/A	#N/A	1
R_HODR8_1	(3R)-3-Hydroxyoctadecanoyl-[acyl-carrier-protein]:NADP+oxidoreductase	Membrane Lipid Metabolism	#N/A	#N/A	R_HODR8_1	#N/A	#N/A	#N/A	#N/A	#N/A	#N/A	#N/A	#N/A	#N/A	#N/A	#N/A	#N/A	1
R_HSDx	homoserine dehydrogenase (NADH)	Threonine and Lysine Metabolism	#N/A	#N/A	#N/A	#N/A	#N/A	#N/A	#N/A	#N/A	#N/A	#N/A	#N/A	#N/A	R_HSDx	#N/A	#N/A	1
R_HSFOR	Hydrogen-sulfide:ferredoxin oxidoreductase	Citric Acid Cycle	#N/A	R_HSFOR	#N/A	#N/A	#N/A	#N/A	#N/A	#N/A	#N/A	#N/A	#N/A	#N/A	#N/A	#N/A	#N/A	1
R_HTDHL6	(3R)-3-Hydroxytetradecanoyl-[acyl-carrier-protein] hydrolyase	Membrane Lipid Metabolism	#N/A	#N/A	R_HTDHL6	#N/A	#N/A	#N/A	#N/A	#N/A	#N/A	#N/A	#N/A	#N/A	#N/A	#N/A	#N/A	1
R_HTDR6	(3R)-3-Hydroxytetradecanoyl-[acyl-carrier-protein]:NADP+ oxidoreductase	Membrane Lipid Metabolism	#N/A	#N/A	R_HTDR6	#N/A	#N/A	#N/A	#N/A	#N/A	#N/A	#N/A	#N/A	#N/A	#N/A	#N/A	#N/A	1
R_Htex	proton transport via diffusion (extracellular to periplasm)	Transport	#N/A	#N/A	#N/A	R_Htex	#N/A	#N/A	#N/A	#N/A	#N/A	#N/A	#N/A	#N/A	#N/A	#N/A	#N/A	1
R_ICSMAT9	Icosanoyl-[acyl-carrier protein]:malonyl-CoA Cacyltransferase	Membrane Lipid Metabolism	#N/A	#N/A	R_ICSMAT9	#N/A	#N/A	#N/A	#N/A	#N/A	#N/A	#N/A	#N/A	#N/A	#N/A	#N/A	#N/A	1
R_ILEabc_	L-isoleucine transport via ABC system (periplasm/ext)	Transport	#N/A	#N/A	#N/A	#N/A	#N/A	#N/A	#N/A	#N/A	R_ILEabc_	#N/A	#N/A	#N/A	#N/A	#N/A	#N/A	1
R_ILETRS	Isoleucyl-tRNA synthetase	tRNA Charging	#N/A	#N/A	#N/A	#N/A	#N/A	#N/A	#N/A	#N/A	#N/A	#N/A	#N/A	R_ILETRS	#N/A	#N/A	#N/A	1
R_IPMD	3-isopropylmalate dehydrogenase	Valine, Leucine, and Isoleucine Metabolism	#N/A	R_IPMD	#N/A	#N/A	#N/A	#N/A	#N/A	#N/A	#N/A	#N/A	#N/A	#N/A	#N/A	#N/A	#N/A	1
R_IPPMIa	3-isopropylmalate dehydratase	Valine, Leucine, and Isoleucine Metabolism	#N/A	R_IPPMIa	#N/A	#N/A	#N/A	#N/A	#N/A	#N/A	#N/A	#N/A	#N/A	#N/A	#N/A	#N/A	#N/A	1
R_IPPMIb	2-isopropylmalate hydratase	Valine, Leucine, and Isoleucine Metabolism	#N/A	R_IPPMIb	#N/A	#N/A	#N/A	#N/A	#N/A	#N/A	#N/A	#N/A	#N/A	#N/A	#N/A	#N/A	#N/A	1
R_IPPS	2-isopropylmalate synthase	Valine, Leucine, and Isoleucine Metabolism	#N/A	R_IPPS	#N/A	#N/A	#N/A	#N/A	#N/A	#N/A	#N/A	#N/A	#N/A	#N/A	#N/A	#N/A	#N/A	1
R_KARA1	ketol-acid reductoisomerase (2,3-dihydroxy-3-methylbutanoate)	Valine, Leucine, and Isoleucine Metabolism	#N/A	#N/A	#N/A	#N/A	#N/A	#N/A	#N/A	#N/A	#N/A	#N/A	#N/A	#N/A	R_KARA1	#N/A	#N/A	1
R_KARA2	ketol-acid reductoisomerase (2-Acetolactate)	Valine, Leucine, and Isoleucine Metabolism	#N/A	#N/A	#N/A	#N/A	#N/A	#N/A	#N/A	#N/A	#N/A	#N/A	#N/A	#N/A	R_KARA2	#N/A	#N/A	1
R_KAS_HP	_3-hydroxy-palmetoyl-ACP synthesis	Membrane Lipid Metabolism	#N/A	#N/A	#N/A	#N/A	#N/A	#N/A	#N/A	#N/A	R_KAS_HP	#N/A	#N/A	#N/A	#N/A	#N/A	#N/A	1
R_KAS_HP2	_3-hydroxy-octadecanoyl-ACP synthesis	Membrane Lipid Metabolism	#N/A	#N/A	#N/A	#N/A	#N/A	#N/A	#N/A	#N/A	R_KAS_HP2	#N/A	#N/A	#N/A	#N/A	#N/A	#N/A	1
R_KAS14	beta-ketoacyl-ACP synthase	Membrane Lipid Metabolism	#N/A	#N/A	#N/A	#N/A	#N/A	#N/A	#N/A	#N/A	#N/A	#N/A	#N/A	#N/A	#N/A	R_KAS14	#N/A	1
R_KAS16	3-hydroxy-myristoyl-ACP synthesis	Membrane Lipid Metabolism	#N/A	#N/A	#N/A	#N/A	#N/A	#N/A	#N/A	#N/A	#N/A	#N/A	#N/A	R_KAS16	#N/A	#N/A	#N/A	1
R_KAS17	b-ketoacyl synthetase (n-C18:1)	Membrane Lipid Metabolism	#N/A	#N/A	R_KAS17	#N/A	#N/A	#N/A	#N/A	#N/A	#N/A	#N/A	#N/A	#N/A	#N/A	#N/A	#N/A	1
R_KAS19	b-ketoacyl synthetase (Anteiso-C19:0)	Membrane Lipid Metabolism	#N/A	#N/A	#N/A	#N/A	#N/A	#N/A	#N/A	#N/A	#N/A	#N/A	R_KAS19	#N/A	#N/A	#N/A	#N/A	1
R_KAS2	b-ketoacyl synthetase (n-C14:0)	Membrane Lipid Metabolism	#N/A	#N/A	#N/A	#N/A	#N/A	#N/A	#N/A	#N/A	#N/A	#N/A	R_KAS2	#N/A	#N/A	#N/A	#N/A	1
R_KAS20	b-ketoacyl synthetase (C20:0)	Membrane Lipid Metabolism	#N/A	#N/A	#N/A	#N/A	#N/A	#N/A	#N/A	#N/A	#N/A	#N/A	R_KAS20	#N/A	#N/A	#N/A	#N/A	1
R_KDOCT	3-deoxy-manno-octulosonate cytidylyltransferase	Lipopolysaccharide Biosynthesis / Recycling	#N/A	#N/A	#N/A	#N/A	#N/A	#N/A	#N/A	#N/A	R_KDOCT	#N/A	#N/A	#N/A	#N/A	#N/A	#N/A	1
R_KDOCT2	3-deoxy-manno-octulosonate cytidylyltransferase	Lipopolysaccharide Biosynthesis / Recycling	#N/A	#N/A	#N/A	#N/A	#N/A	#N/A	#N/A	#N/A	#N/A	R_KDOCT2	#N/A	#N/A	#N/A	#N/A	#N/A	1
R_Kex	Potasium transport via diffusion (extracellular to periplasm)	Transport	#N/A	#N/A	#N/A	#N/A	#N/A	#N/A	#N/A	#N/A	#N/A	#N/A	#N/A	#N/A	R_Kex	#N/A	#N/A	1
R_Ktpp	Potasium ireversible transport (periplasm)	Transport	#N/A	#N/A	#N/A	#N/A	#N/A	#N/A	#N/A	#N/A	#N/A	#N/A	#N/A	#N/A	R_Ktpp	#N/A	#N/A	1
R_L_LACt2_	L-lactate reversible transport via proton symport (periplasm/ext)	Transport	R_L_LACt2_	#N/A	#N/A	#N/A	#N/A	#N/A	#N/A	#N/A	#N/A	#N/A	#N/A	#N/A	#N/A	#N/A	#N/A	1
R_LEUabc_	L-leucine transport via ABC system (periplasm/ext)	Transport	#N/A	#N/A	#N/A	#N/A	#N/A	#N/A	#N/A	#N/A	R_LEUabc_	#N/A	#N/A	#N/A	#N/A	#N/A	#N/A	1
R_LEUTA	leucine transaminase (irreversible)	Valine, Leucine, and Isoleucine Metabolism	#N/A	R_LEUTA	#N/A	#N/A	#N/A	#N/A	#N/A	#N/A	#N/A	#N/A	#N/A	#N/A	#N/A	#N/A	#N/A	1
R_LEUTRS	Leucyl-tRNA synthetase	tRNA Charging	#N/A	#N/A	#N/A	#N/A	#N/A	#N/A	#N/A	#N/A	#N/A	#N/A	#N/A	R_LEUTRS	#N/A	#N/A	#N/A	1
R_LIP4Atppi	lipid IVa transport	Lipopolysaccharide Biosynthesis / Recycling	#N/A	#N/A	#N/A	#N/A	R_LIP4Atppi	#N/A	#N/A	#N/A	#N/A	#N/A	#N/A	#N/A	#N/A	#N/A	#N/A	1
R_LIPAcore	Lipa core abundances	Lipopolysaccharide Biosynthesis / Recycling	#N/A	#N/A	#N/A	#N/A	R_LIPAcore	#N/A	#N/A	#N/A	#N/A	#N/A	#N/A	#N/A	#N/A	#N/A	#N/A	1
R_LIPIDACOt1ex	Lipid IVa core periplasm transport via vector periplasm to extracellular	Lipopolysaccharide Biosynthesis / Recycling	#N/A	#N/A	#N/A	#N/A	R_LIPIDACOt1ex	#N/A	#N/A	#N/A	#N/A	#N/A	#N/A	#N/A	#N/A	#N/A	#N/A	1
R_LIPIDACOt2ex	Lipid IVa core transport via vector periplasm to extracellular	Lipopolysaccharide Biosynthesis / Recycling	#N/A	#N/A	#N/A	#N/A	R_LIPIDACOt2ex	#N/A	#N/A	#N/A	#N/A	#N/A	#N/A	#N/A	#N/A	#N/A	#N/A	1
R_LIPIDIIFLIP	lipid II flippase	Murein Biosynthesis	#N/A	#N/A	#N/A	#N/A	R_LIPIDIIFLIP	#N/A	#N/A	#N/A	#N/A	#N/A	#N/A	#N/A	#N/A	#N/A	#N/A	1
R_LIPO1S24_	lipoteichoic acid synthesis (n=24), linked, glucose substituted	Cell Envelope Biosynthesis	R_LIPO1S24_	#N/A	#N/A	#N/A	#N/A	#N/A	#N/A	#N/A	#N/A	#N/A	#N/A	#N/A	#N/A	#N/A	#N/A	1
R_LIPO2S24_	lipoteichoic acid synthesis (n=24), linked, N-acetylglucosamine substituted	Cell Envelope Biosynthesis	R_LIPO2S24_	#N/A	#N/A	#N/A	#N/A	#N/A	#N/A	#N/A	#N/A	#N/A	#N/A	#N/A	#N/A	#N/A	#N/A	1
R_LIPO3S24_	lipoteichoic acid synthesis (n=24), unliked, D-alanine substituted	Cell Envelope Biosynthesis	R_LIPO3S24_	#N/A	#N/A	#N/A	#N/A	#N/A	#N/A	#N/A	#N/A	#N/A	#N/A	#N/A	#N/A	#N/A	#N/A	1
R_LIPO4S24_	lipoteichoic acid synthesis (n=24), linked, unsubstituted	Cell Envelope Biosynthesis	R_LIPO4S24_	#N/A	#N/A	#N/A	#N/A	#N/A	#N/A	#N/A	#N/A	#N/A	#N/A	#N/A	#N/A	#N/A	#N/A	1
R_LPFPLT	LPPG:Fo 2-phospho-L-lactate transferase	Cofactor and Prosthetic Group Biosynthesis	#N/A	#N/A	#N/A	#N/A	#N/A	#N/A	R_LPFPLT	#N/A	#N/A	#N/A	#N/A	#N/A	#N/A	#N/A	#N/A	1
R_LPPGS	LPPG synthetase	Cofactor and Prosthetic Group Biosynthesis	#N/A	#N/A	#N/A	#N/A	#N/A	#N/A	R_LPPGS	#N/A	#N/A	#N/A	#N/A	#N/A	#N/A	#N/A	#N/A	1
R_LPSSYN_HP	LPS synthesis	Lipopolysaccharide Biosynthesis / Recycling	#N/A	#N/A	#N/A	#N/A	#N/A	#N/A	#N/A	#N/A	R_LPSSYN_HP	#N/A	#N/A	#N/A	#N/A	#N/A	#N/A	1
R_LPSSYN_SO	LPS synthesis	Lipopolysaccharide Biosynthesis / Recycling	#N/A	#N/A	#N/A	#N/A	#N/A	#N/A	#N/A	#N/A	#N/A	#N/A	#N/A	R_LPSSYN_SO	#N/A	#N/A	#N/A	1
R_LYCOPC	Lycopene cyclase	Porphyrin, chlorophyll and carotenoid metabolism	#N/A	#N/A	#N/A	#N/A	#N/A	#N/A	#N/A	#N/A	#N/A	#N/A	#N/A	#N/A	R_LYCOPC	#N/A	#N/A	1
R_LYSLG_	lysylphosphatidylglycerol synthesis	Glycerophospholipid Metabolism	R_LYSLG_	#N/A	#N/A	#N/A	#N/A	#N/A	#N/A	#N/A	#N/A	#N/A	#N/A	#N/A	#N/A	#N/A	#N/A	1
R_LYSTRS	Lysyl-tRNA synthetase	tRNA Charging	#N/A	#N/A	#N/A	#N/A	#N/A	#N/A	#N/A	#N/A	#N/A	#N/A	#N/A	R_LYSTRS	#N/A	#N/A	#N/A	1
R_MALS	malate synthase	Anaplerotic Reactions	#N/A	#N/A	#N/A	#N/A	#N/A	#N/A	#N/A	#N/A	R_MALS	#N/A	#N/A	#N/A	#N/A	#N/A	#N/A	1
R_MANAT1	mannosyl acyl transferase	Cell Envelope Biosynthesis	#N/A	#N/A	#N/A	#N/A	#N/A	#N/A	#N/A	#N/A	#N/A	#N/A	#N/A	#N/A	#N/A	#N/A	R_MANAT1	1
R_MANAT3	mannosyl acyl transferase	Cell Envelope Biosynthesis	#N/A	#N/A	#N/A	#N/A	#N/A	#N/A	#N/A	#N/A	#N/A	#N/A	#N/A	#N/A	#N/A	#N/A	R_MANAT3	1
R_MCBTS	mycobactin synthesis	Cell Envelope Biosynthesis	#N/A	#N/A	#N/A	#N/A	#N/A	#N/A	#N/A	#N/A	#N/A	#N/A	#N/A	#N/A	#N/A	#N/A	R_MCBTS	1
R_MCBTS3	carboxymycobactin synthesis	Cell Envelope Biosynthesis	#N/A	#N/A	#N/A	#N/A	#N/A	#N/A	#N/A	#N/A	#N/A	#N/A	#N/A	#N/A	#N/A	#N/A	R_MCBTS3	1
R_MCMAT2	Butyryl-[acyl-carrier protein]:malonyl-[acyl-carrierprotein] C-acyltransferase (decarboxylating)	Membrane Lipid Metabolism	#N/A	#N/A	R_MCMAT2	#N/A	#N/A	#N/A	#N/A	#N/A	#N/A	#N/A	#N/A	#N/A	#N/A	#N/A	#N/A	1
R_MCMAT3	Hexanoyl-[acyl-carrier protein]:malonyl-[acyl-carrierprotein]C-acyltransferase	Membrane Lipid Metabolism	#N/A	#N/A	R_MCMAT3	#N/A	#N/A	#N/A	#N/A	#N/A	#N/A	#N/A	#N/A	#N/A	#N/A	#N/A	#N/A	1
R_MCMAT4	Octanoyl-[acyl-carrier protein]:malonyl-[acyl-carrierprotein] C-acyltransferase (decarboxylating)	Membrane Lipid Metabolism	#N/A	#N/A	R_MCMAT4	#N/A	#N/A	#N/A	#N/A	#N/A	#N/A	#N/A	#N/A	#N/A	#N/A	#N/A	#N/A	1
R_MCMAT5	Decanoyl-[acyl-carrier protein]:malonyl-[acyl-carrierprotein] C-acyltransferase	Membrane Lipid Metabolism	#N/A	#N/A	R_MCMAT5	#N/A	#N/A	#N/A	#N/A	#N/A	#N/A	#N/A	#N/A	#N/A	#N/A	#N/A	#N/A	1
R_MCMAT6	Dodecanoyl-[acyl-carrierprotein]:malonyl-[acyl-carrierprotein]C-acyltransferase	Membrane Lipid Metabolism	#N/A	#N/A	R_MCMAT6	#N/A	#N/A	#N/A	#N/A	#N/A	#N/A	#N/A	#N/A	#N/A	#N/A	#N/A	#N/A	1
R_MCMAT7	Tetradecanoyl-[acyl-carrierprotein]:malonyl-[acyl-carrierprotein]C-acyltransferase	Membrane Lipid Metabolism	#N/A	#N/A	R_MCMAT7	#N/A	#N/A	#N/A	#N/A	#N/A	#N/A	#N/A	#N/A	#N/A	#N/A	#N/A	#N/A	1
R_MCMAT8	Hexadecanoyl-[acyl-carrierprotein]: malonyl-[acyl-carrierprotein] C-acyltransferase	Membrane Lipid Metabolism	#N/A	#N/A	R_MCMAT8	#N/A	#N/A	#N/A	#N/A	#N/A	#N/A	#N/A	#N/A	#N/A	#N/A	#N/A	#N/A	1
R_MCMAT9	Octadecanoyl-[acyl-carrierprotein]:malonyl-[acyl-carrierprotein]C-acyltransferase	Membrane Lipid Metabolism	#N/A	#N/A	R_MCMAT9	#N/A	#N/A	#N/A	#N/A	#N/A	#N/A	#N/A	#N/A	#N/A	#N/A	#N/A	#N/A	1
R_MCR	Methyl-coenzyme M reductase	Methanogenesis	#N/A	#N/A	#N/A	#N/A	#N/A	#N/A	R_MCR	#N/A	#N/A	#N/A	#N/A	#N/A	#N/A	#N/A	#N/A	1
R_MECDPDH_syn	2C-methyl-D-erythritol 2,4 cyclodiphosphate dehydratase (nadp)	Cofactor and Prosthetic Group Biosynthesis	#N/A	#N/A	#N/A	#N/A	#N/A	#N/A	#N/A	#N/A	#N/A	#N/A	#N/A	#N/A	R_MECDPDH_syn	#N/A	#N/A	1
R_MECDPDH2	2C-methyl-D-erythritol 2,4 cyclodiphosphate dehydratase (nadh) (therm; baci,shew wrong name in model - MECDPDH)	Cofactor and Prosthetic Group Biosynthesis	#N/A	#N/A	#N/A	#N/A	#N/A	#N/A	#N/A	#N/A	#N/A	#N/A	#N/A	#N/A	#N/A	R_MECDPDH2	#N/A	1
R_METabc_	L-methionine transport via ABC system (ext/periplasm)	Transport	#N/A	#N/A	#N/A	#N/A	#N/A	#N/A	#N/A	#N/A	R_METabc_	#N/A	#N/A	#N/A	#N/A	#N/A	#N/A	1
R_METTRS	Methionyl-tRNA synthetase	tRNA Charging	#N/A	#N/A	#N/A	#N/A	#N/A	#N/A	#N/A	#N/A	#N/A	#N/A	#N/A	R_METTRS	#N/A	#N/A	#N/A	1
R_MEVK1	mevalonate kinase (atp)	Anaplerotic Reactions	#N/A	#N/A	#N/A	#N/A	#N/A	#N/A	R_MEVK1	#N/A	#N/A	#N/A	#N/A	#N/A	#N/A	#N/A	#N/A	1
R_MG2tpp	magnesium (+2) transport in via diffusion	Inorganic Ion Transport and Metabolism	#N/A	#N/A	#N/A	#N/A	#N/A	#N/A	#N/A	#N/A	#N/A	#N/A	#N/A	#N/A	R_MG2tpp	#N/A	#N/A	1
R_MGDG160	UDPgalactose:1,2-diacylglycerol 3-beta-D-galactosyltransferase (n-C16:0)	Galactolipids metabolism	#N/A	#N/A	#N/A	#N/A	#N/A	#N/A	#N/A	#N/A	#N/A	#N/A	#N/A	#N/A	R_MGDG160	#N/A	#N/A	1
R_MGDG161	UDPgalactose:1,2-diacylglycerol 3-beta-D-galactosyltransferase (n-C16:1)	Galactolipids metabolism	#N/A	#N/A	#N/A	#N/A	#N/A	#N/A	#N/A	#N/A	#N/A	#N/A	#N/A	#N/A	R_MGDG161	#N/A	#N/A	1
R_MGDG180	UDPgalactose:1,2-diacylglycerol 3-beta-D-galactosyltransferase (n-C18:0)	Galactolipids metabolism	#N/A	#N/A	#N/A	#N/A	#N/A	#N/A	#N/A	#N/A	#N/A	#N/A	#N/A	#N/A	R_MGDG180	#N/A	#N/A	1
R_MGDG181	UDPgalactose:1,2-diacylglycerol 3-beta-D-galactosyltransferase (n-C18:1)	Galactolipids metabolism	#N/A	#N/A	#N/A	#N/A	#N/A	#N/A	#N/A	#N/A	#N/A	#N/A	#N/A	#N/A	R_MGDG181	#N/A	#N/A	1
R_MGDG181_LPAREN_9_RPAREN_	UDPgalactose:1,2-diacylglycerol 3-beta-D-galactosyltransferase (n-C18:1)	Galactolipids metabolism	#N/A	#N/A	#N/A	#N/A	#N/A	#N/A	#N/A	#N/A	#N/A	#N/A	#N/A	#N/A	R_MGDG181_LPAREN_9_RPAREN_	#N/A	#N/A	1
R_MGDG182_LPAREN_9_12_RPAREN_	UDPgalactose:1,2-diacylglycerol 3-beta-D-galactosyltransferase (n-C18:2)	Galactolipids metabolism	#N/A	#N/A	#N/A	#N/A	#N/A	#N/A	#N/A	#N/A	#N/A	#N/A	#N/A	#N/A	R_MGDG182_LPAREN_9_12_RPAREN_	#N/A	#N/A	1
R_MGDG183_LPAREN_6_9_12_RPAREN_	UDPgalactose:1,2-diacylglycerol 3-beta-D-galactosyltransferase (n-C18:3)	Galactolipids metabolism	#N/A	#N/A	#N/A	#N/A	#N/A	#N/A	#N/A	#N/A	#N/A	#N/A	#N/A	#N/A	R_MGDG183_LPAREN_6_9_12_RPAREN_	#N/A	#N/A	1
R_MGDG183_LPAREN_9_12_15_RPAREN_	UDPgalactose:1,2-diacylglycerol 3-beta-D-galactosyltransferase (n-C18:3)	Galactolipids metabolism	#N/A	#N/A	#N/A	#N/A	#N/A	#N/A	#N/A	#N/A	#N/A	#N/A	#N/A	#N/A	R_MGDG183_LPAREN_9_12_15_RPAREN_	#N/A	#N/A	1
R_MGDG184_LPAREN_6_9_12_15_RPAREN_	UDPgalactose:1,2-diacylglycerol 3-beta-D-galactosyltransferase (n-C18:4)	Galactolipids metabolism	#N/A	#N/A	#N/A	#N/A	#N/A	#N/A	#N/A	#N/A	#N/A	#N/A	#N/A	#N/A	R_MGDG184_LPAREN_6_9_12_15_RPAREN_	#N/A	#N/A	1
R_MN6PP	mannose 6-phosphate phosphatase	Alternate Carbon Metabolism	#N/A	#N/A	#N/A	#N/A	#N/A	#N/A	#N/A	#N/A	#N/A	#N/A	#N/A	#N/A	#N/A	#N/A	R_MN6PP	1
R_MNt2pp	manganese (Mn+2) transport in via proton symport (periplasm)	Transport	#N/A	#N/A	#N/A	#N/A	#N/A	#N/A	#N/A	#N/A	#N/A	#N/A	#N/A	#N/A	R_MNt2pp	#N/A	#N/A	1
R_MOAT2	3-deoxy-D-manno-octulosonic acid transferase	Lipopolysaccharide Biosynthesis / Recycling	#N/A	#N/A	#N/A	#N/A	#N/A	#N/A	#N/A	#N/A	#N/A	R_MOAT2	#N/A	#N/A	#N/A	#N/A	#N/A	1
R_MOAT3	8-amino 3,8-dideoxy-D-manno-octulosonic acid transferase	Lipopolysaccharide Biosynthesis / Recycling	#N/A	#N/A	#N/A	#N/A	#N/A	#N/A	#N/A	#N/A	#N/A	#N/A	#N/A	R_MOAT3	#N/A	#N/A	#N/A	1
R_MOAT3C	3-deoxy-D-manno-octulosonic acid transferase III (LPS core biosynthesis)	Lipopolysaccharide Biosynthesis / Recycling	#N/A	#N/A	#N/A	#N/A	#N/A	#N/A	#N/A	#N/A	#N/A	R_MOAT3C	#N/A	#N/A	#N/A	#N/A	#N/A	1
R_MPBQ	2-methyl-6-phytylbenzoquinone methyltransferase	Cofactor and Prosthetic Group Biosynthesis	#N/A	#N/A	#N/A	#N/A	#N/A	#N/A	#N/A	#N/A	#N/A	#N/A	#N/A	#N/A	R_MPBQ	#N/A	#N/A	1
R_MPML	Mg-protoporphyrin IX magnesium-lyase	Porphyrin, chlorophyll and carotenoid metabolism	#N/A	#N/A	#N/A	#N/A	#N/A	#N/A	#N/A	#N/A	#N/A	#N/A	#N/A	#N/A	R_MPML	#N/A	#N/A	1
R_MPOMT	S-adenosyl-L-methionine:magnesium-protoporphyrin-IX O-methyltransferase	Porphyrin, chlorophyll and carotenoid metabolism	#N/A	#N/A	#N/A	#N/A	#N/A	#N/A	#N/A	#N/A	#N/A	#N/A	#N/A	#N/A	R_MPOMT	#N/A	#N/A	1
R_MTHFD2	methylenetetrahydrofolate dehydrogenase (NAD)	Folate Metabolism	#N/A	#N/A	#N/A	#N/A	#N/A	#N/A	R_MTHFD2	#N/A	#N/A	#N/A	#N/A	#N/A	#N/A	#N/A	#N/A	1
R_MYC1CYC1	Mycolic Acid Cyclopropanation	Membrane Lipid Metabolism	#N/A	#N/A	#N/A	#N/A	#N/A	#N/A	#N/A	#N/A	#N/A	#N/A	#N/A	#N/A	#N/A	#N/A	R_MYC1CYC1	1
R_MYC1CYC2	Mycolic Acid Cyclopropanation	Membrane Lipid Metabolism	#N/A	#N/A	#N/A	#N/A	#N/A	#N/A	#N/A	#N/A	#N/A	#N/A	#N/A	#N/A	#N/A	#N/A	R_MYC1CYC2	1
R_MYC1CYC3	Mycolic Acid Cyclopropanation	Membrane Lipid Metabolism	#N/A	#N/A	#N/A	#N/A	#N/A	#N/A	#N/A	#N/A	#N/A	#N/A	#N/A	#N/A	#N/A	#N/A	R_MYC1CYC3	1
R_MYC1CYC4	Mycolic Acid Cyclopropanation	Membrane Lipid Metabolism	#N/A	#N/A	#N/A	#N/A	#N/A	#N/A	#N/A	#N/A	#N/A	#N/A	#N/A	#N/A	#N/A	#N/A	R_MYC1CYC4	1
R_MYC1CYC5	Mycolic Acid Cyclopropanation	Membrane Lipid Metabolism	#N/A	#N/A	#N/A	#N/A	#N/A	#N/A	#N/A	#N/A	#N/A	#N/A	#N/A	#N/A	#N/A	#N/A	R_MYC1CYC5	1
R_MYC1M1	Mycolic Acid Methyl Hydroxyl Addition	Membrane Lipid Metabolism	#N/A	#N/A	#N/A	#N/A	#N/A	#N/A	#N/A	#N/A	#N/A	#N/A	#N/A	#N/A	#N/A	#N/A	R_MYC1M1	1
R_MYC1M2	Mycolic Acid Methyl Hydroxyl Addition	Membrane Lipid Metabolism	#N/A	#N/A	#N/A	#N/A	#N/A	#N/A	#N/A	#N/A	#N/A	#N/A	#N/A	#N/A	#N/A	#N/A	R_MYC1M2	1
R_MYC2CYC1	Mycolic Acid Cyclopropanation	Membrane Lipid Metabolism	#N/A	#N/A	#N/A	#N/A	#N/A	#N/A	#N/A	#N/A	#N/A	#N/A	#N/A	#N/A	#N/A	#N/A	R_MYC2CYC1	1
R_MYC2CYC2	Mycolic Acid Cyclopropanation	Membrane Lipid Metabolism	#N/A	#N/A	#N/A	#N/A	#N/A	#N/A	#N/A	#N/A	#N/A	#N/A	#N/A	#N/A	#N/A	#N/A	R_MYC2CYC2	1
R_MYC2CYC3	Mycolic Acid Cyclopropanation	Membrane Lipid Metabolism	#N/A	#N/A	#N/A	#N/A	#N/A	#N/A	#N/A	#N/A	#N/A	#N/A	#N/A	#N/A	#N/A	#N/A	R_MYC2CYC3	1
R_MYCON1	Mycolic Acid Condensation	Membrane Lipid Metabolism	#N/A	#N/A	#N/A	#N/A	#N/A	#N/A	#N/A	#N/A	#N/A	#N/A	#N/A	#N/A	#N/A	#N/A	R_MYCON1	1
R_MYCON2	Mycolic Acid Condensation	Membrane Lipid Metabolism	#N/A	#N/A	#N/A	#N/A	#N/A	#N/A	#N/A	#N/A	#N/A	#N/A	#N/A	#N/A	#N/A	#N/A	R_MYCON2	1
R_MYCON3	Mycolic Acid Condensation	Membrane Lipid Metabolism	#N/A	#N/A	#N/A	#N/A	#N/A	#N/A	#N/A	#N/A	#N/A	#N/A	#N/A	#N/A	#N/A	#N/A	R_MYCON3	1
R_MYCON4	Mycolic Acid Condensation	Membrane Lipid Metabolism	#N/A	#N/A	#N/A	#N/A	#N/A	#N/A	#N/A	#N/A	#N/A	#N/A	#N/A	#N/A	#N/A	#N/A	R_MYCON4	1
R_MYCON5	Mycolic Acid Condensation	Membrane Lipid Metabolism	#N/A	#N/A	#N/A	#N/A	#N/A	#N/A	#N/A	#N/A	#N/A	#N/A	#N/A	#N/A	#N/A	#N/A	R_MYCON5	1
R_MYCSacp50	mycolic acid synthase (C50)	Membrane Lipid Metabolism	#N/A	#N/A	#N/A	#N/A	#N/A	#N/A	#N/A	#N/A	#N/A	#N/A	#N/A	#N/A	#N/A	#N/A	R_MYCSacp50	1
R_MYCSacp56	mycolic acid synthase (C56)	Membrane Lipid Metabolism	#N/A	#N/A	#N/A	#N/A	#N/A	#N/A	#N/A	#N/A	#N/A	#N/A	#N/A	#N/A	#N/A	#N/A	R_MYCSacp56	1
R_MYCSacp58	mycolic acid synthase (C58)	Membrane Lipid Metabolism	#N/A	#N/A	#N/A	#N/A	#N/A	#N/A	#N/A	#N/A	#N/A	#N/A	#N/A	#N/A	#N/A	#N/A	R_MYCSacp58	1
R_NAD_H2	NAD-linked hydrogenase (NAD-H2, thermotoga)	Oxidative Phosphorylation	#N/A	#N/A	#N/A	#N/A	#N/A	#N/A	#N/A	#N/A	#N/A	#N/A	#N/A	#N/A	#N/A	R_NAD_H2	#N/A	1
R_NAtex	sodium transport via diffusion (extracellular to periplasm)	Transport	#N/A	#N/A	#N/A	#N/A	#N/A	#N/A	#N/A	#N/A	#N/A	#N/A	#N/A	#N/A	R_NAtex	#N/A	#N/A	1
R_NN5HBPRT	Nicotinate-nucleotide 5-hydroxybenzimidazole phosphoribosyltransferase	Cofactor and Prosthetic Group Biosynthesis	#N/A	#N/A	#N/A	#N/A	#N/A	#N/A	R_NN5HBPRT	#N/A	#N/A	#N/A	#N/A	#N/A	#N/A	#N/A	#N/A	1
R_NTD2	5'-nucleotidase (UMP)	Nucleotide Salvage Pathway	#N/A	#N/A	#N/A	#N/A	#N/A	#N/A	#N/A	R_NTD2	#N/A	#N/A	#N/A	#N/A	#N/A	#N/A	#N/A	1
R_O16RHAT	rhamnosyltransferase (LPS O16 antigen biosynthesis)	Lipopolysaccharide Biosynthesis / Recycling	#N/A	#N/A	#N/A	#N/A	#N/A	#N/A	#N/A	#N/A	#N/A	#N/A	#N/A	#N/A	#N/A	#N/A	R_O16RHAT	1
R_O2tu	O2 transport (diffusion), lumen <-> cytoplasm	Transport	#N/A	#N/A	#N/A	#N/A	#N/A	#N/A	#N/A	#N/A	#N/A	#N/A	#N/A	#N/A	R_O2tu	#N/A	#N/A	1
R_OACT	O-antigen Acetyl-Transferase	Cell Envelope Biosynthesis	#N/A	#N/A	#N/A	#N/A	#N/A	#N/A	#N/A	#N/A	#N/A	R_OACT	#N/A	#N/A	#N/A	#N/A	#N/A	1
R_OAL_ST	O-antigen ligase	Cell Envelope Biosynthesis	#N/A	#N/A	#N/A	#N/A	#N/A	#N/A	#N/A	#N/A	#N/A	R_OAL_ST	#N/A	#N/A	#N/A	#N/A	#N/A	1
R_OAO5t3pp	O-antigen unit (O5) translocase	Transport	#N/A	#N/A	#N/A	#N/A	#N/A	#N/A	#N/A	#N/A	#N/A	R_OAO5t3pp	#N/A	#N/A	#N/A	#N/A	#N/A	1
R_OCDMAT8	Octadecanoyl-[acyl-carrier protein]:malonyl-CoA Cacyltransferase	Membrane Lipid Metabolism	#N/A	#N/A	R_OCDMAT8	#N/A	#N/A	#N/A	#N/A	#N/A	#N/A	#N/A	#N/A	#N/A	#N/A	#N/A	#N/A	1
R_OCMAT3	Octanoyl-[acyl-carrier protein]:malonyl-CoA Cacyltransferase	Membrane Lipid Metabolism	#N/A	#N/A	R_OCMAT3	#N/A	#N/A	#N/A	#N/A	#N/A	#N/A	#N/A	#N/A	#N/A	#N/A	#N/A	#N/A	1
R_OCOAT1	3-oxoacid CoA-transferase (Succinyl-CoA: acetoacetate)	Unassigned/more than one	#N/A	#N/A	#N/A	#N/A	#N/A	#N/A	#N/A	#N/A	#N/A	#N/A	#N/A	#N/A	#N/A	#N/A	R_OCOAT1	1
R_OMCDC	2-Oxo-4-methyl-3-carboxypentanoate decarboxylation	Valine, Leucine, and Isoleucine Metabolism	#N/A	R_OMCDC	#N/A	#N/A	#N/A	#N/A	#N/A	#N/A	#N/A	#N/A	#N/A	#N/A	#N/A	#N/A	#N/A	1
R_ORNDC	Ornithine Decarboxylase	Arginine and Proline Metabolism	#N/A	#N/A	R_ORNDC	#N/A	#N/A	#N/A	#N/A	#N/A	#N/A	#N/A	#N/A	#N/A	#N/A	#N/A	#N/A	1
R_OXADC	oxalate decarboxylase	Glyoxylate Metabolism	#N/A	#N/A	#N/A	#N/A	#N/A	#N/A	R_OXADC	#N/A	#N/A	#N/A	#N/A	#N/A	#N/A	#N/A	#N/A	1
R_pa2_ST	membrane phosphatidate composition based on http://www.biomedcentral.com/1752-0509/3/38 (Salmonella)	Glycerophospholipid Metabolism	#N/A	#N/A	#N/A	#N/A	#N/A	#N/A	#N/A	#N/A	#N/A	R_pa2_ST	#N/A	#N/A	#N/A	#N/A	#N/A	1
R_PALASA_	Phosphatidylalanine Synthase (Staphylococcus aureus) 2	Alanine and Aspartate Metabolism	#N/A	#N/A	#N/A	#N/A	#N/A	#N/A	#N/A	#N/A	#N/A	#N/A	R_PALASA_	#N/A	#N/A	#N/A	#N/A	1
R_PAPA_	Phosphatidate phosphatase (staphylococcos aureus)	Glycerophospholipid Metabolism	#N/A	#N/A	#N/A	#N/A	#N/A	#N/A	#N/A	#N/A	#N/A	#N/A	R_PAPA_	#N/A	#N/A	#N/A	#N/A	1
R_PAPA140pp	Phosphatidate phosphatase (periplasmic, n-C14:0)	Glycerophospholipid Metabolism	#N/A	#N/A	#N/A	#N/A	#N/A	#N/A	#N/A	#N/A	#N/A	R_PAPA140pp	#N/A	#N/A	#N/A	#N/A	#N/A	1
R_PAPA160	Phosphatidate phosphatase (n-C16:0)	Glycerophospholipid Metabolism	#N/A	#N/A	#N/A	#N/A	#N/A	#N/A	#N/A	#N/A	#N/A	#N/A	#N/A	#N/A	R_PAPA160	#N/A	#N/A	1
R_PAPA160pp	Phosphatidate phosphatase (periplasmic, n-C16:0)	Glycerophospholipid Metabolism	#N/A	#N/A	#N/A	#N/A	#N/A	#N/A	#N/A	#N/A	#N/A	R_PAPA160pp	#N/A	#N/A	#N/A	#N/A	#N/A	1
R_PAPA161	Phosphatidate phosphatase (n-C16:1)	Glycerophospholipid Metabolism	#N/A	#N/A	#N/A	#N/A	#N/A	#N/A	#N/A	#N/A	#N/A	#N/A	#N/A	#N/A	R_PAPA161	#N/A	#N/A	1
R_PAPA180	Phosphatidate phosphatase (n-C18:0)	Glycerophospholipid Metabolism	#N/A	#N/A	#N/A	#N/A	#N/A	#N/A	#N/A	#N/A	#N/A	#N/A	#N/A	#N/A	R_PAPA180	#N/A	#N/A	1
R_PAPA180pp	Phosphatidate phosphatase (periplasmic, n-C18:0)	Glycerophospholipid Metabolism	#N/A	#N/A	#N/A	#N/A	#N/A	#N/A	#N/A	#N/A	#N/A	R_PAPA180pp	#N/A	#N/A	#N/A	#N/A	#N/A	1
R_PAPA181	Phosphatidate phosphatase (n-C18:1)	Glycerophospholipid Metabolism	#N/A	#N/A	#N/A	#N/A	#N/A	#N/A	#N/A	#N/A	#N/A	#N/A	#N/A	#N/A	R_PAPA181	#N/A	#N/A	1
R_PAPA181(9)	Phosphatidate phosphatase (n-C18:1)	Glycerophospholipid Metabolism	#N/A	#N/A	#N/A	#N/A	#N/A	#N/A	#N/A	#N/A	#N/A	#N/A	#N/A	#N/A	R_PAPA181(9)	#N/A	#N/A	1
R_PAPA182(9:12)	Phosphatidate phosphatase (n-C18:2)	Glycerophospholipid Metabolism	#N/A	#N/A	#N/A	#N/A	#N/A	#N/A	#N/A	#N/A	#N/A	#N/A	#N/A	#N/A	R_PAPA182(9:12)	#N/A	#N/A	1
R_PAPA183(6:9:12)	Phosphatidate phosphatase (n-C18:3)	Glycerophospholipid Metabolism	#N/A	#N/A	#N/A	#N/A	#N/A	#N/A	#N/A	#N/A	#N/A	#N/A	#N/A	#N/A	R_PAPA183(6:9:12)	#N/A	#N/A	1
R_PAPA183(9:12:15)	Phosphatidate phosphatase (n-C18:3)	Glycerophospholipid Metabolism	#N/A	#N/A	#N/A	#N/A	#N/A	#N/A	#N/A	#N/A	#N/A	#N/A	#N/A	#N/A	R_PAPA183(9:12:15)	#N/A	#N/A	1
R_PAPA184(6:9:12:15)	Phosphatidate phosphatase (n-C18:4)	Glycerophospholipid Metabolism	#N/A	#N/A	#N/A	#N/A	#N/A	#N/A	#N/A	#N/A	#N/A	#N/A	#N/A	#N/A	R_PAPA184(6:9:12:15)	#N/A	#N/A	1
R_PAPPT1	phospho-N-acetylmuramoyl-pentapeptide-transferase (alpha-glutamate)	Glycerophospholipid Metabolism	#N/A	#N/A	#N/A	#N/A	#N/A	#N/A	#N/A	#N/A	#N/A	#N/A	#N/A	#N/A	#N/A	#N/A	R_PAPPT1	1
R_PAPSR	phosphoadenylyl-sulfate reductase (thioredoxin)	Cysteine Metabolism	#N/A	#N/A	#N/A	#N/A	#N/A	#N/A	#N/A	#N/A	#N/A	#N/A	#N/A	#N/A	R_PAPSR	#N/A	#N/A	1
R_PATS	penta-acyl trehalose synthesis	Glycerophospholipid Metabolism	#N/A	#N/A	#N/A	#N/A	#N/A	#N/A	#N/A	#N/A	#N/A	#N/A	#N/A	#N/A	#N/A	#N/A	R_PATS	1
R_PC11M	precorrin-4 C11-methyltransferase	Porphyrin, chlorophyll and carotenoid metabolism	#N/A	#N/A	#N/A	#N/A	#N/A	#N/A	#N/A	#N/A	#N/A	#N/A	#N/A	#N/A	R_PC11M	#N/A	#N/A	1
R_PC17M	precorrin-3B C17-methyltransferase	Porphyrin, chlorophyll and carotenoid metabolism	#N/A	#N/A	#N/A	#N/A	#N/A	#N/A	#N/A	#N/A	#N/A	#N/A	#N/A	#N/A	R_PC17M	#N/A	#N/A	1
R_PC20M	precorrin-2 C20-methyltransferase	Porphyrin, chlorophyll and carotenoid metabolism	#N/A	#N/A	#N/A	#N/A	#N/A	#N/A	#N/A	#N/A	#N/A	#N/A	#N/A	#N/A	R_PC20M	#N/A	#N/A	1
R_PC6AR	precorrin-6A reductase	Porphyrin, chlorophyll and carotenoid metabolism	#N/A	#N/A	#N/A	#N/A	#N/A	#N/A	#N/A	#N/A	#N/A	#N/A	#N/A	#N/A	R_PC6AR	#N/A	#N/A	1
R_PC6YM	precorrin-6Y C5,15-methyltransferase (decarboxylating)	Porphyrin, chlorophyll and carotenoid metabolism	#N/A	#N/A	#N/A	#N/A	#N/A	#N/A	#N/A	#N/A	#N/A	#N/A	#N/A	#N/A	R_PC6YM	#N/A	#N/A	1
R_PC8XM	precorrin-8X methylmutase	Porphyrin, chlorophyll and carotenoid metabolism	#N/A	#N/A	#N/A	#N/A	#N/A	#N/A	#N/A	#N/A	#N/A	#N/A	#N/A	#N/A	R_PC8XM	#N/A	#N/A	1
R_PDH	pyruvate dehydrogenase	Glycolysis/Gluconeogenesis	#N/A	#N/A	#N/A	#N/A	#N/A	#N/A	#N/A	#N/A	#N/A	R_PDH	#N/A	#N/A	#N/A	#N/A	#N/A	1
R_PDH2	Pyruvate dehydrogenase - FMN dependent	Glycolysis/Gluconeogenesis	#N/A	#N/A	#N/A	#N/A	#N/A	#N/A	#N/A	#N/A	R_PDH2	#N/A	#N/A	#N/A	#N/A	#N/A	#N/A	1
R_PDIMAS	PDIM A synthesis (Mycobacterium Tuberculosis)	Cell Envelope Biosynthesis	#N/A	#N/A	#N/A	#N/A	#N/A	#N/A	#N/A	#N/A	#N/A	#N/A	#N/A	#N/A	#N/A	#N/A	R_PDIMAS	1
R_PE120abcpp	phosphatidylethanolamine transport via ABC system (n-C12:0, periplasm)	Transport	#N/A	#N/A	#N/A	#N/A	#N/A	#N/A	#N/A	R_PE120abcpp	#N/A	#N/A	#N/A	#N/A	#N/A	#N/A	#N/A	1
R_PE140abcpp	phosphatidylethanolamine transport via ABC system (n-C14:0, periplasm)	Transport	#N/A	#N/A	#N/A	#N/A	#N/A	#N/A	#N/A	#N/A	#N/A	R_PE140abcpp	#N/A	#N/A	#N/A	#N/A	#N/A	1
R_pe2_ST	membrane phosphatidylethanolamine composition based on http://www.biomedcentral.com/1752-0509/3/38	Glycerophospholipid Metabolism	#N/A	#N/A	#N/A	#N/A	#N/A	#N/A	#N/A	#N/A	#N/A	R_pe2_ST	#N/A	#N/A	#N/A	#N/A	#N/A	1
R_PEPTIDO	peptidoglycan synthesis for biomass - Clost	Fictional Reactions	#N/A	R_PEPTIDO	#N/A	#N/A	#N/A	#N/A	#N/A	#N/A	#N/A	#N/A	#N/A	#N/A	#N/A	#N/A	#N/A	1
R_peptido_ST	peptido ST formation reaction	Murein Biosynthesis	#N/A	#N/A	#N/A	#N/A	#N/A	#N/A	#N/A	#N/A	#N/A	R_peptido_ST	#N/A	#N/A	#N/A	#N/A	#N/A	1
R_PEPTIDOXe	Peptidoglyan subunit crosslinking reaction	Murein Biosynthesis	#N/A	#N/A	#N/A	#N/A	#N/A	#N/A	#N/A	#N/A	#N/A	#N/A	#N/A	R_PEPTIDOXe	#N/A	#N/A	#N/A	1
R_PETOHM_	phosphatidylethanolamine N-methyltransferase	Glycerophospholipid Metabolism	#N/A	R_PETOHM_	#N/A	#N/A	#N/A	#N/A	#N/A	#N/A	#N/A	#N/A	#N/A	#N/A	#N/A	#N/A	#N/A	1
R_pg2_ST	membrane phosphatidylglycerol composition based on http://www.biomedcentral.com/1752-0509/3/38	Glycerophospholipid Metabolism	#N/A	#N/A	#N/A	#N/A	#N/A	#N/A	#N/A	#N/A	#N/A	R_pg2_ST	#N/A	#N/A	#N/A	#N/A	#N/A	1
R_PGCD	phosphoglycerate dehydrogenase	Glycine and Serine Metabolism	#N/A	#N/A	#N/A	#N/A	#N/A	#N/A	R_PGCD	#N/A	#N/A	#N/A	#N/A	#N/A	#N/A	#N/A	#N/A	1
R_PGLS	methoxy fucose rhamnose rhamnose phenol phthiocerol dimycocerosate synthesis	Cell Envelope Biosynthesis	#N/A	#N/A	#N/A	#N/A	#N/A	#N/A	#N/A	#N/A	#N/A	#N/A	#N/A	#N/A	#N/A	#N/A	R_PGLS	1
R_PGLYSA_	Phosphatidylglycine Synthase (Staphylococcus aureus) 2	Glycine and Serine Metabolism	#N/A	#N/A	#N/A	#N/A	#N/A	#N/A	#N/A	#N/A	#N/A	#N/A	R_PGLYSA_	#N/A	#N/A	#N/A	#N/A	1
R_PGP120abcpp	phosphatidylglycerophosphate transport via ABC system (n-C12:0, periplasm)	Transport	#N/A	#N/A	#N/A	#N/A	#N/A	#N/A	#N/A	R_PGP120abcpp	#N/A	#N/A	#N/A	#N/A	#N/A	#N/A	#N/A	1
R_PGP160abcpp	phosphatidylglycerophosphate transport via ABC system (n-C16:0, periplasm)	Transport	#N/A	#N/A	#N/A	#N/A	#N/A	#N/A	#N/A	R_PGP160abcpp	#N/A	#N/A	#N/A	#N/A	#N/A	#N/A	#N/A	1
R_PGP161abcpp	phosphatidylglycerophosphate transport via ABC system (n-C16:1, periplasm)	Transport	#N/A	#N/A	#N/A	#N/A	#N/A	#N/A	#N/A	R_PGP161abcpp	#N/A	#N/A	#N/A	#N/A	#N/A	#N/A	#N/A	1
R_PGP180abcpp	phosphatidylglycerophosphate transport via ABC system (n-C18:0, periplasm)	Transport	#N/A	#N/A	#N/A	#N/A	#N/A	#N/A	#N/A	R_PGP180abcpp	#N/A	#N/A	#N/A	#N/A	#N/A	#N/A	#N/A	1
R_PGP181abcpp	phosphatidylglycerophosphate transport via ABC system (n-C18:1, periplasm)	Transport	#N/A	#N/A	#N/A	#N/A	#N/A	#N/A	#N/A	R_PGP181abcpp	#N/A	#N/A	#N/A	#N/A	#N/A	#N/A	#N/A	1
R_PGPP120	phosphatidylglycerol phosphate phosphatase (n-C14:0)	Glycerophospholipid Metabolism	#N/A	#N/A	#N/A	#N/A	#N/A	#N/A	#N/A	R_PGPP120	#N/A	#N/A	#N/A	#N/A	#N/A	#N/A	#N/A	1
R_PGPP120pp	phosphatidylglycerol phosphate phosphatase (periplasm, n-C14:0)	Glycerophospholipid Metabolism	#N/A	#N/A	#N/A	#N/A	#N/A	#N/A	#N/A	R_PGPP120pp	#N/A	#N/A	#N/A	#N/A	#N/A	#N/A	#N/A	1
R_PGPP160190	phosphatidylglycerol phosphate phosphatase (C16:0, C19:0)	Glycerophospholipid Metabolism	#N/A	#N/A	#N/A	#N/A	#N/A	#N/A	#N/A	#N/A	#N/A	#N/A	#N/A	#N/A	#N/A	#N/A	R_PGPP160190	1
R_PGPP160pp	phosphatidylglycerol phosphate phosphatase (periplasm, n-C16:0)	Glycerophospholipid Metabolism	#N/A	#N/A	#N/A	#N/A	#N/A	#N/A	#N/A	R_PGPP160pp	#N/A	#N/A	#N/A	#N/A	#N/A	#N/A	#N/A	1
R_PGPP161pp	phosphatidylglycerol phosphate phosphatase (periplasm, n-C16:1)	Glycerophospholipid Metabolism	#N/A	#N/A	#N/A	#N/A	#N/A	#N/A	#N/A	R_PGPP161pp	#N/A	#N/A	#N/A	#N/A	#N/A	#N/A	#N/A	1
R_PGPP180pp	phosphatidylglycerol phosphate phosphatase (periplasm, n-C18:0)	Glycerophospholipid Metabolism	#N/A	#N/A	#N/A	#N/A	#N/A	#N/A	#N/A	R_PGPP180pp	#N/A	#N/A	#N/A	#N/A	#N/A	#N/A	#N/A	1
R_PGPP181(9)	phosphatidylglycerol phosphate phosphatase (n-C18:1)	Glycerophospholipid Metabolism	#N/A	#N/A	#N/A	#N/A	#N/A	#N/A	#N/A	#N/A	#N/A	#N/A	#N/A	#N/A	R_PGPP181(9)	#N/A	#N/A	1
R_PGPP181pp	phosphatidylglycerol phosphate phosphatase (periplasm, n-C18:1)	Glycerophospholipid Metabolism	#N/A	#N/A	#N/A	#N/A	#N/A	#N/A	#N/A	R_PGPP181pp	#N/A	#N/A	#N/A	#N/A	#N/A	#N/A	#N/A	1
R_PGPP182(9:12)	phosphatidylglycerol phosphate phosphatase (n-C18:2)	Glycerophospholipid Metabolism	#N/A	#N/A	#N/A	#N/A	#N/A	#N/A	#N/A	#N/A	#N/A	#N/A	#N/A	#N/A	R_PGPP182(9:12)	#N/A	#N/A	1
R_PGPP183(6:9:12)	phosphatidylglycerol phosphate phosphatase (n-C18:3)	Glycerophospholipid Metabolism	#N/A	#N/A	#N/A	#N/A	#N/A	#N/A	#N/A	#N/A	#N/A	#N/A	#N/A	#N/A	R_PGPP183(6:9:12)	#N/A	#N/A	1
R_PGPP183(9:12:15)	phosphatidylglycerol phosphate phosphatase (n-C18:3)	Glycerophospholipid Metabolism	#N/A	#N/A	#N/A	#N/A	#N/A	#N/A	#N/A	#N/A	#N/A	#N/A	#N/A	#N/A	R_PGPP183(9:12:15)	#N/A	#N/A	1
R_PGPP184(6:9:12:15)	phosphatidylglycerol phosphate phosphatase (n-C18:4)	Glycerophospholipid Metabolism	#N/A	#N/A	#N/A	#N/A	#N/A	#N/A	#N/A	#N/A	#N/A	#N/A	#N/A	#N/A	R_PGPP184(6:9:12:15)	#N/A	#N/A	1
R_PGPP190	phosphatidylglycerol phosphate phosphatase (C19:0)	Glycerophospholipid Metabolism	#N/A	#N/A	#N/A	#N/A	#N/A	#N/A	#N/A	#N/A	#N/A	#N/A	#N/A	#N/A	#N/A	#N/A	R_PGPP190	1
R_PGPPT3	phospho-N-glycolylmuramoyl-pentapeptide-transferase (meso-2,6-diaminopimelate)	Glycerophospholipid Metabolism	#N/A	#N/A	#N/A	#N/A	#N/A	#N/A	#N/A	#N/A	#N/A	#N/A	#N/A	#N/A	#N/A	#N/A	R_PGPPT3	1
R_PGSA120	Phosphatidylglycerol synthase (n-C12:0)	Glycerophospholipid Metabolism	#N/A	#N/A	#N/A	#N/A	#N/A	#N/A	#N/A	R_PGSA120	#N/A	#N/A	#N/A	#N/A	#N/A	#N/A	#N/A	1
R_PGSA140	Phosphatidylglycerol synthase (n-C14:0)	Glycerophospholipid Metabolism	#N/A	#N/A	#N/A	#N/A	#N/A	#N/A	#N/A	#N/A	#N/A	R_PGSA140	#N/A	#N/A	#N/A	#N/A	#N/A	1
R_PGSA160190	Phosphatidylglycerol synthase (C16:0,C19:0)	Glycerophospholipid Metabolism	#N/A	#N/A	#N/A	#N/A	#N/A	#N/A	#N/A	#N/A	#N/A	#N/A	#N/A	#N/A	#N/A	#N/A	R_PGSA160190	1
R_PGSA181(9)	Phosphatidylglycerol synthase (n-C18:1)	Glycerophospholipid Metabolism	#N/A	#N/A	#N/A	#N/A	#N/A	#N/A	#N/A	#N/A	#N/A	#N/A	#N/A	#N/A	R_PGSA181(9)	#N/A	#N/A	1
R_PGSA182(9:12)	Phosphatidylglycerol synthase (n-C18:2)	Glycerophospholipid Metabolism	#N/A	#N/A	#N/A	#N/A	#N/A	#N/A	#N/A	#N/A	#N/A	#N/A	#N/A	#N/A	R_PGSA182(9:12)	#N/A	#N/A	1
R_PGSA183(6:9:12)	Phosphatidylglycerol synthase (n-C18:3)	Glycerophospholipid Metabolism	#N/A	#N/A	#N/A	#N/A	#N/A	#N/A	#N/A	#N/A	#N/A	#N/A	#N/A	#N/A	R_PGSA183(6:9:12)	#N/A	#N/A	1
R_PGSA183(9:12:15)	Phosphatidylglycerol synthase (n-C18:3)	Glycerophospholipid Metabolism	#N/A	#N/A	#N/A	#N/A	#N/A	#N/A	#N/A	#N/A	#N/A	#N/A	#N/A	#N/A	R_PGSA183(9:12:15)	#N/A	#N/A	1
R_PGSA184(6:9:12:15)	Phosphatidylglycerol synthase (n-C18:4)	Glycerophospholipid Metabolism	#N/A	#N/A	#N/A	#N/A	#N/A	#N/A	#N/A	#N/A	#N/A	#N/A	#N/A	#N/A	R_PGSA184(6:9:12:15)	#N/A	#N/A	1
R_PGSA190	Phosphatidylglycerol synthase (C19:0)	Glycerophospholipid Metabolism	#N/A	#N/A	#N/A	#N/A	#N/A	#N/A	#N/A	#N/A	#N/A	#N/A	#N/A	#N/A	#N/A	#N/A	R_PGSA190	1
R_PHDCATA	transacylase	Membrane Lipid Metabolism	#N/A	#N/A	#N/A	#N/A	#N/A	#N/A	#N/A	#N/A	#N/A	#N/A	#N/A	#N/A	#N/A	#N/A	R_PHDCATA	1
R_PHETRS	Phenylalanyl-tRNA synthetase	tRNA Charging	#N/A	#N/A	#N/A	#N/A	#N/A	#N/A	#N/A	#N/A	#N/A	#N/A	#N/A	R_PHETRS	#N/A	#N/A	#N/A	1
R_PHTHDLS	phthiodolone synthesis	Cell Envelope Biosynthesis	#N/A	#N/A	#N/A	#N/A	#N/A	#N/A	#N/A	#N/A	#N/A	#N/A	#N/A	#N/A	#N/A	#N/A	R_PHTHDLS	1
R_PHTHDLS2	phenolphthiodolone synthesis	Cell Envelope Biosynthesis	#N/A	#N/A	#N/A	#N/A	#N/A	#N/A	#N/A	#N/A	#N/A	#N/A	#N/A	#N/A	#N/A	#N/A	R_PHTHDLS2	1
R_PHTHS	phthiocerol synthesis	Cell Envelope Biosynthesis	#N/A	#N/A	#N/A	#N/A	#N/A	#N/A	#N/A	#N/A	#N/A	#N/A	#N/A	#N/A	#N/A	#N/A	R_PHTHS	1
R_PHTHS2	phenolphthiocerol synthesis	Cell Envelope Biosynthesis	#N/A	#N/A	#N/A	#N/A	#N/A	#N/A	#N/A	#N/A	#N/A	#N/A	#N/A	#N/A	#N/A	#N/A	R_PHTHS2	1
R_PHYTES	Geranylgeranyl-diphosphate:geranylgeranyl-diphosphate geranylgeranyltransferase	Porphyrin, chlorophyll and carotenoid metabolism	#N/A	#N/A	#N/A	#N/A	#N/A	#N/A	#N/A	#N/A	#N/A	#N/A	#N/A	#N/A	R_PHYTES	#N/A	#N/A	1
R_PHYTES2	prephytoene diphosphate:geranylgeranyl-diphosphategeranylgeranyltransferase	Porphyrin, chlorophyll and carotenoid metabolism	#N/A	#N/A	#N/A	#N/A	#N/A	#N/A	#N/A	#N/A	#N/A	#N/A	#N/A	#N/A	R_PHYTES2	#N/A	#N/A	1
R_PIMEt	Pimelate transport, reversible	Transport	#N/A	#N/A	#N/A	#N/A	#N/A	#N/A	#N/A	#N/A	R_PIMEt	#N/A	#N/A	#N/A	#N/A	#N/A	#N/A	1
R_PIt2_	phosphate reversible transport via symport (periplasm/ext)	Transport	#N/A	#N/A	#N/A	#N/A	#N/A	#N/A	#N/A	#N/A	R_PIt2_	#N/A	#N/A	#N/A	#N/A	#N/A	#N/A	1
R_PLEUSA_	Phosphatidylleucine Synthase (SA) 2	Unassigned/more than one	#N/A	#N/A	#N/A	#N/A	#N/A	#N/A	#N/A	#N/A	#N/A	#N/A	R_PLEUSA_	#N/A	#N/A	#N/A	#N/A	1
R_PLIPID	phospholipid synthesis for biomass - Clost	Fictional Reactions	#N/A	R_PLIPID	#N/A	#N/A	#N/A	#N/A	#N/A	#N/A	#N/A	#N/A	#N/A	#N/A	#N/A	#N/A	#N/A	1
R_PLIPPE_SO	Phospholipase PE (S. oneidensis)	Glycerophospholipid Metabolism	#N/A	#N/A	#N/A	#N/A	#N/A	#N/A	#N/A	#N/A	#N/A	#N/A	#N/A	R_PLIPPE_SO	#N/A	#N/A	#N/A	1
R_PLIPPG_SO	Phospholipase PG (S. oneidensis)	Glycerophospholipid Metabolism	#N/A	#N/A	#N/A	#N/A	#N/A	#N/A	#N/A	#N/A	#N/A	#N/A	#N/A	R_PLIPPG_SO	#N/A	#N/A	#N/A	1
R_PLYSSA_	Phosphatidyllysine Synthase (Staphylococcus Aureus) 2	Threonine and Lysine Metabolism	#N/A	#N/A	#N/A	#N/A	#N/A	#N/A	#N/A	#N/A	#N/A	#N/A	R_PLYSSA_	#N/A	#N/A	#N/A	#N/A	1
R_POLYGP	Clost	Fictional Reactions	#N/A	R_POLYGP	#N/A	#N/A	#N/A	#N/A	#N/A	#N/A	#N/A	#N/A	#N/A	#N/A	#N/A	#N/A	#N/A	1
R_POR	pyruvate synthase [c] : coa + fdxo-4:2 + pyr <==> accoa + co2 + fdxr-4:2 + h	Pyruvate Metabolism	#N/A	#N/A	#N/A	#N/A	#N/A	#N/A	#N/A	#N/A	#N/A	#N/A	#N/A	#N/A	#N/A	R_POR	#N/A	1
R_POR2	pyruvate synthase [c] : coa + (2) fdox + pyr <==> accoa + co2 + (2) fdred + h	Pyruvate Metabolism	#N/A	#N/A	R_POR2	#N/A	#N/A	#N/A	#N/A	#N/A	#N/A	#N/A	#N/A	#N/A	#N/A	#N/A	#N/A	1
R_PORO	protochlorophyllide oxidoreductase - WAS EQUAL TO POR THERM BUT NOT SAME REACTION!!changed to PORO!	Porphyrin, chlorophyll and carotenoid metabolism	#N/A	#N/A	#N/A	#N/A	#N/A	#N/A	#N/A	#N/A	#N/A	#N/A	#N/A	#N/A	R_PORO	#N/A	#N/A	1
R_PPDIMAS	PPDIM synthesis (Mycobacterium Tuberculosis)	Cell Envelope Biosynthesis	#N/A	#N/A	#N/A	#N/A	#N/A	#N/A	#N/A	#N/A	#N/A	#N/A	#N/A	#N/A	#N/A	#N/A	R_PPDIMAS	1
R_PPK2	polyphosphate kinase	Oxidative Phosphorylation	#N/A	#N/A	#N/A	#N/A	#N/A	#N/A	#N/A	#N/A	#N/A	#N/A	#N/A	#N/A	R_PPK2	#N/A	#N/A	1
R_PPM	phosphopentomutase	Alternate Carbon Metabolism	#N/A	#N/A	#N/A	#N/A	#N/A	#N/A	#N/A	#N/A	#N/A	#N/A	#N/A	#N/A	R_PPM	#N/A	#N/A	1
R_PPTGF_	Flypase (Synechocystis only, but Taken Syn)	Murein Biosynthesis	#N/A	#N/A	#N/A	#N/A	#N/A	#N/A	#N/A	#N/A	#N/A	#N/A	#N/A	#N/A	R_PPTGF_	#N/A	#N/A	1
R_PPTGS_	Peptidoglycan subunit synthesis	Murein Biosynthesis	#N/A	#N/A	#N/A	#N/A	#N/A	#N/A	#N/A	#N/A	#N/A	#N/A	#N/A	#N/A	#N/A	#N/A	R_PPTGS_	1
R_PPTT	trans-pentaprenyltranstransferase	Cofactor and Prosthetic Group Biosynthesis	R_PPTT	#N/A	#N/A	#N/A	#N/A	#N/A	#N/A	#N/A	#N/A	#N/A	#N/A	#N/A	#N/A	#N/A	#N/A	1
R_PREPPACPH	fatty-acyl-ACP hydrolase	Membrane Lipid Metabolism	#N/A	#N/A	#N/A	#N/A	#N/A	#N/A	#N/A	#N/A	#N/A	#N/A	#N/A	#N/A	#N/A	#N/A	R_PREPPACPH	1
R_PREPTHS	phthiocerol precursor synthesis	Cell Envelope Biosynthesis	#N/A	#N/A	#N/A	#N/A	#N/A	#N/A	#N/A	#N/A	#N/A	#N/A	#N/A	#N/A	#N/A	#N/A	R_PREPTHS	1
R_PREPTHS2	phenolic phthiocerol precursor synthesis	Cell Envelope Biosynthesis	#N/A	#N/A	#N/A	#N/A	#N/A	#N/A	#N/A	#N/A	#N/A	#N/A	#N/A	#N/A	#N/A	#N/A	R_PREPTHS2	1
R_PROTRS	Prolyl-tRNA synthetase	tRNA Charging	#N/A	#N/A	#N/A	#N/A	#N/A	#N/A	#N/A	#N/A	#N/A	#N/A	#N/A	R_PROTRS	#N/A	#N/A	#N/A	1
R_ps2_ST	membrane phosphatidylserine composition based on http://www.biomedcentral.com/1752-0509/3/38	Glycerophospholipid Metabolism	#N/A	#N/A	#N/A	#N/A	#N/A	#N/A	#N/A	#N/A	#N/A	R_ps2_ST	#N/A	#N/A	#N/A	#N/A	#N/A	1
R_PSD120	Phosphatidylserine decarboxylase (n-C12:0)	Glycerophospholipid Metabolism	#N/A	#N/A	#N/A	#N/A	#N/A	#N/A	#N/A	R_PSD120	#N/A	#N/A	#N/A	#N/A	#N/A	#N/A	#N/A	1
R_PSD140	Phosphatidylserine decarboxylase (n-C14:0)	Glycerophospholipid Metabolism	#N/A	#N/A	#N/A	#N/A	#N/A	#N/A	#N/A	#N/A	#N/A	R_PSD140	#N/A	#N/A	#N/A	#N/A	#N/A	1
R_PSERT	phosphoserine transaminase	Glycine and Serine Metabolism	#N/A	#N/A	#N/A	#N/A	#N/A	#N/A	R_PSERT	#N/A	#N/A	#N/A	#N/A	#N/A	#N/A	#N/A	#N/A	1
R_PSLP	2-phosphosulfolactate phosphatase	Cofactor and Prosthetic Group Biosynthesis	#N/A	#N/A	#N/A	#N/A	#N/A	#N/A	R_PSLP	#N/A	#N/A	#N/A	#N/A	#N/A	#N/A	#N/A	#N/A	1
R_PSLS	phosphosulfolactate synthase	Cofactor and Prosthetic Group Biosynthesis	#N/A	#N/A	#N/A	#N/A	#N/A	#N/A	R_PSLS	#N/A	#N/A	#N/A	#N/A	#N/A	#N/A	#N/A	#N/A	1
R_PSP_L	phosphoserine phosphatase (L-serine)	Glycine and Serine Metabolism	#N/A	#N/A	#N/A	#N/A	#N/A	#N/A	R_PSP_L	#N/A	#N/A	#N/A	#N/A	#N/A	#N/A	#N/A	#N/A	1
R_PSSA120	Phosphatidylserine syntase (n-C12:0)	Glycerophospholipid Metabolism	#N/A	#N/A	#N/A	#N/A	#N/A	#N/A	#N/A	R_PSSA120	#N/A	#N/A	#N/A	#N/A	#N/A	#N/A	#N/A	1
R_PSSA140	Phosphatidylserine syntase (n-C14:0)	Glycerophospholipid Metabolism	#N/A	#N/A	#N/A	#N/A	#N/A	#N/A	#N/A	#N/A	#N/A	R_PSSA140	#N/A	#N/A	#N/A	#N/A	#N/A	1
R_PTA	phosphotransacetylase	Pyruvate Metabolism	#N/A	#N/A	#N/A	#N/A	#N/A	#N/A	#N/A	#N/A	#N/A	#N/A	#N/A	#N/A	#N/A	R_PTA	#N/A	1
R_PUNP1	purine-nucleoside phosphorylase (Adenosine)	Nucleotide Salvage Pathway	#N/A	#N/A	#N/A	#N/A	#N/A	#N/A	#N/A	#N/A	#N/A	#N/A	#N/A	#N/A	R_PUNP1	#N/A	#N/A	1
R_PYNP2	pyrimidine-nucleoside phosphorylase (uracil)	Nucleotide Salvage Pathway	#N/A	#N/A	#N/A	#N/A	#N/A	#N/A	#N/A	R_PYNP2	#N/A	#N/A	#N/A	#N/A	#N/A	#N/A	#N/A	1
R_R05217	Precorrin 3A + Oxygen <=> Precorrin 3B	Porphyrin, chlorophyll and carotenoid metabolism	#N/A	#N/A	#N/A	#N/A	#N/A	#N/A	#N/A	#N/A	#N/A	#N/A	#N/A	#N/A	R_R05217	#N/A	#N/A	1
R_R05219	Precorrin 5 <=> Precorrin 6X	Porphyrin, chlorophyll and carotenoid metabolism	#N/A	#N/A	#N/A	#N/A	#N/A	#N/A	#N/A	#N/A	#N/A	#N/A	#N/A	#N/A	R_R05219	#N/A	#N/A	1
R_R05224	Hydrogenobyrinate <=> Hydrogenobyrinate a,c diamide	Porphyrin, chlorophyll and carotenoid metabolism	#N/A	#N/A	#N/A	#N/A	#N/A	#N/A	#N/A	#N/A	#N/A	#N/A	#N/A	#N/A	R_R05224	#N/A	#N/A	1
R_RFA_	Adphep7p-L,D formation	Lipopolysaccharide Biosynthesis / Recycling	#N/A	#N/A	#N/A	#N/A	#N/A	#N/A	#N/A	#N/A	R_RFA_	#N/A	#N/A	#N/A	#N/A	#N/A	#N/A	1
R_RFAC_	Formation of lipidA and sugar core for Hpylori LPS	Lipopolysaccharide Biosynthesis / Recycling	#N/A	#N/A	#N/A	#N/A	#N/A	#N/A	#N/A	#N/A	R_RFAC_	#N/A	#N/A	#N/A	#N/A	#N/A	#N/A	1
R_RH2CD	(R)-(homo)2citrate dehydratase	Cofactor and Prosthetic Group Biosynthesis	#N/A	#N/A	#N/A	#N/A	#N/A	#N/A	R_RH2CD	#N/A	#N/A	#N/A	#N/A	#N/A	#N/A	#N/A	#N/A	1
R_RH3CD	(R)-(homo)3citrate dehydratase	Cofactor and Prosthetic Group Biosynthesis	#N/A	#N/A	#N/A	#N/A	#N/A	#N/A	R_RH3CD	#N/A	#N/A	#N/A	#N/A	#N/A	#N/A	#N/A	#N/A	1
R_RHAT1	rhamnosyltransferase I (LPS core biosynthesis)	Lipopolysaccharide Biosynthesis / Recycling	#N/A	#N/A	#N/A	#N/A	#N/A	#N/A	#N/A	#N/A	#N/A	R_RHAT1	#N/A	#N/A	#N/A	#N/A	#N/A	1
R_RPPDIMAS	rhamnose phenol phthiocerol dimycocerosate synthesis	Membrane Lipid Metabolism	#N/A	#N/A	#N/A	#N/A	#N/A	#N/A	#N/A	#N/A	#N/A	#N/A	#N/A	#N/A	#N/A	#N/A	R_RPPDIMAS	1
R_RRPPDIMAS	rhamnose rhamnose phenol phthiocerol dimycocerosate synthesis	Membrane Lipid Metabolism	#N/A	#N/A	#N/A	#N/A	#N/A	#N/A	#N/A	#N/A	#N/A	#N/A	#N/A	#N/A	#N/A	#N/A	R_RRPPDIMAS	1
R_RZ5PP2	alpha-ribazole 5-phosphate phosphatase	Cofactor and Prosthetic Group Biosynthesis	#N/A	#N/A	#N/A	#N/A	#N/A	#N/A	R_RZ5PP2	#N/A	#N/A	#N/A	#N/A	#N/A	#N/A	#N/A	#N/A	1
R_SA_free_FA	Free Fatty Acid composition for Staphylococcus aureus	Fictional Reactions	#N/A	#N/A	#N/A	#N/A	#N/A	#N/A	#N/A	#N/A	#N/A	#N/A	R_SA_free_FA	#N/A	#N/A	#N/A	#N/A	1
R_SADT	sulfate adenylyltransferase	Cysteine Metabolism	#N/A	#N/A	#N/A	#N/A	#N/A	#N/A	#N/A	#N/A	#N/A	#N/A	#N/A	#N/A	R_SADT	#N/A	#N/A	1
R_SADT2	Sulfate adenyltransferase	Cysteine Metabolism	#N/A	#N/A	R_SADT2	#N/A	#N/A	#N/A	#N/A	#N/A	#N/A	#N/A	#N/A	#N/A	#N/A	#N/A	#N/A	1
R_SALCS	salicylate synthase	Unassigned/more than one	#N/A	#N/A	#N/A	#N/A	#N/A	#N/A	#N/A	#N/A	#N/A	#N/A	#N/A	#N/A	#N/A	#N/A	R_SALCS	1
R_SECS	sulfoethylcysteine synthase	Cofactor and Prosthetic Group Biosynthesis	#N/A	#N/A	#N/A	#N/A	#N/A	#N/A	R_SECS	#N/A	#N/A	#N/A	#N/A	#N/A	#N/A	#N/A	#N/A	1
R_SERD_L	L-serine deaminase	Glycine and Serine Metabolism	#N/A	#N/A	#N/A	#N/A	#N/A	#N/A	#N/A	#N/A	#N/A	#N/A	#N/A	#N/A	#N/A	R_SERD_L	#N/A	1
R_SERTRS	Seryl-tRNA synthetase	tRNA Charging	#N/A	#N/A	#N/A	#N/A	#N/A	#N/A	#N/A	#N/A	#N/A	#N/A	#N/A	R_SERTRS	#N/A	#N/A	#N/A	1
R_SHCD	(S)-homocitrate dehydratase	Cofactor and Prosthetic Group Biosynthesis	#N/A	#N/A	#N/A	#N/A	#N/A	#N/A	R_SHCD	#N/A	#N/A	#N/A	#N/A	#N/A	#N/A	#N/A	#N/A	1
R_SHCHCS	2-succinyl-6-hydroxy-2,4-cyclohexadiene-1-carboxylate synthase	Cofactor and Prosthetic Group Biosynthesis	R_SHCHCS	#N/A	#N/A	#N/A	#N/A	#N/A	#N/A	#N/A	#N/A	#N/A	#N/A	#N/A	#N/A	#N/A	#N/A	1
R_sink_amob	S-Adenosyl-4-methylthio-2-oxobutanoate sink	Fictional Reactions	#N/A	#N/A	#N/A	#N/A	#N/A	#N/A	#N/A	#N/A	R_sink_amob	#N/A	#N/A	#N/A	#N/A	#N/A	#N/A	1
R_sink_apoACP	Apoprotein [acyl carrier protein] sink Thermotoga	Fictional Reactions	#N/A	#N/A	#N/A	#N/A	#N/A	#N/A	#N/A	#N/A	#N/A	#N/A	#N/A	#N/A	#N/A	R_sink_apoACP	#N/A	1
R_sink_dna5mtc_c	DNA synthesis Modeling purposes	Fictional Reactions	#N/A	#N/A	#N/A	#N/A	#N/A	#N/A	#N/A	R_sink_dna5mtc_c	#N/A	#N/A	#N/A	#N/A	#N/A	#N/A	#N/A	1
R_sink_gcald_c	Glycolaldehyde sink Thermotoga	Fictional Reactions	#N/A	#N/A	#N/A	#N/A	#N/A	#N/A	#N/A	#N/A	#N/A	#N/A	#N/A	#N/A	#N/A	R_sink_gcald_c	#N/A	1
R_sink_glyclt_c	Glycolate sink Staphylococcus aureus	Fictional Reactions	#N/A	#N/A	#N/A	#N/A	#N/A	#N/A	#N/A	#N/A	#N/A	#N/A	R_sink_glyclt_c	#N/A	#N/A	#N/A	#N/A	1
R_sink_pap_c	Adenosine 3',5'-bisphosphate sink Thermotoga	Fictional Reactions	#N/A	#N/A	#N/A	#N/A	#N/A	#N/A	#N/A	#N/A	#N/A	#N/A	#N/A	#N/A	#N/A	R_sink_pap_c	#N/A	1
R_Sink_rdmbzi	rdmbzi sink reaction	Fictional Reactions	#N/A	#N/A	#N/A	#N/A	#N/A	#N/A	#N/A	#N/A	#N/A	#N/A	#N/A	#N/A	R_Sink_rdmbzi	#N/A	#N/A	1
R_SMTZS	sulfomethyl thiazolidine synthase	Cofactor and Prosthetic Group Biosynthesis	#N/A	#N/A	#N/A	#N/A	#N/A	#N/A	R_SMTZS	#N/A	#N/A	#N/A	#N/A	#N/A	#N/A	#N/A	#N/A	1
R_SO4tex	sulfate transport via diffusion (extracellular to periplasm)	Transport	#N/A	#N/A	#N/A	#N/A	#N/A	#N/A	#N/A	#N/A	#N/A	#N/A	#N/A	#N/A	R_SO4tex	#N/A	#N/A	1
R_SPDC	sulfopyruvate decarboxylase	Cofactor and Prosthetic Group Biosynthesis	#N/A	#N/A	#N/A	#N/A	#N/A	#N/A	R_SPDC	#N/A	#N/A	#N/A	#N/A	#N/A	#N/A	#N/A	#N/A	1
R_SQD1	UDP-6-sulfo-6-deoxyglucose sulfohydrolase	Sulfolipid biosynthesis	#N/A	#N/A	#N/A	#N/A	#N/A	#N/A	#N/A	#N/A	#N/A	#N/A	#N/A	#N/A	R_SQD1	#N/A	#N/A	1
R_SQD2_160	sulfoquinovosyltransferase (n-C16:0)	Sulfolipid biosynthesis	#N/A	#N/A	#N/A	#N/A	#N/A	#N/A	#N/A	#N/A	#N/A	#N/A	#N/A	#N/A	R_SQD2_160	#N/A	#N/A	1
R_SQD2_161	sulfoquinovosyltransferase (n-C16:1)	Sulfolipid biosynthesis	#N/A	#N/A	#N/A	#N/A	#N/A	#N/A	#N/A	#N/A	#N/A	#N/A	#N/A	#N/A	R_SQD2_161	#N/A	#N/A	1
R_SQD2_180	sulfoquinovosyltransferase (n-C18:0)	Sulfolipid biosynthesis	#N/A	#N/A	#N/A	#N/A	#N/A	#N/A	#N/A	#N/A	#N/A	#N/A	#N/A	#N/A	R_SQD2_180	#N/A	#N/A	1
R_SQD2_181	sulfoquinovosyltransferase (n-C18:1)	Sulfolipid biosynthesis	#N/A	#N/A	#N/A	#N/A	#N/A	#N/A	#N/A	#N/A	#N/A	#N/A	#N/A	#N/A	R_SQD2_181	#N/A	#N/A	1
R_SQD2_181_9	sulfoquinovosyltransferase (n-C18:1)	Sulfolipid biosynthesis	#N/A	#N/A	#N/A	#N/A	#N/A	#N/A	#N/A	#N/A	#N/A	#N/A	#N/A	#N/A	R_SQD2_181_9	#N/A	#N/A	1
R_SQD2_182_9_12	sulfoquinovosyltransferase (n-C18:2)	Sulfolipid biosynthesis	#N/A	#N/A	#N/A	#N/A	#N/A	#N/A	#N/A	#N/A	#N/A	#N/A	#N/A	#N/A	R_SQD2_182_9_12	#N/A	#N/A	1
R_SQD2_183_6_9_12	sulfoquinovosyltransferase (n-C18:3)	Sulfolipid biosynthesis	#N/A	#N/A	#N/A	#N/A	#N/A	#N/A	#N/A	#N/A	#N/A	#N/A	#N/A	#N/A	R_SQD2_183_6_9_12	#N/A	#N/A	1
R_SQD2_183_9_12_15	sulfoquinovosyltransferase (n-C18:3)	Sulfolipid biosynthesis	#N/A	#N/A	#N/A	#N/A	#N/A	#N/A	#N/A	#N/A	#N/A	#N/A	#N/A	#N/A	R_SQD2_183_9_12_15	#N/A	#N/A	1
R_SQD2_184_6_9_12_15	sulfoquinovosyltransferase (n-C18:4)	Sulfolipid biosynthesis	#N/A	#N/A	#N/A	#N/A	#N/A	#N/A	#N/A	#N/A	#N/A	#N/A	#N/A	#N/A	R_SQD2_184_6_9_12_15	#N/A	#N/A	1
R_SUCCtex	succinate transport via diffusion (extracellular to periplasm)	Transport	#N/A	R_SUCCtex	#N/A	#N/A	#N/A	#N/A	#N/A	#N/A	#N/A	#N/A	#N/A	#N/A	#N/A	#N/A	#N/A	1
R_SUCD7	Succinate Dehydrogenase	Oxidative Phosphorylation	#N/A	#N/A	#N/A	#N/A	#N/A	#N/A	#N/A	#N/A	#N/A	#N/A	#N/A	R_SUCD7	#N/A	#N/A	#N/A	1
R_SUCFUMt_	succinate:fumarate antiporter (periplasm&extracellular - good for 2&3 comp models)	Transport	#N/A	#N/A	#N/A	#N/A	#N/A	#N/A	#N/A	#N/A	#N/A	#N/A	#N/A	R_SUCFUMt_	#N/A	#N/A	#N/A	1
R_SUCOAS	succinyl-CoA synthetase (ADP-forming)	Citric Acid Cycle	#N/A	#N/A	#N/A	#N/A	#N/A	#N/A	#N/A	#N/A	#N/A	#N/A	#N/A	#N/A	R_SUCOAS	#N/A	#N/A	1
R_SULR	sulfite reductase (NADPH2)	Cysteine Metabolism	#N/A	#N/A	R_SULR	#N/A	#N/A	#N/A	#N/A	#N/A	#N/A	#N/A	#N/A	#N/A	#N/A	#N/A	#N/A	1
R_SULR_syn	ferredoxin-sulfite reductase	Cysteine Metabolism	#N/A	#N/A	#N/A	#N/A	#N/A	#N/A	#N/A	#N/A	#N/A	#N/A	#N/A	#N/A	R_SULR_syn	#N/A	#N/A	1
R_TAGO	Tag O reaction for initiation of teichoic acid	Glycerophospholipid Metabolism	#N/A	#N/A	#N/A	#N/A	#N/A	#N/A	#N/A	#N/A	#N/A	#N/A	R_TAGO	#N/A	#N/A	#N/A	#N/A	1
R_TAPTPP	triaminopyrimidine triphosphate phosphorilase	Cofactor and Prosthetic Group Biosynthesis	#N/A	#N/A	#N/A	#N/A	#N/A	#N/A	R_TAPTPP	#N/A	#N/A	#N/A	#N/A	#N/A	#N/A	#N/A	#N/A	1
R_TAPTPPM	triaminopyrimidine triphosphate phosphomutase	Cofactor and Prosthetic Group Biosynthesis	#N/A	#N/A	#N/A	#N/A	#N/A	#N/A	R_TAPTPPM	#N/A	#N/A	#N/A	#N/A	#N/A	#N/A	#N/A	#N/A	1
R_TAS	tetra-arabinofuranoside synthesis	Glycerophospholipid Metabolism	#N/A	#N/A	#N/A	#N/A	#N/A	#N/A	#N/A	#N/A	#N/A	#N/A	#N/A	#N/A	#N/A	#N/A	R_TAS	1
R_TATS	tetra-acyl trehalose synthesis	Glycerophospholipid Metabolism	#N/A	#N/A	#N/A	#N/A	#N/A	#N/A	#N/A	#N/A	#N/A	#N/A	#N/A	#N/A	#N/A	#N/A	R_TATS	1
R_TATSO	tetra-acyl trehalose sulfate (sulfolipid-1) synthesis	Glycerophospholipid Metabolism	#N/A	#N/A	#N/A	#N/A	#N/A	#N/A	#N/A	#N/A	#N/A	#N/A	#N/A	#N/A	#N/A	#N/A	R_TATSO	1
R_TDMAT6	Tetradecanoyl-[acyl-carrier protein]:malonyl-CoA Cacyltransferase	Membrane Lipid Metabolism	#N/A	#N/A	R_TDMAT6	#N/A	#N/A	#N/A	#N/A	#N/A	#N/A	#N/A	#N/A	#N/A	#N/A	#N/A	#N/A	1
R_TDMS1	trehalose dimycolate synthesis	Membrane Lipid Metabolism	#N/A	#N/A	#N/A	#N/A	#N/A	#N/A	#N/A	#N/A	#N/A	#N/A	#N/A	#N/A	#N/A	#N/A	R_TDMS1	1
R_TDMS2	trehalose dimycolate synthesis	Membrane Lipid Metabolism	#N/A	#N/A	#N/A	#N/A	#N/A	#N/A	#N/A	#N/A	#N/A	#N/A	#N/A	#N/A	#N/A	#N/A	R_TDMS2	1
R_TDMS3	trehalose dimycolate synthesis	Membrane Lipid Metabolism	#N/A	#N/A	#N/A	#N/A	#N/A	#N/A	#N/A	#N/A	#N/A	#N/A	#N/A	#N/A	#N/A	#N/A	R_TDMS3	1
R_TDMS4	trehalose dimycolate synthesis	Membrane Lipid Metabolism	#N/A	#N/A	#N/A	#N/A	#N/A	#N/A	#N/A	#N/A	#N/A	#N/A	#N/A	#N/A	#N/A	#N/A	R_TDMS4	1
R_TECA1S	glycerol teichoic acid synthesis (no sub, n=25)	Glycerophospholipid Metabolism	#N/A	#N/A	#N/A	#N/A	#N/A	#N/A	#N/A	#N/A	#N/A	#N/A	R_TECA1S	#N/A	#N/A	#N/A	#N/A	1
R_TECA1S45	glycerol teichoic acid (n=45), unlinked, unsubstituted	Glycerophospholipid Metabolism	R_TECA1S45	#N/A	#N/A	#N/A	#N/A	#N/A	#N/A	#N/A	#N/A	#N/A	#N/A	#N/A	#N/A	#N/A	#N/A	1
R_TECA2S	glycerol techoic acid synthesis (D-ala, n=25)	Glycerophospholipid Metabolism	#N/A	#N/A	#N/A	#N/A	#N/A	#N/A	#N/A	#N/A	#N/A	#N/A	R_TECA2S	#N/A	#N/A	#N/A	#N/A	1
R_TECA2S45	glycerol teichoic acid (n=45), unlinked, D-ala substituted	Glycerophospholipid Metabolism	R_TECA2S45	#N/A	#N/A	#N/A	#N/A	#N/A	#N/A	#N/A	#N/A	#N/A	#N/A	#N/A	#N/A	#N/A	#N/A	1
R_TECA3S	glycerol teichoic acid synthesis (n=25, glucose sub)	Glycerophospholipid Metabolism	#N/A	#N/A	#N/A	#N/A	#N/A	#N/A	#N/A	#N/A	#N/A	#N/A	R_TECA3S	#N/A	#N/A	#N/A	#N/A	1
R_TECA3S45	glycerol teichoic acid (n=45), unlinked, glucose substituted	Glycerophospholipid Metabolism	R_TECA3S45	#N/A	#N/A	#N/A	#N/A	#N/A	#N/A	#N/A	#N/A	#N/A	#N/A	#N/A	#N/A	#N/A	#N/A	1
R_TECHOIC	techoic acid synthesis for biomass	Fictional Reactions	#N/A	R_TECHOIC	#N/A	#N/A	#N/A	#N/A	#N/A	#N/A	#N/A	#N/A	#N/A	#N/A	#N/A	#N/A	#N/A	1
R_THACH	trans-homoaconitate hydrolase	Cofactor and Prosthetic Group Biosynthesis	#N/A	#N/A	#N/A	#N/A	#N/A	#N/A	R_THACH	#N/A	#N/A	#N/A	#N/A	#N/A	#N/A	#N/A	#N/A	1
R_THPAT	L-2,3,4,5-tetrahydrodipicolinate N2-acetyltransferase	Threonine and Lysine Metabolism	#N/A	#N/A	#N/A	#N/A	#N/A	#N/A	#N/A	#N/A	#N/A	#N/A	#N/A	#N/A	#N/A	R_THPAT	#N/A	1
R_THRA	Threonine aldolase	Threonine and Lysine Metabolism	#N/A	R_THRA	#N/A	#N/A	#N/A	#N/A	#N/A	#N/A	#N/A	#N/A	#N/A	#N/A	#N/A	#N/A	#N/A	1
R_THRD_L	L-threonine deaminase	Valine, Leucine, and Isoleucine Metabolism	#N/A	#N/A	#N/A	#N/A	#N/A	#N/A	#N/A	#N/A	#N/A	#N/A	#N/A	#N/A	R_THRD_L	#N/A	#N/A	1
R_THRPD	threonine-phosphate decarboxylase	Cofactor and Prosthetic Group Biosynthesis	#N/A	#N/A	#N/A	#N/A	#N/A	#N/A	#N/A	#N/A	#N/A	#N/A	#N/A	#N/A	R_THRPD	#N/A	#N/A	1
R_THRPS	threonine-phosphate synthase	Cofactor and Prosthetic Group Biosynthesis	#N/A	#N/A	#N/A	#N/A	#N/A	#N/A	#N/A	#N/A	#N/A	#N/A	#N/A	#N/A	R_THRPS	#N/A	#N/A	1
R_THRTRS	Threonyl-tRNA synthetase	tRNA Charging	#N/A	#N/A	#N/A	#N/A	#N/A	#N/A	#N/A	#N/A	#N/A	#N/A	#N/A	R_THRTRS	#N/A	#N/A	#N/A	1
R_TIH2CD	threo-iso(homo)2citrate dehydrogenase	Cofactor and Prosthetic Group Biosynthesis	#N/A	#N/A	#N/A	#N/A	#N/A	#N/A	R_TIH2CD	#N/A	#N/A	#N/A	#N/A	#N/A	#N/A	#N/A	#N/A	1
R_TIH3CD	threo-iso(homo)3citrate dehydrogenase	Cofactor and Prosthetic Group Biosynthesis	#N/A	#N/A	#N/A	#N/A	#N/A	#N/A	R_TIH3CD	#N/A	#N/A	#N/A	#N/A	#N/A	#N/A	#N/A	#N/A	1
R_TIHCD	threo-isohomocitrate dehydrogenase	Cofactor and Prosthetic Group Biosynthesis	#N/A	#N/A	#N/A	#N/A	#N/A	#N/A	R_TIHCD	#N/A	#N/A	#N/A	#N/A	#N/A	#N/A	#N/A	#N/A	1
R_TM_GL1	Thermotoga maritima glycolipid 1 formation	Glycerophospholipid Metabolism	#N/A	#N/A	#N/A	#N/A	#N/A	#N/A	#N/A	#N/A	#N/A	#N/A	#N/A	#N/A	#N/A	R_TM_GL1	#N/A	1
R_TM_GL2	Thermotoga maritima glycolipid 2 formation	Glycerophospholipid Metabolism	#N/A	#N/A	#N/A	#N/A	#N/A	#N/A	#N/A	#N/A	#N/A	#N/A	#N/A	#N/A	#N/A	R_TM_GL2	#N/A	1
R_TMDS3	thymidylate synthase (?FAD dependent-equation says Nad..)	Nucleotide Salvage Pathway	#N/A	#N/A	#N/A	#N/A	#N/A	#N/A	#N/A	#N/A	#N/A	#N/A	#N/A	#N/A	#N/A	R_TMDS3	#N/A	1
R_TMHAS1	trehalose dimycolate synthesis	Membrane Lipid Metabolism	#N/A	#N/A	#N/A	#N/A	#N/A	#N/A	#N/A	#N/A	#N/A	#N/A	#N/A	#N/A	#N/A	#N/A	R_TMHAS1	1
R_TMHAS2	trehalose dimycolate synthesis	Membrane Lipid Metabolism	#N/A	#N/A	#N/A	#N/A	#N/A	#N/A	#N/A	#N/A	#N/A	#N/A	#N/A	#N/A	#N/A	#N/A	R_TMHAS2	1
R_TMHAS3	trehalose dimycolate synthesis	Membrane Lipid Metabolism	#N/A	#N/A	#N/A	#N/A	#N/A	#N/A	#N/A	#N/A	#N/A	#N/A	#N/A	#N/A	#N/A	#N/A	R_TMHAS3	1
R_TMHAS4	trehalose dimycolate synthesis	Membrane Lipid Metabolism	#N/A	#N/A	#N/A	#N/A	#N/A	#N/A	#N/A	#N/A	#N/A	#N/A	#N/A	#N/A	#N/A	#N/A	R_TMHAS4	1
R_TOCOPHOM1	tocopherol O-methyltransferase	Cofactor and Prosthetic Group Biosynthesis	#N/A	#N/A	#N/A	#N/A	#N/A	#N/A	#N/A	#N/A	#N/A	#N/A	#N/A	#N/A	R_TOCOPHOM1	#N/A	#N/A	1
R_TOCOPHOM2	tocopherol O-methyltransferase(2)	Cofactor and Prosthetic Group Biosynthesis	#N/A	#N/A	#N/A	#N/A	#N/A	#N/A	#N/A	#N/A	#N/A	#N/A	#N/A	#N/A	R_TOCOPHOM2	#N/A	#N/A	1
R_TOCOPHS1	tocopherol cyclase (g)	Cofactor and Prosthetic Group Biosynthesis	#N/A	#N/A	#N/A	#N/A	#N/A	#N/A	#N/A	#N/A	#N/A	#N/A	#N/A	#N/A	R_TOCOPHS1	#N/A	#N/A	1
R_TOCOPHS2	tocopherol cyclase (d)	Cofactor and Prosthetic Group Biosynthesis	#N/A	#N/A	#N/A	#N/A	#N/A	#N/A	#N/A	#N/A	#N/A	#N/A	#N/A	#N/A	R_TOCOPHS2	#N/A	#N/A	1
R_TRACE	trace metabolite synthesis for biomass - Clost	Fictional Reactions	#N/A	R_TRACE	#N/A	#N/A	#N/A	#N/A	#N/A	#N/A	#N/A	#N/A	#N/A	#N/A	#N/A	#N/A	#N/A	1
R_TRE6PS	alpha,alpha-trehalose-phosphate synthase (UDP-forming)	Alternate Carbon Metabolism	#N/A	#N/A	#N/A	#N/A	#N/A	#N/A	#N/A	#N/A	#N/A	#N/A	#N/A	#N/A	#N/A	#N/A	R_TRE6PS	1
R_TRESULT	trehalose sulfotransferase	Membrane Lipid Metabolism	#N/A	#N/A	#N/A	#N/A	#N/A	#N/A	#N/A	#N/A	#N/A	#N/A	#N/A	#N/A	#N/A	#N/A	R_TRESULT	1
R_TRPTRS	Tryptophanyl-tRNA synthetase	tRNA Charging	#N/A	#N/A	#N/A	#N/A	#N/A	#N/A	#N/A	#N/A	#N/A	#N/A	#N/A	R_TRPTRS	#N/A	#N/A	#N/A	1
R_TYRTRS	tyrosyl-tRNA synthetase	tRNA Charging	#N/A	#N/A	#N/A	#N/A	#N/A	#N/A	#N/A	#N/A	#N/A	#N/A	#N/A	R_TYRTRS	#N/A	#N/A	#N/A	1
R_U2GAAT	U2hga_Hp formation	Lipopolysaccharide Biosynthesis / Recycling	#N/A	#N/A	#N/A	#N/A	#N/A	#N/A	#N/A	#N/A	R_U2GAAT	#N/A	#N/A	#N/A	#N/A	#N/A	#N/A	1
R_U2GAAT2	U2ga_Hp formation	Lipopolysaccharide Biosynthesis / Recycling	#N/A	#N/A	#N/A	#N/A	#N/A	#N/A	#N/A	#N/A	R_U2GAAT2	#N/A	#N/A	#N/A	#N/A	#N/A	#N/A	1
R_UAAGLS1	UDP-N-acetylmuramoyl-L-alanyl-D-glutamate-lysine synthetase (alpha-glutamate)	Cell Envelope Biosynthesis	#N/A	#N/A	#N/A	#N/A	#N/A	#N/A	#N/A	#N/A	#N/A	#N/A	#N/A	#N/A	#N/A	#N/A	R_UAAGLS1	1
R_UAGDP2	UDP-glucosamine diphosphorylase	Cell Envelope Biosynthesis	#N/A	#N/A	#N/A	#N/A	#N/A	#N/A	#N/A	#N/A	R_UAGDP2	#N/A	#N/A	#N/A	#N/A	#N/A	#N/A	1
R_UAGPT1	UDP-N-acetylglucosamine-N-acetylmuramyl-(pentapeptide)pyrophosphoryl-undecaprenol N-acetylglucosamine transferase	Cell Envelope Biosynthesis	#N/A	#N/A	#N/A	#N/A	#N/A	#N/A	#N/A	#N/A	#N/A	#N/A	#N/A	#N/A	#N/A	#N/A	R_UAGPT1	1
R_UAMRH	UDP-MurNAc Hydroxylase	Cell Envelope Biosynthesis	#N/A	#N/A	#N/A	#N/A	#N/A	#N/A	#N/A	#N/A	#N/A	#N/A	#N/A	#N/A	#N/A	#N/A	R_UAMRH	1
R_UDCPAT	Abequosyl transferase	Cell Envelope Biosynthesis	#N/A	#N/A	#N/A	#N/A	#N/A	#N/A	#N/A	#N/A	#N/A	R_UDCPAT	#N/A	#N/A	#N/A	#N/A	#N/A	1
R_UDCPDPpp	undecaprenyl-diphosphatase (periplasm)	Cell Envelope Biosynthesis	#N/A	#N/A	#N/A	#N/A	#N/A	#N/A	#N/A	#N/A	#N/A	R_UDCPDPpp	#N/A	#N/A	#N/A	#N/A	#N/A	1
R_UDCPGT	undecaprenol-phosphate galactosephosphotransferase	Cell Envelope Biosynthesis	#N/A	#N/A	#N/A	#N/A	#N/A	#N/A	#N/A	#N/A	#N/A	R_UDCPGT	#N/A	#N/A	#N/A	#N/A	#N/A	1
R_UDCPMT	mannosyl transferase	Cell Envelope Biosynthesis	#N/A	#N/A	#N/A	#N/A	#N/A	#N/A	#N/A	#N/A	#N/A	R_UDCPMT	#N/A	#N/A	#N/A	#N/A	#N/A	1
R_UDCPRT	rhamnosyl transferase	Cell Envelope Biosynthesis	#N/A	#N/A	#N/A	#N/A	#N/A	#N/A	#N/A	#N/A	#N/A	R_UDCPRT	#N/A	#N/A	#N/A	#N/A	#N/A	1
R_UDPDPS	undecaprenyl-diphosphate synthase	Cofactor and Prosthetic Group Biosynthesis	#N/A	#N/A	#N/A	#N/A	#N/A	#N/A	#N/A	#N/A	#N/A	#N/A	#N/A	#N/A	R_UDPDPS	#N/A	#N/A	1
R_UDPG12dgrGT_SA2	UDPglucose:1,2-diacylglycerol 3-D-glucosyltransferase	Cell Envelope Biosynthesis	#N/A	#N/A	#N/A	#N/A	#N/A	#N/A	#N/A	#N/A	#N/A	#N/A	R_UDPG12dgrGT_SA2	#N/A	#N/A	#N/A	#N/A	1
R_UDPG3g12dgrGT_SA2	UDPglucose:3g12dgr 3-D-glucosyltransferase 2	Cell Envelope Biosynthesis	#N/A	#N/A	#N/A	#N/A	#N/A	#N/A	#N/A	#N/A	#N/A	#N/A	R_UDPG3g12dgrGT_SA2	#N/A	#N/A	#N/A	#N/A	1
R_UDPGALM	UDPgalactopyranose mutase	Cell Envelope Biosynthesis	#N/A	#N/A	#N/A	#N/A	#N/A	#N/A	#N/A	#N/A	#N/A	#N/A	#N/A	#N/A	#N/A	#N/A	R_UDPGALM	1
R_UDPGD	UDPglucose 6-dehydrogenase	Cell Envelope Biosynthesis	#N/A	#N/A	#N/A	#N/A	#N/A	R_UDPGD	#N/A	#N/A	#N/A	#N/A	#N/A	#N/A	#N/A	#N/A	#N/A	1
R_UGAGDS	UDP-N-glycolylmuramoyl-L-alanyl-D-glutamyl-meso-2,6-diaminopimelate synthetase	Murein Biosynthesis	#N/A	#N/A	#N/A	#N/A	#N/A	#N/A	#N/A	#N/A	#N/A	#N/A	#N/A	#N/A	#N/A	#N/A	R_UGAGDS	1
R_UGGPT3	UDP-N-glycolylglucosamine-N-acetylmuramyl-(pentapeptide)pyrophosphoryl-undecaprenol N-acetylglucosamine transferase	Murein Biosynthesis	#N/A	#N/A	#N/A	#N/A	#N/A	#N/A	#N/A	#N/A	#N/A	#N/A	#N/A	#N/A	#N/A	#N/A	R_UGGPT3	1
R_UGLDDS1	UDP-N-acetylmuramoyl-L-alanyl-D-glutamyl-L-lysyl-D-alanyl-D-alanine synthetase (alpha-glutamate)	Murein Biosynthesis	#N/A	#N/A	#N/A	#N/A	#N/A	#N/A	#N/A	#N/A	#N/A	#N/A	#N/A	#N/A	#N/A	#N/A	R_UGLDDS1	1
R_UGMAGS	UDP-N-glycolylmuramoyl-L-alanyl-D-glutamate synthetase	Cell Envelope Biosynthesis	#N/A	#N/A	#N/A	#N/A	#N/A	#N/A	#N/A	#N/A	#N/A	#N/A	#N/A	#N/A	#N/A	#N/A	R_UGMAGS	1
R_UGMAS	UDP-N-glycolylmuramoyl-L-alanine synthetase	Cell Envelope Biosynthesis	#N/A	#N/A	#N/A	#N/A	#N/A	#N/A	#N/A	#N/A	#N/A	#N/A	#N/A	#N/A	#N/A	#N/A	R_UGMAS	1
R_UGMDDS2	UDP-N-glycolylmuramoyl-L-alanyl-D-glutamyl-meso-2,6-diaminopimeloyl-D-alanyl-D-alanine synthetase	Cell Envelope Biosynthesis	#N/A	#N/A	#N/A	#N/A	#N/A	#N/A	#N/A	#N/A	#N/A	#N/A	#N/A	#N/A	#N/A	#N/A	R_UGMDDS2	1
R_UGT_BS	UDP-glucosyltransferase (diglucosyl)	Cell Envelope Biosynthesis	R_UGT_BS	#N/A	#N/A	#N/A	#N/A	#N/A	#N/A	#N/A	#N/A	#N/A	#N/A	#N/A	#N/A	#N/A	#N/A	1
R_UGT1_BS	UDP-glucosyltransferase (monoglucosyl)	Cell Envelope Biosynthesis	R_UGT1_BS	#N/A	#N/A	#N/A	#N/A	#N/A	#N/A	#N/A	#N/A	#N/A	#N/A	#N/A	#N/A	#N/A	#N/A	1
R_UGT2_BS	UDP-glucosyltransferase (triglucosyl)	Cell Envelope Biosynthesis	R_UGT2_BS	#N/A	#N/A	#N/A	#N/A	#N/A	#N/A	#N/A	#N/A	#N/A	#N/A	#N/A	#N/A	#N/A	#N/A	1
R_UNK_RBFDEGt	unknown riboflavin degradation product diffusion	Transport	#N/A	#N/A	#N/A	#N/A	#N/A	#N/A	R_UNK_RBFDEGt	#N/A	#N/A	#N/A	#N/A	#N/A	#N/A	#N/A	#N/A	1
R_UNK2	1 keto 4 methylthiobutyrate transamination	Methionine Metabolism	#N/A	#N/A	#N/A	#N/A	#N/A	#N/A	#N/A	#N/A	R_UNK2	#N/A	#N/A	#N/A	#N/A	#N/A	#N/A	1
R_UNK3	2 keto 4 methylthiobutyrate transamination	Methionine Metabolism	#N/A	#N/A	#N/A	#N/A	#N/A	#N/A	#N/A	#N/A	#N/A	#N/A	#N/A	R_UNK3	#N/A	#N/A	#N/A	1
R_UPPN	beta-ureidopropionase	Nucleotide Salvage Pathway	#N/A	#N/A	#N/A	#N/A	#N/A	#N/A	#N/A	R_UPPN	#N/A	#N/A	#N/A	#N/A	#N/A	#N/A	#N/A	1
R_URIDK2	uridylate kinase (dUMP)	Nucleotide Salvage Pathway	#N/A	#N/A	#N/A	#N/A	#N/A	#N/A	#N/A	#N/A	#N/A	#N/A	#N/A	#N/A	R_URIDK2	#N/A	#N/A	1
R_VALabc_	L-valine transport via ABC system (periplasm/ext)	Transport	#N/A	#N/A	#N/A	#N/A	#N/A	#N/A	#N/A	#N/A	R_VALabc_	#N/A	#N/A	#N/A	#N/A	#N/A	#N/A	1
R_VALTRS	Valyl-tRNA synthetase	tRNA Charging	#N/A	#N/A	#N/A	#N/A	#N/A	#N/A	#N/A	#N/A	#N/A	#N/A	#N/A	R_VALTRS	#N/A	#N/A	#N/A	1
R_X00005	Lumped reaction for degradation of glycoaldehyde	Fictional Reactions	#N/A	#N/A	R_X00005	#N/A	#N/A	#N/A	#N/A	#N/A	#N/A	#N/A	#N/A	#N/A	#N/A	#N/A	#N/A	1
R_ZCAROTDH1	zeta-carotene desaturase	Porphyrin, chlorophyll and carotenoid metabolism	#N/A	#N/A	#N/A	#N/A	#N/A	#N/A	#N/A	#N/A	#N/A	#N/A	#N/A	#N/A	R_ZCAROTDH1	#N/A	#N/A	1
R_ZCAROTDH2	zeta-carotene desaturase(2)	Porphyrin, chlorophyll and carotenoid metabolism	#N/A	#N/A	#N/A	#N/A	#N/A	#N/A	#N/A	#N/A	#N/A	#N/A	#N/A	#N/A	R_ZCAROTDH2	#N/A	#N/A	1
R_ZNabcpp	zinc (Zn+2) transport via ABC system (periplasm)	Inorganic Ion Transport and Metabolism	#N/A	#N/A	#N/A	#N/A	#N/A	#N/A	#N/A	#N/A	#N/A	#N/A	#N/A	#N/A	R_ZNabcpp	#N/A	#N/A	1
R_AKP1	alkaline phosphatase (Dihydroneopterin)	Cofactor and Prosthetic Group Biosynthesis	R_AKP1	#N/A	#N/A	#N/A	#N/A	#N/A	#N/A	#N/A	#N/A	#N/A	#N/A	#N/A	#N/A	#N/A	#N/A	1
