# Supplementary material for: Metabolic models and gene essentiality data reveal essential and conserved metabolism in prokaryotes
Source: PLoS Comput Biol. 2018 Nov 16;14(11):e1006556. doi: 10.1371/journal.pcbi.1006556 (PMC6283598; doi:10.1371/journal.pcbi.1006556)
Supplement: S2 File — Lists of original subsystem classifications and corresponding translation for all models and all reactions. (XLSX) [file pcbi.1006556.s006.xlsx]

## Sheet: Translations for all models
In this sheet the original subsystems of each model are translated to a unique subsystem name based on those of E. coli iJO1366 model. Each other individual sheet contains the translated annotation for all reactions in the models.
iAF692	Translation	iYL1228	Translation	iAF1260	Translation	STM_v1_0	Translation	iJN746	Translation	iNJ661	Translation	iJN678	Translation	Thermotoga	Translation	iSB619	Translation	iYO844	Translation	iIT341	Translation	iCB925	Translation	iCA1273	Translation	iSO783	Translation	iAI549	Translation
Alanine and Aspartate Metabolism	Alanine and Aspartate Metabolism	Alanine and Aspartate Metabolism	Alanine and Aspartate Metabolism	Alanine and Aspartate Metabolism	Alanine and Aspartate Metabolism	Transport Inner Membrane	Transport	Alanine and Aspartate Metabolism	Alanine and Aspartate Metabolism	Alanine and Aspartate Metabolism	Alanine and Aspartate Metabolism	Glycolysis/Gluconeogenesis	Glycolysis/Gluconeogenesis	Biomass and maintenance functions	Fictional Reactions	Unknown	Unassigned	Nucleotides and nucleic acids	Nucleotide Salvage Pathway	Extracellular exchange	Transport	Unassigned	Unassigned	Transport Inner Membrane	Transport	Alanine and Aspartate Metabolism	Alanine and Aspartate Metabolism	Alanine and Aspartate Metabolism	Alanine and Aspartate Metabolism
Amino Acid Metabolism	Unassigned	Alanine Aspartate Metabolism	Alanine and Aspartate Metabolism	Alternate Carbon Metabolism	Alternate Carbon Metabolism	Transport Outer Membrane Porin	Transport	Aminosugar Metabolism	Alternate Carbon Metabolism	Arginine and Proline Metabolism	Arginine and Proline Metabolism	Alanine, aspartate and glutamate metabolism	Alanine and Aspartate Metabolism	Alanine and Aspartate Metabolism	Alanine and Aspartate Metabolism	Alanine and Aspartate Metabolism	Alanine and Aspartate Metabolism	Amino acids and related molecules	Aminoacids	Alanine Metabolism	Alanine and Aspartate Metabolism	1- and 2-Methylnaphthalene degradation	Unassigned	Alanine and Aspartate Metabolism	Alanine and Aspartate Metabolism	Alternate Carbon Metabolism	Alternate Carbon Metabolism	Alternate Carbon Metabolism	Alternate Carbon Metabolism
Arginine and Proline Metabolism	Arginine and Proline Metabolism	Alternate Carbon Metabolism	Alternate Carbon Metabolism	Anaplerotic Reactions	Anaplerotic Reactions	Transport Outer Membrane	Transport	Arginine and Proline Metabolism	Arginine and Proline Metabolism	Biomass and maintenance functions	Fictional Reactions	Aminosugars metabolism	Alternate Carbon Metabolism	Alternate Carbon Metabolism	Alternate Carbon Metabolism	Alternate Carbon Metabolism	Alternate Carbon Metabolism	Biomass and maintenance functions	Fictional Reactions	Amino Acid Degradation	Unassigned	3-Chloroacrylic acid degradation	Unassigned	Alternate Carbon Metabolism	Alternate Carbon Metabolism	Anaplerotic reactions	Anaplerotic reactions	Arginine and Proline Metabolism	Arginine and Proline Metabolism
Biomass and maintenance functions	Fictional Reactions	Amino acid, ala	Unassigned	Arginine and Proline Metabolism	Arginine and Proline Metabolism	Nucleotide Salvage Pathway	Nucleotide Salvage Pathway	B-Ketoadipate pathway	Unassigned	Biotin Metabolism	Cofactor and Prosthetic Group Biosynthesis	Arginine and proline metabolism	Arginine and Proline Metabolism	Aminosugar Metabolism	Alternate Carbon Metabolism	Amino Acid Metabolism	Unassigned	Carbohydrates and related molecules	Alternate Carbon Metabolism	Aminosugar Metabolism	Alternate Carbon Metabolism	Alanine, aspartate and glutamate metabolism	Alanine and Aspartate Metabolism	Alternate Carbon source	Alternate Carbon Metabolism	Arginine and Proline Metabolism	Arginine and Proline Metabolism	Cell Envelope Biosynthesis	Cell Envelope Biosynthesis
Central Metabolism	Alternate Carbon Metabolism	Anaplerotic Reactions	Anaplerotic Reactions	Biomass and maintenance functions	Fictional Reactions	Glycerophospholipid Metabolism	Glycerophospholipid Metabolism	Biomass and maintenance functions	Fictional Reactions	Citric Acid Cycle	Citric Acid Cycle	Biomass and maintenance functions	Fictional Reactions	Arabinose Metabolism	Alternate Carbon Metabolism	Aminosugar Metabolism	Alternate Carbon Metabolism	Cell wall	Cell Envelope Biosynthesis	Asparagine Metabolism	Alanine and Aspartate Metabolism	Alanine, aspartate and glutamate metabolism /// Purine metabolism	Alanine and Aspartate Metabolism	Anaplerotic Reactions	Anaplerotic Reactions	Carbohydrate Metabolism	Alternate Carbon Metabolism	Citric Acid Cycle	Citric Acid Cycle
Citric Acid Cycle	Citric Acid Cycle	Arginine and Proline Metabolism	Arginine and Proline Metabolism	Cell Envelope Biosynthesis	Cell Envelope Biosynthesis	Alternate Carbon Metabolism	Alternate Carbon Metabolism	Cysteine Metabolism	Cysteine Metabolism	Cofactor Metabolism	Cofactor and Prosthetic Group Biosynthesis	Biotin metabolism	Cofactor and Prosthetic Group Biosynthesis	Arginine Biosynthesis	Arginine and Proline Metabolism	Arginine and Proline Metabolism	Arginine and Proline Metabolism	Coenzymes and prosthetic groups	Cofactor and Prosthetic Group Biosynthesis	Aspartate Metabolism	Alanine and Aspartate Metabolism	Alternate Carbon Metabolism	Alternate Carbon Metabolism	Arginine and Proline Metabolism	Arginine and Proline Metabolism	Carbon Fixation	Alternate Carbon Metabolism	Cofactor and Prosthetic Group Biosynthesis	Cofactor and Prosthetic Group Biosynthesis
Coenzyme A Biosynthesis	Cofactor and Prosthetic Group Biosynthesis	Benzoate degradation	Alternate Carbon Metabolism	Citric Acid Cycle	Citric Acid Cycle	Cofactor and Prosthetic Group Biosynthesis	Cofactor and Prosthetic Group Biosynthesis	Extracellular exchange	Transport	Cysteine Metabolism	Cysteine Metabolism	C5-Branched dibasic acid metabolism	Unassigned	Biotin Biosynthesis	Cofactor and Prosthetic Group Biosynthesis	Biomass and maintenance functions	Fictional Reactions	Extracellular exchange	Transport	ATP de novo Synthesis	Oxidative Phosphorylation	Amino sugar and nucleotide sugar metabolism	Alternate Carbon Metabolism	Aromatic Acid Breakdown	Tyrosine, Tryptophan, and Phenylalanine Metabolism	Cell Envelope Biosynthesis	Cell Envelope Biosynthesis	Cysteine Metabolism	Cysteine Metabolism
Coenzyme B Biosynthesis	Cofactor and Prosthetic Group Biosynthesis	Biomass and maintenance functions	Fictional Reactions	Cofactor and Prosthetic Group Biosynthesis	Cofactor and Prosthetic Group Biosynthesis	Cell Envelope Biosynthesis	Cell Envelope Biosynthesis	Fatty Acid Biosynthesis	Membrane Lipid Metabolism	Extracellular exchange	Transport	Carbon fixation	Alternate Carbon Metabolism	Butanoate Metabolism	Alternate Carbon Metabolism	Carbohydrate Metabolism	Alternate Carbon Metabolism	Lipids	Membrane Lipid Metabolism	Biomass and maintenance functions	Fictional Reactions	Amino sugar and nucleotide sugar metabolism /// Galactose metabolism	Alternate Carbon Metabolism	Cell Envelope Biosynthesis	Cell Envelope Biosynthesis	Citrate Cycle (TCA)	Citric Acid Cycle	Fictional Reactions	Fictional Reactions
Coenzyme M Biosynthesis	Cofactor and Prosthetic Group Biosynthesis	Butanoate Metabolism	Alternate Carbon Metabolism	Cysteine Metabolism	Cysteine Metabolism	Murein Recycling	Murein Recycling	Fatty Acid Metabolism	Membrane Lipid Metabolism	Fatty Acid Metabolism	Membrane Lipid Metabolism	Carotenoid Biosynthesis	Cofactor and Prosthetic Group Biosynthesis	Carbohydrate Metabolism	Alternate Carbon Metabolism	Cell Envelope Biosynthesis	Cell Envelope Biosynthesis	Membrane bioenergetics	Oxidative Phosphorylation	Biotin Biosynthesis	Cofactor and Prosthetic Group Biosynthesis	Amino sugar and nucleotide sugar metabolism /// Peptidoglycan biosynthesis	Cell Envelope Biosynthesis	Citric Acid Cycle	Citric Acid Cycle	Cofactor and Prosthetic Group Biosynthesis	Cofactor and Prosthetic Group Biosynthesis	Folate Metabolism	Cofactor and Prosthetic Group Biosynthesis
Cysteine Metabolism	Cysteine Metabolism	Cell Envelope Biosynthesis	Cell Envelope Biosynthesis	Extracellular exchange	Transport	Methylglyoxal Metabolism	Methylglyoxal Metabolism	Folate Biosynthesis	Cofactor and Prosthetic Group Biosynthesis	Folate Metabolism	Cofactor and Prosthetic Group Biosynthesis	Citrate cycle (TCA cycle)	Citric Acid Cycle	Cellulose Metabolism	Cell Envelope Biosynthesis	Central Metabolism	Citric Acid Cycle	Other function	Unassigned	Chorismate Biosynthesis	Cofactor and Prosthetic Group Biosynthesis	Arachidonic acid metabolism	Unassigned	Cofactor and Prosthetic Group Biosynthesis	Cofactor and Prosthetic Group Biosynthesis	Cysteine Metabolism	Cysteine Metabolism	Glutamate Metabolism	Glutamate Metabolism
Extracellular exchange	Transport	Citric Acid Cycle	Citric Acid Cycle	Folate Metabolism	Cofactor and Prosthetic Group Biosynthesis	Arginine and Proline Metabolism	Arginine and Proline Metabolism	Fructose Metabolism	Alternate Carbon Metabolism	Glutamate Metabolism	Glutamate Metabolism	Cyanophycin metabolism	Cofactor and Prosthetic Group Biosynthesis	Chorismate Biosynthesis	Cofactor and Prosthetic Group Biosynthesis	Citric Acid Cycle	Citric Acid Cycle	Phosphate and sulfur	Unassigned	Chorismate Metabolism	Cofactor and Prosthetic Group Biosynthesis	Arginine and proline metabolism	Arginine and Proline Metabolism	Cysteine Metabolism	Cysteine Metabolism	Energy Metabolism	Oxidative Phosphorylation	Glycerophospholipid Metabolism	Glycerophospholipid Metabolism
Glutamate metabolism	Glutamate metabolism	Cofactor and Prosthetic Group Biosynthesis	Cofactor and Prosthetic Group Biosynthesis	Glutamate metabolism	Glutamate metabolism	Pyruvate Metabolism	Pyruvate Metabolism	Gallic acid Metabolism	Alternate Carbon Metabolism	Glycine, Serine, and Threonine Metabolism	Glycine and Serine Metabolism	Extracellular exchange	Transport	Citric Acid Cycle	Citric Acid Cycle	Cofactor and Prosthetic Group Biosynthesis	Cofactor and Prosthetic Group Biosynthesis	Transport	Transport	dATP Biosynthesis	Purine and Pyrimidine Biosynthesis	Arginine and proline metabolism /// Atrazine degradation	Arginine and Proline Metabolism	Exchange	Transport	Fatty Acid Synthesis	Membrane Lipid Metabolism	Glycine and Serine Metabolism	Glycine and Serine Metabolism
Glutamine Metabolism	Glutamate Metabolism	Cysteine Metabolism	Cysteine Metabolism	Glycerophospholipid Metabolism	Glycerophospholipid Metabolism	Membrane Lipid Metabolism	Membrane Lipid Metabolism	Gluconeogenesis	Glycolysis/Gluconeogenesis	Glycolysis	Glycolysis/Gluconeogenesis	Fatty acid biosynthesis	Membrane Lipid Metabolism	Cysteine Metabolism	Cysteine Metabolism	Energy Metabolism	Oxidative Phosphorylation	Valine, Leucine, and Isoleucine Metabolism	Valine, Leucine, and Isoleucine Metabolism	dCTP Biosynthesis	Purine and Pyrimidine Biosynthesis	Arginine and proline metabolism /// Nitrogen metabolism /// Purine metabolism	Arginine and Proline Metabolism	Folate Metabolism	Cofactor and Prosthetic Group Biosynthesis	Methionine Metabolism	Methionine Metabolism	GlycolysisGluconeogenesis	Glycolysis/Gluconeogenesis
Glycine and Serine Metabolism	Glycine and Serine Metabolism	Exchange	Transport	Glycine and Serine Metabolism	Glycine and Serine Metabolism	Valine Leucine and Isoleucine Metabolism	Valine, Leucine, and Isoleucine Metabolism	Glutamate Metabolism	Glutamate Metabolism	Glyoxylate Metabolism	Glyoxylate Metabolism	Folate biosynthesis	Cofactor and Prosthetic Group Biosynthesis	Energy Metabolism	Oxidative Phosphorylation	Extracellular exchange	Transport	Alanine and Aspartate Metabolism	Alanine and Aspartate Metabolism	dGTP Biosynthesis	Purine and Pyrimidine Biosynthesis	Atrazine degradation	Unassigned	Glutamate metabolism	Glutamate metabolism	Nucleotide Salvage Pathways	Nucleotide Salvage Pathway	Membrane Lipid Metabolism	Membrane Lipid Metabolism
Glycolysis/Gluconeogenesis	Glycolysis/Gluconeogenesis	Extracellular exchange	Transport	Glycolysis/Gluconeogenesis	Glycolysis/Gluconeogenesis	Lipopolysaccharide Biosynthesis Recycling	Lipopolysaccharide Biosynthesis / Recycling	Glutathione Metabolism	Cofactor and Prosthetic Group Biosynthesis	Histidine Metabolism	Histidine Metabolism	Fructose and mannose metabolism	Alternate Carbon Metabolism	Entner-Doudoroff pathway	Alternate Carbon Metabolism	Fatty Acid Biosynthesis	Membrane Lipid Metabolism	Arginine and Proline Metabolism	Arginine and Proline Metabolism	dTTP Biosynthesis	Purine and Pyrimidine Biosynthesis	Benzoate degradation via CoA ligation	Unassigned	Glycerophospholipid Metabolism	Glycerophospholipid Metabolism	Purine and Pyrimidine Biosynthesis	Purine and Pyrimidine Biosynthesis	Methionine Metabolism	Methionine Metabolism
Histidine Metabolism	Histidine Metabolism	Fatty Acid Biosynthesis	Membrane Lipid Metabolism	Glyoxylate Metabolism	Glyoxylate Metabolism	Unassigned	Unassigned	Glycerophospholipid Metabolism	Glycerophospholipid Metabolism	Intracellular demand	Fictional Reactions	Galactolipids metabolism	Galactolipids metabolism	Extracellular exchange	Transport	Fatty Acid Degradation	Membrane Lipid Metabolism	Cysteine Metabolism	Cysteine Metabolism	dUTP Biosynthesis	Purine and Pyrimidine Biosynthesis	Benzoate degradation via CoA ligation /// Butanoate metabolism	Unassigned	Glycine and Serine Metabolism	Glycine and Serine Metabolism	Pyruvate Metabolism	Pyruvate Metabolism	Modelling	Modelling
Lipid &amp; Cell Wall Metabolism	Membrane Lipid Metabolism	Folate Metabolism	Cofactor and Prosthetic Group Biosynthesis	Histidine Metabolism	Histidine Metabolism	Citric Acid Cycle	Citric Acid Cycle	Glycine and Serine Metabolism	Glycine and Serine Metabolism	Lysine Metabolism	Threonine and Lysine Metabolism	Glutamate metabolism	Glutamate metabolism	Fatty Acid Synthesis	Membrane Lipid Metabolism	Fatty Acid Synthesis	Membrane Lipid Metabolism	Threonine and Lysine Metabolism	Threonine and Lysine Metabolism	Entner-Doudouroff Pathway	Alternate Carbon Metabolism	Benzoate degradation via CoA ligation /// Butanoate metabolism /// Fatty acid metabolism /// Lysine degradation /// Propanoate metabolism /// Pyruvate metabolism /// Synthesis and degradation of ketone bodies /// Tryptophan metabolism /// Valine, leucine and isoleucine degradation	Alternate Carbon Metabolism	GlycolysisGluconeogenesis	Glycolysis/Gluconeogenesis	Threonine and Lysine Metabolism	Threonine and Lysine Metabolism	Nucleotide Salvage Pathway	Nucleotide Salvage Pathway
Methanogenesis	Methanogenesis	Glutamate metabolism	Glutamate metabolism	Inorganic Ion Transport and Metabolism	Transport	Cysteine Metabolism	Cysteine Metabolism	Glycine, Serine and threonine metabolism	Glycine and Serine Metabolism	Membrane Metabolism	Membrane Lipid Metabolism	Glutathione metabolism	Cofactor and Prosthetic Group Biosynthesis	Folate Metabolism	Cofactor and Prosthetic Group Biosynthesis	Folate Metabolism	Cofactor and Prosthetic Group Biosynthesis	Unassigned	Unassigned	Fatty Acid Synthesis	Membrane Lipid Metabolism	Benzoate degradation via hydroxylation	Unassigned	Glyoxylate Metabolism	Glyoxylate Metabolism	Transport, Extracellular	Transport	Oxidative Phosphorylation	Oxidative Phosphorylation
Methionine Metabolism	Methionine Metabolism	Glycerolipid Metabolism	Glycerophospholipid Metabolism	Intracellular demand	Fictional Reactions	Purine and Pyrimidine Biosynthesis	Purine and Pyrimidine Biosynthesis	Glycolate metabolism	Alternate Carbon Metabolism	Methionine Metabolism	Methionine Metabolism	Glycerolipid metabolism	Glycerophospholipid Metabolism	Fructose Metabolism	Alternate Carbon Metabolism	Fructose and Mannose Metabolism	Alternate Carbon Metabolism	Glutamate Metabolism	Glutamate Metabolism	Folate Biosynthesis	Cofactor and Prosthetic Group Biosynthesis	beta-Alanine metabolism	Alanine and Aspartate Metabolism	Histidine Metabolism	Histidine Metabolism	Tyrosine, Tryptophan, and Phenylalanine Metabolism	Tyrosine, Tryptophan, and Phenylalanine Metabolism	Purine and Pyrimidine Biosynthesis	Purine and Pyrimidine Biosynthesis
Nitrogen Metabolism	Nitrogen Metabolism	Glycerophospholipid Metabolism	Glycerophospholipid Metabolism	Lipopolysaccharide Biosynthesis / Recycling	Lipopolysaccharide Biosynthesis / Recycling	Methionine Metabolism	Methionine Metabolism	Glycolysis	Glycolysis/Gluconeogenesis	Miscellaneous	Unassigned	Glyoxylate and dicarboxylate metabolism	Glyoxylate Metabolism	Galactose metabolism	Alternate Carbon Metabolism	Galactose metabolism	Alternate Carbon Metabolism	Methionine Metabolism	Methionine Metabolism	Fucose Biosynthesis	Alternate Carbon Metabolism	beta-Alanine metabolism /// Propanoate metabolism	Alanine and Aspartate Metabolism	Inorganic Ion Transport and Metabolism	Transport	Unassigned	Unassigned	Pyruvate Metabolism	Pyruvate Metabolism
Nucleotide Metabolism	Nucleotide Salvage Pathway	Glycine and Serine Metabolism	Glycine and Serine Metabolism	Membrane Lipid Metabolism	Membrane Lipid Metabolism	Alanine and Aspartate Metabolism	Alanine and Aspartate Metabolism	Histidine Metabolism	Histidine Metabolism	Nucleotide Sugar Metabolism	Nucleotide Salvage Pathway	Histidine metabolism	Histidine metabolism	Glucan Metabolism	Alternate Carbon Metabolism	Glycerolipid Metabolism	Glycerophospholipid Metabolism	Glycine and Serine Metabolism	Glycine and Serine Metabolism	Gln Biosynthesis	Glycine and Serine Metabolism	Biomass Synthesis	Fictional Reactions	Lipopolysaccharide Biosynthesis / Recycling	Lipopolysaccharide Biosynthesis / Recycling	Valine, Leucine, and Isoleucine Metabolism	Valine, Leucine, and Isoleucine Metabolism	Threonine and Lysine Metabolism	Threonine and Lysine Metabolism
Other	Unassigned	Glycine, Serine and threonine metabolism	Glycine and Serine Metabolism	Methionine Metabolism	Methionine Metabolism	tRNA Charging	tRNA Charging	Homogentisate Pathway	Unassigned	Other Amino Acid Metabolism	Unassigned	Hydrogen production	Unassigned	Glucuronate Metabolism	Alternate Carbon Metabolism	Glycine and Serine Metabolism	Glycine and Serine Metabolism	Histidine Metabolism	Histidine Metabolism	Glutamate Biosynthesis	Glutamate metabolism	Biotin metabolism	Cofactor and Prosthetic Group Biosynthesis	Lipopolysaccharide Biosynthesis Recycling	Lipopolysaccharide Biosynthesis / Recycling	Energy Metabolism	Oxidative Phosphorylation	Transport	Transport
Proline Biosynthesis	Arginine and Proline Metabolism	Glycolysis/Gluconeogenesis	Glycolysis/Gluconeogenesis	Methylglyoxal Metabolism	Methylglyoxal Metabolism	Nitrogen Metabolism	Nitrogen Metabolism	Intracellular demand	Fictional Reactions	Pantothenate and CoA Metabolism	Cofactor and Prosthetic Group Biosynthesis	Inositol phosphate metabolism	Cofactor and Prosthetic Group Biosynthesis	Glutamate and glutamin metabolism	Glutamate metabolism	Glycolysis/Gluconeogenesis	Glycolysis/Gluconeogenesis	Purine and Pyrimidine Biosynthesis	Purine and Pyrimidine Biosynthesis	Glutamate Metabolism	Glutamate metabolism	Butanoate metabolism	Alternate Carbon Metabolism	Membrane Lipid Metabolism	Membrane Lipid Metabolism	Fatty Acid Synthesis	Membrane Lipid Metabolism	tRNA Charging	tRNA Charging
Tetrahydramethanopterin Biosynthesis	Cofactor and Prosthetic Group Biosynthesis	Glyoxylate Metabolism	Glyoxylate Metabolism	Murein Biosynthesis	Murein Biosynthesis	Tyrosine Tryptophan and Phenylalanine Metabolism	Tyrosine, Tryptophan, and Phenylalanine Metabolism	Intracellular source/sink	Fictional Reactions	Pentose Phosphate Pathway	Pentose Phosphate Pathway	Intracellular demand	Fictional Reactions	Glutamate Metabolism	Glutamate metabolism	Glyoxylate Metabolism	Glyoxylate Metabolism	Tyrosine, Tryptophan, and Phenylalanine Metabolism	Tyrosine, Tryptophan, and Phenylalanine Metabolism	Glycerolipid Synthesis	Membrane Lipid Metabolism	Butanoate metabolism /// Citrate cycle (TCA cycle) /// Glycolysis / Gluconeogenesis /// Pyruvate metabolism /// Reductive carboxylate cycle (CO2 fixation)	Citric Acid Cycle	Methionine Metabolism	Methionine Metabolism	Folate Metabolism	Cofactor and Prosthetic Group Biosynthesis	Tyrosine, Tryptophan, and Phenylalanine Metabolism	Tyrosine, Tryptophan, and Phenylalanine Metabolism
Threonine and Lysine Metabolism	Threonine and Lysine Metabolism	Histidine Metabolism	Histidine Metabolism	Murein Recycling	Murein Recycling	Threonine and Lysine Metabolism	Threonine and Lysine Metabolism	Lysine Biosynthesis	Threonine and Lysine Metabolism	Peptidoglycan Metabolism	Cell Envelope Biosynthesis	Intracellular source/sink	Fictional Reactions	Glycerophospholipid Metabolism	Glycerophospholipid Metabolism	Histidine Metabolism	Histidine Metabolism	Alternate Carbon Metabolism	Alternate Carbon Metabolism	Glycolysis	Glycolysis/Gluconeogenesis	Butanoate metabolism /// Valine, leucine and isoleucine biosynthesis	Valine, Leucine, and Isoleucine Metabolism	Methylglyoxal Metabolism	Methylglyoxal Metabolism	Glutamate Metabolism	Glutamate Metabolism	Unassigned	Unassigned
Transport	Transport	Inorganic Ion Transport and Metabolism	Transport	Nitrogen Metabolism	Nitrogen Metabolism	Inorganic Ion Transport and Metabolism	Transport	Lysine Metabolism	Threonine and Lysine Metabolism	Phenylalanine Tyrosine Tryptophan Metabolism	Tyrosine, Tryptophan, and Phenylalanine Metabolism	Lipopolysaccharide biosynthesis	Lipopolysaccharide Biosynthesis / Recycling	Glycine and Serine Metabolism	Glycine and Serine Metabolism	Intracellular source/sink	Fictional Reactions			Glyoxylate Biosynthesis	Glyoxylate Metabolism	Butirosin and neomycin biosynthesis /// Porphyrin and chlorophyll metabolism	Cofactor and Prosthetic Group Biosynthesis	Murein Biosynthesis	Murein Biosynthesis	Glycine and Serine Metabolism	Glycine and Serine Metabolism	Valine, Leucine, and Isoleucine Metabolism	Valine, Leucine, and Isoleucine Metabolism
Tyrosine, Tryptophan, and Phenylalanine Metabolism	Tyrosine, Tryptophan, and Phenylalanine Metabolism	Inositol Metabolism	Cofactor and Prosthetic Group Biosynthesis	Nucleotide Salvage Pathway	Nucleotide Salvage Pathway	Biomass and maintenance functions	Fictional Reactions	Methane Metabolism	Alternate Carbon Metabolism	Polyprenyl Metabolism	Alternate Carbon Metabolism	Lysine metabolism	Threonine and Lysine Metabolism	Glycogen Metabolism	Alternate Carbon Metabolism	Lipid &amp; Cell Wall Metabolism	Cell Envelope Biosynthesis			Glyoxylate Metabolism	Glyoxylate Metabolism	Canavanine biosynthesis	Unassigned	Murein Recycling	Murein Recycling	Glycolysis/Gluconeogenesis	Glycolysis/Gluconeogenesis
Valine, Leucine, and Isoleucine Metabolism	Valine, Leucine, and Isoleucine Metabolism	Intracellular source/sink	Transport	Oxidative Phosphorylation	Oxidative Phosphorylation	Histidine Metabolism	Histidine Metabolism	Methionine Metabolism	Methionine Metabolism	Porphyrin Metabolism	Cofactor and Prosthetic Group Biosynthesis	Nicotinate and nicotinamide metabolism	Cofactor and Prosthetic Group Biosynthesis	Glycogene synthesis	Alternate Carbon Metabolism	Methane Metabolism	Alternate Carbon Metabolism			GTP de novo Synthesis	Nucleotide Salvage Pathway	Carbon fixation in photosynthetic organisms /// Pyruvate metabolism	Pyruvate Metabolism	Nitrogen Metabolism	Nitrogen Metabolism	Histidine Metabolism	Histidine Metabolism
Vitamins &amp; Cofactor Biosynthesis	Cofactor and Prosthetic Group Biosynthesis	Lipopolysaccharide Biosynthesis / Recycling	Lipopolysaccharide Biosynthesis / Recycling	Pentose Phosphate Pathway	Pentose Phosphate Pathway	Oxidative Phosphorylation	Oxidative Phosphorylation	Nicotinate and Nicotinamide	Cofactor and Prosthetic Group Biosynthesis	Purine Metabolism	Purine and Pyrimidine Biosynthesis	Nitrogen metabolism	Nitrogen metabolism	Glycolipid Synthesis	Glycerophospholipid Metabolism	NAD Biosynthesis	Cofactor and Prosthetic Group Biosynthesis			Heme biosynthesis	Cofactor and Prosthetic Group Biosynthesis	Citrate cycle (TCA cycle)	Citric Acid Cycle	Nucleotide Salvage Pathway	Nucleotide Salvage Pathway	Methionine Metabolism	Methionine Metabolism
		Lysine Metabolism	Threonine and Lysine Metabolism	Purine and Pyrimidine Biosynthesis	Purine and Pyrimidine Biosynthesis	Intracellular demand	Fictional Reactions	Nicotinic acid pathway	Cofactor and Prosthetic Group Biosynthesis	Pyrimidine Metabolism	Purine and Pyrimidine Biosynthesis	Nucleotide sugars metabolism	Nucleotide Salvage Pathway	Glycolysis/Gluconeogenesis	Glycolysis/Gluconeogenesis	Nitrogen Metabolism	Nitrogen Metabolism			Ile Metabolism	Valine, Leucine, and Isoleucine Metabolism	Citrate cycle (TCA cycle) /// Glyoxylate and dicarboxylate metabolism	Citric Acid Cycle	O6 antigen synthesis	Unassigned	Methylglyoxal Metabolism	Methylglyoxal Metabolism
		Membrane Lipid Metabolism	Membrane Lipid Metabolism	Pyruvate Metabolism	Pyruvate Metabolism	Glycine and Serine Metabolism	Glycine and Serine Metabolism	Nitrogen Metabolism	Nitrogen Metabolism	Pyruvate Metabolism	Pyruvate Metabolism	Others	Unassigned	Histidine Biosynthesis	Histidine Metabolism	Nucleotide Metabolism	Nucleotide Salvage Pathway			IMP Synthesis	Nucleotide Salvage Pathway	Citrate cycle (TCA cycle) /// Oxidative phosphorylation	Oxidative Phosphorylation	Oxidative Phosphorylation	Oxidative Phosphorylation	Pentose Phosphate Pathway	Pentose Phosphate Pathway
		Methionine Metabolism	Methionine Metabolism	Threonine and Lysine Metabolism	Threonine and Lysine Metabolism	Pentose Phosphate Pathway	Pentose Phosphate Pathway	One Carbon pool by folate	Cofactor and Prosthetic Group Biosynthesis	Redox Metabolism	Oxidative Phosphorylation	Oxidative phosphorylation	Oxidative phosphorylation	Inositol Metabolism	Cofactor and Prosthetic Group Biosynthesis	Other Amino Acid Metabolism	Unassigned			Intracellular demand	Fictional Reactions	Citrate cycle (TCA cycle) /// Pyruvate metabolism	Pyruvate Metabolism	penicillin breakdown	Unassigned	Starch and Sucrose Metabolism	Alternate Carbon Metabolism
		Methylglyoxal Metabolism	Methylglyoxal Metabolism	Transport, Inner Membrane	Transport	GlycolysisGluconeogenesis	Glycolysis/Gluconeogenesis	Other	Unassigned	Riboflavin Metabolism	Cofactor and Prosthetic Group Biosynthesis	Pantothenate and CoA biosynthesis	Cofactor and Prosthetic Group Biosynthesis	Intracellular demand	Fictional Reactions	Oxidative Phosphorylation	Oxidative Phosphorylation			Intracellular source/sink	Fictional Reactions	Cyanoamino acid metabolism /// Glycine, serine and threonine metabolism /// Methane metabolism /// One carbon pool by folate	Glycine and Serine Metabolism	Pentose Phosphate Pathway	Pentose Phosphate Pathway	Xenobiotics Biodegradation and Metabolism	Alternate Carbon Metabolism
		Murein Biosynthesis	Murein Biosynthesis	Transport, Outer Membrane	Transport	Extracellular exchange	Transport	others	Unassigned	Sugar Metabolism	Alternate Carbon Metabolism	Pentose phosphate pathway	Pentose phosphate pathway	Intracellular source/sink	Fictional Reactions	Pantothenate and CoA Biosynthesis	Cofactor and Prosthetic Group Biosynthesis			Isoprenoid Biosynthesis	Cofactor and Prosthetic Group Biosynthesis	Cysteine and methionine metabolism	Cysteine Metabolism	Purine and Pyrimidine Biosynthesis	Purine and Pyrimidine Biosynthesis	Fictional Reactions	Fictional Reactions
		Murein Recycling	Murein Recycling	Transport, Outer Membrane Porin	Transport	Folate Metabolism	Cofactor and Prosthetic Group Biosynthesis	Oxidative Phosphorylation	Oxidative Phosphorylation	Thiamine Metabolism	Cofactor and Prosthetic Group Biosynthesis	Peptidoglycan biosynthesis	Murein Biosynthesis	Laminarine Metabolism	Unassigned	Pentose Phosphate Pathway	Pentose Phosphate Pathway			LPS Biosynthesis	Lipopolysaccharide Biosynthesis / Recycling	Cysteine and methionine metabolism /// Glycine, serine and threonine metabolism	Cysteine Metabolism	Pyruvate Metabolism	Pyruvate Metabolism
		Nitrogen Metabolism	Nitrogen Metabolism	tRNA Charging	tRNA Charging	Glutamate metabolism	Glutamate metabolism	Pantothenate and CoA Biosynthesis	Cofactor and Prosthetic Group Biosynthesis	Transport	Transport	PHB byosynthesis	Alternate Carbon Metabolism	Lipid Biosynthesis	Glycerophospholipid Metabolism	Peptidoglycan Metabolism	Murein Biosynthesis			LPS Biosynthesis - adphep	Lipopolysaccharide Biosynthesis / Recycling	Cysteine and methionine metabolism /// Glycine, serine and threonine metabolism /// Nitrogen metabolism	Cysteine Metabolism	Threonine and Lysine Metabolism	Threonine and Lysine Metabolism
		Nucleotide Metabolism	Nucleotide Salvage Pathway	Tyrosine, Tryptophan, and Phenylalanine Metabolism	Tyrosine, Tryptophan, and Phenylalanine Metabolism	Glyoxylate Metabolism	Glyoxylate Metabolism	Pentose Phosphate Pathway	Pentose Phosphate Pathway	Ubiquinone Metabolism	Cofactor and Prosthetic Group Biosynthesis	Phenylalanine tyrosine and tryptophan biosynthesis	Tyrosine, Tryptophan, and Phenylalanine Metabolism	Lysine Biosynthesis	Threonine and Lysine Metabolism	Purine and Pyrimidine Biosynthesis	Purine and Pyrimidine Biosynthesis			LPS Biosynthesis - cmpkdo	Lipopolysaccharide Biosynthesis / Recycling	Cysteine and methionine metabolism /// Glyoxylate and dicarboxylate metabolism	Cysteine Metabolism	Transport Outer Membrane	Transport
		Nucleotide Salvage Pathway	Nucleotide Salvage Pathway	Unassigned	Unassigned	Anaplerotic Reactions	Anaplerotic Reactions	Peptidoglycan Biosynthesis	Cell Envelope Biosynthesis	Unknown	Unassigned	Photosynthesis	Oxidative phosphorylation	Maltose Metabolism	Alternate Carbon Metabolism	Pyruvate Metabolism	Pyruvate Metabolism			Lysine Biosynthesis	Threonine and Lysine Metabolism	D-Alanine metabolism	Alanine and Aspartate Metabolism	Transport Outer Membrane Porin	Transport
		Oxidative Phosphorylation	Oxidative Phosphorylation	Valine, Leucine, and Isoleucine Metabolism	Valine, Leucine, and Isoleucine Metabolism	Murein Biosynthesis	Murein Biosynthesis	PHAs Metabolism	Unassigned	Urea Cycle	Alternate Carbon Metabolism	Porphyrin and chlorophyll metabolism	Cofactor and Prosthetic Group Biosynthesis	Mannan Metabolism	Alternate Carbon Metabolism	Quinone Biosynthesis	Cofactor and Prosthetic Group Biosynthesis			Lysine/ Threonine Biosynthesis	Threonine and Lysine Metabolism	D-Alanine metabolism /// Peptidoglycan biosynthesis	Alanine and Aspartate Metabolism	tRNA Charging	tRNA Charging
		Pentose and Glucuronate Interconversions	Alternate Carbon Metabolism			aminophosphonate metabolism	Unassigned	Phenylacetyl-CoA pathway	Alternate Carbon Metabolism	Valine, Leucine, and Isoleucine Metabolism	Valine, Leucine, and Isoleucine Metabolism	Purine metabolism	Purine and Pyrimidine Biosynthesis	Mannitol Metabolism	Alternate Carbon Metabolism	Riboflavin Metabolism	Cofactor and Prosthetic Group Biosynthesis			Menaquinone Biosynthesis	Cofactor and Prosthetic Group Biosynthesis	Drug metabolism - cytochrome P450	Unassigned	Tyrosine Tryptophan and Phenylalanine Metabolism	Tyrosine, Tryptophan, and Phenylalanine Metabolism
		Pentose Phosphate Pathway	Pentose Phosphate Pathway			4 hydroxyphenylacetate catabolism	Alternate Carbon Metabolism	Phenylalanine Tyrosine Tryptophan Biosynthesis	Tyrosine, Tryptophan, and Phenylalanine Metabolism			Pyrimidine metabolism	Purine and Pyrimidine Biosynthesis	Methionine Metabolism	Methionine Metabolism	Starch and Sucrose Metabolism	Alternate Carbon Metabolism			Methionine Metabolism	Methionine Metabolism	Drug metabolism - other enzymes	Unassigned	Unassigned	Unassigned
		Phenylalanine Metabolism	Tyrosine, Tryptophan, and Phenylalanine Metabolism			1 2 Propanediol Catabolism	Alternate Carbon Metabolism	Porphyrin and Chlorophyll Metabolism	Cofactor and Prosthetic Group Biosynthesis			Pyruvate metabolism	Pyruvate metabolism	NAD Metabolism	Cofactor and Prosthetic Group Biosynthesis	Sterol Biosynthesis	Membrane Lipid Metabolism			Methionine Salvage Pathway	Methionine Metabolism	Exchange Reaction	Transport	Valine Leucine and Isoleucine Metabolism	Valine, Leucine, and Isoleucine Metabolism
		Purine and Pyrimidine Biosynthesis	Purine and Pyrimidine Biosynthesis			Exchange	Transport	Propanoate Metabolism	Alternate Carbon Metabolism			Riboflavin metabolism	Cofactor and Prosthetic Group Biosynthesis	Others	Unassigned	Thiamine Metabolism	Cofactor and Prosthetic Group Biosynthesis			Nicotinate Biosynthesis	Cofactor and Prosthetic Group Biosynthesis	Fatty acid biosynthesis	Membrane Lipid Metabolism
		Purine Metabolism	Purine and Pyrimidine Biosynthesis			Unknown	Unassigned	Purine Metabolism	Purine and Pyrimidine Biosynthesis			Starch and sucrose metabolism	Alternate Carbon Metabolism	Pantothenate and CoA Biosynthesis	Cofactor and Prosthetic Group Biosynthesis	Threonine and Lysine Metabolism	Threonine and Lysine Metabolism			Nitrite Metabolism	Nitrogen Metabolism	Fatty acid biosynthesis (lumped)	Membrane Lipid Metabolism
		Purine Metabolism, Transport	Purine and Pyrimidine Biosynthesis			Transport	Transport	Pyrimidine Metabolism	Purine and Pyrimidine Biosynthesis			Steroid biosynthesis	Membrane Lipid Metabolism	Pantothenate and CoA Metabolism	Cofactor and Prosthetic Group Biosynthesis	Transport	Transport			Nucleotide Interconversion	Nucleotide Salvage Pathway	Fatty acid metabolism	Membrane Lipid Metabolism
		Pyruvate Metabolism	Pyruvate Metabolism			Translation	Unassigned	Pyruvate Met	Pyruvate Metabolism			Sterol biosynthesis	Membrane Lipid Metabolism	Pentose and Glucuronate Interconversions	Pentose Phosphate Pathway	Tyrosine, Tryptophan, and Phenylalanine Metabolism	Tyrosine, Tryptophan, and Phenylalanine Metabolism			Others	Unassigned	Fatty acid metabolism /// Lysine degradation /// Tryptophan metabolism /// Butanoate metabolism	Membrane Lipid Metabolism
		Riboflavin Metabolism	Cofactor and Prosthetic Group Biosynthesis			Phospholipid Metabolism	Glycerophospholipid Metabolism	Riboflavin Metabolism	Cofactor and Prosthetic Group Biosynthesis			Sulfolipid Biosynthesis	Sulfolipid biosynthesis	Pentose Phosphate Pathway	Pentose Phosphate Pathway	Urea Cycle	Alternate Carbon Metabolism			Pantothenate and CoA Biosynthesis	Cofactor and Prosthetic Group Biosynthesis	Folate biosynthesis	Cofactor and Prosthetic Group Biosynthesis
		Starch and Sucrose Metabolism	Alternate Carbon Metabolism			Transport, Inner Membrane	Transport	Ribose Metabolism	Pentose Phosphate Pathway			Sulfur Cysteine and methionine metabolism	Cysteine Metabolism	Peptidoglycan Biosynthesis	Murein Biosynthesis	Valine, Leucine, and Isoleucine Metabolism	Valine, Leucine, and Isoleucine Metabolism			Pentose-Phosphate-Pathway	Pentose Phosphate Pathway	Folate biosynthesis /// One carbon pool by folate	Cofactor and Prosthetic Group Biosynthesis
		Thiamine Metabolism	Cofactor and Prosthetic Group Biosynthesis			lipopolysaccharide biosynthesis	Lipopolysaccharide Biosynthesis / Recycling	Steroid biosynthesis	Membrane Lipid Metabolism			Terpenoid backbone biosynthesis	Membrane Lipid Metabolism	Phenylalanine Tyrosine Tryptophan Biosynthesis	Tyrosine, Tryptophan, and Phenylalanine Metabolism	Vitamins &amp; Cofactor Biosynthesis	Cofactor and Prosthetic Group Biosynthesis			Peptidoglycan Biosynthesis	Murein Biosynthesis	Fructose and mannose metabolism	Alternate Carbon Metabolism
		Threonine and Lysine Metabolism	Threonine and Lysine Metabolism			Murein lpp biosynthesis	Murein Biosynthesis	Sulfur Metabolism	Unassigned			Thiamine metabolism	Cofactor and Prosthetic Group Biosynthesis	Proline Biosynthesis	Arginine and Proline Metabolism		Arginine and Proline Metabolism			Peroxynitrite	Unassigned	Fructose and mannose metabolism /// Amino sugar and nucleotide sugar metabolism	Alternate Carbon Metabolism
		Tranport	Transport					Synthesis and degradation of Ketones Bodies	Unassigned			Transport	Transport	Purine Biosynthesis	Purine and Pyrimidine Biosynthesis					Phenylalanine biosynthesis	Tyrosine, Tryptophan, and Phenylalanine Metabolism	Galactose metabolism	Alternate Carbon Metabolism
		Tranport, Inner Membrane	Transport					TCA Cycle	Citric Acid Cycle			Ubiquinone and other pterpenoids biosynthesis	Cofactor and Prosthetic Group Biosynthesis	Purine Metabolism	Purine and Pyrimidine Biosynthesis					Proline Biosynthesis	Arginine and Proline Metabolism	Galactose metabolism /// Amino sugar and nucleotide sugar metabolism /// Pentose and glucuronate interconversions /// Starch and sucrose metabolism	Alternate Carbon Metabolism
		Tranpsort, Inner Membrane	Transport					Thiamine Metabolism	Cofactor and Prosthetic Group Biosynthesis			Urea cycle and metabolism of amino groups	Alternate Carbon Metabolism	Pyrimidine Biosynthesis	Purine and Pyrimidine Biosynthesis					Purine metabolism	Purine and Pyrimidine Biosynthesis	Glutathione metabolism	Cofactor and Prosthetic Group Biosynthesis
		Transport	Transport					Toluene Pathway	Unassigned			Valine leucine and isoleucine biosynthesis	Valine, Leucine, and Isoleucine Metabolism	Pyrimidine Metabolism	Purine and Pyrimidine Biosynthesis					Respiratory chain	Oxidative Phosphorylation	Glutathione metabolism /// Reductive carboxylate cycle (CO2 fixation)	Alternate Carbon Metabolism
		Transport, Extracellular	Transport					Transport	Transport			Vitamin B6 metabolism	Cofactor and Prosthetic Group Biosynthesis	Pyruvate Met	Pyruvate Metabolism					Riboflavin Metabolism	Cofactor and Prosthetic Group Biosynthesis	Glycerolipid metabolism	Glycerophospholipid Metabolism
		Transport, Inner Membrane	Transport					Unknown	Unassigned			Modelling	Modelling	Raffinose Metabolism	Alternate Carbon Metabolism					ROS Detoxification	Unassigned	Glycerolipid metabolism /// Glycerophospholipid metabolism	Glycerophospholipid Metabolism
		Transport, Outer Membrane	Transport					Urea cycle/amino group metabolism	Alternate Carbon Metabolism			Exchange reactions	Transport	Rhamnose Metabolism	Alternate Carbon Metabolism					Salvage pathway of ATP	Nucleotide Salvage Pathway	Glycerophospholipid metabolism	Glycerophospholipid Metabolism
		Transport, Outer Membrane Porin	Transport					Valine, leucine and isoleucine degradation	Valine, Leucine, and Isoleucine Metabolism					Riboflavin Metabolism	Cofactor and Prosthetic Group Biosynthesis					Salvage pathway of GTP	Nucleotide Salvage Pathway	Glycerophospholipid metabolism /// Glycine, serine and threonine metabolism	Glycerophospholipid Metabolism
		tRNA charging	tRNA charging					Valine, Leucine, and Isoleucine Metabolism	Valine, Leucine, and Isoleucine Metabolism					Ribose Metabolism	Cofactor and Prosthetic Group Biosynthesis					Salvage pathway of XTP	Nucleotide Salvage Pathway	Glycine, serine and threonine metabolism	Glycine and Serine Metabolism
		Tryptophan metabolism	Tyrosine, Tryptophan, and Phenylalanine Metabolism					Vitamin B6 Metabolism	Cofactor and Prosthetic Group Biosynthesis					Serine Metabolism	Glycine and Serine Metabolism					Ser, Gly Biosynthesis	Glycine and Serine Metabolism	Glycine, serine and threonine metabolism /// Lysine biosynthesis	Glycine and Serine Metabolism
		Tyrosine metabolism	Tyrosine, Tryptophan, and Phenylalanine Metabolism											Spermidine Biosynthesis	Cofactor and Prosthetic Group Biosynthesis					Serine Metabolism	Glycine and Serine Metabolism	Glycolysis / Gluconeogenesis	Glycolysis/Gluconeogenesis
		Tyrosine, Tryptophan, and Phenylalanine Metabolism	Tyrosine, Tryptophan, and Phenylalanine Metabolism											Starch Metabolism	Alternate Carbon Metabolism					Spermidine Biosynthesis	Cofactor and Prosthetic Group Biosynthesis	Glycolysis / Gluconeogenesis /// Pyruvate metabolism	Glycolysis/Gluconeogenesis
		Unassigned	Unassigned											Sucrose Metabolism	Alternate Carbon Metabolism					TCA cycle	Citric Acid Cycle	Glyoxylate and dicarboxylate metabolism	Glyoxylate Metabolism
		Urea Cycle	Alternate Carbon Metabolism											Terpenoid biosynthesis	Membrane Lipid Metabolism					THF Metabolism	cofactor and Prosthetic Group Biosynthesis	Glyoxylate and dicarboxylate metabolism /// Methane metabolism	Glyoxylate Metabolism
		Valine, Leucine, and Isoleucine Metabolism	Valine, Leucine, and Isoleucine Metabolism											Thiamine Biosynthesis	Cofactor and Prosthetic Group Biosynthesis					Thiamin Biosynthesis	Cofactor and Prosthetic Group Biosynthesis	Glyoxylate and dicarboxylate metabolism /// One carbon pool by folate	Glyoxylate Metabolism
		Vitamin B12 Metabolism	Cofactor and Prosthetic Group Biosynthesis											Threonine Metabolism	Threonine and Lysine Metabolism					Transport	Transport	Glyoxylate and dicarboxylate metabolism /// Tryptophan metabolism	Glyoxylate Metabolism
														Transport	Transport					Transport, ABC system	Transport	H2 Synthesis	Unassigned
														Trehalose Metabolism	Alternate Carbon Metabolism					Tryptophan Biosynthesis	Tyrosine, Tryptophan, and Phenylalanine Metabolism	Histidine metabolism	Histidine Metabolism
														tRNA Metabolism	tRNA Charging					Tyr, Phe, Trp Biosynthesis	Tyrosine, Tryptophan, and Phenylalanine Metabolism	Inositol phosphate metabolism	Cofactor and Prosthetic Group Biosynthesis
														Unknown	Unassigned					Tyrosine Biosynthesis	Tyrosine, Tryptophan, and Phenylalanine Metabolism	Limonene and pinene degradation	Unassigned
														Valine, Leucine, and Isoleucine Metabolism	Valine, Leucine, and Isoleucine Metabolism					Ubiquinone Biosynthesis	Cofactor and Prosthetic Group Biosynthesis	Lysine biosynthesis	Threonine and Lysine Metabolism
														Vitamin B6 Metabolism	Cofactor and Prosthetic Group Biosynthesis					Urea Cycle	Alternate Carbon Metabolism	Lysine biosynthesis /// Lysine degradation	Threonine and Lysine Metabolism
														Xylan Metabolism	Alternate Carbon Metabolism					UTP/CTP de novo Synthesis	Purine and Pyrimidine Biosynthesis	Lysine biosynthesis /// Pyruvate metabolism	Threonine and Lysine Metabolism
																				Val Metabolism	Valine, Leucine, and Isoleucine Metabolism	Lysine degradation	Threonine and Lysine Metabolism
																						Methane metabolism	Alternate Carbon Metabolism
																						Methane metabolism /// One carbon pool by folate	Alternate Carbon Metabolism
																						Nicotinate and nicotinamide metabolism	Cofactor and Prosthetic Group Biosynthesis
																						Nitrogen metabolism	Nitrogen Metabolism
																						One carbon pool by folate	Cofactor and Prosthetic Group Biosynthesis
																						Oxidative phosphorylation	Oxidative Phosphorylation
																						Pantothenate and CoA biosynthesis	Cofactor and Prosthetic Group Biosynthesis
																						Pantothenate and CoA biosynthesis /// Pyrimidine metabolism /// beta-Alanine metabolism	Purine and Pyrimidine Biosynthesis
																						Pentose and glucuronate interconversions	Alternate Carbon Metabolism
																						Pentose phosphate pathway	Pentose Phosphate Pathway
																						Peptidoglycan biosynthesis	Murein Biosynthesis
																						Phenylalanine metabolism	Tyrosine, Tryptophan, and Phenylalanine Metabolism
																						Phenylalanine, tyrosine and tryptophan biosynthesis	Tyrosine, Tryptophan, and Phenylalanine Metabolism
																						Phenylpropanoid biosynthesis	Unassigned
																						Phosphonate and phosphinate metabolism	Unassigned
																						Porphyrin and chlorophyll metabolism	Cofactor and Prosthetic Group Biosynthesis
																						Primary bile acid biosynthesis	Unassigned
																						Propanoate metabolism	Alternate Carbon Metabolism
																						Propanoate metabolism /// beta-Alanine metabolism	Alanine and Aspartate Metabolism
																						Propanoate metabolism /// Pyruvate metabolism /// Taurine and hypotaurine metabolism	Pyruvate Metabolism
																						Propanoate metabolism /// Synthesis and degradation of ketone bodies	Alternate Carbon Metabolism
																						Purine metabolism	Purine and Pyrimidine Biosynthesis
																						Purine metabolism /// Sulfur metabolism	Purine and Pyrimidine Biosynthesis
																						Pyrimidine metabolism	Purine and Pyrimidine Biosynthesis
																						Pyrimidine metabolism /// beta-Alanine metabolism /// Pantothenate and CoA biosynthesis	Purine and Pyrimidine Biosynthesis
																						Pyruvate metabolism	Pyruvate Metabolism
																						Riboflavin metabolism	Cofactor and Prosthetic Group Biosynthesis
																						Secondary bile acid biosynthesis	Unassigned
																						Selenoamino acid metabolism	Unassigned
																						Sphingolipid metabolism	Membrane Lipid Metabolism
																						Starch and sucrose metabolism	Alternate Carbon Metabolism
																						Streptomycin biosynthesis	Unassigned
																						Streptomycin biosynthesis /// Inositol phosphate metabolism	Cofactor and Prosthetic Group Biosynthesis
																						Styrene degradation	Unassigned
																						Sulfur metabolism	Cysteine Metabolism
																						Terpenoid backbone biosynthesis	Cofactor and Prosthetic Group Biosynthesis
																						Thiamine metabolism	Cofactor and Prosthetic Group Biosynthesis
																						Transport Reaction	Transport
																						Tryptophan metabolism	Tyrosine, Tryptophan, and Phenylalanine Metabolism
																						Tyrosine metabolism	Tyrosine, Tryptophan, and Phenylalanine Metabolism
																						Tyrosine metabolism /// Isoquinoline alkaloid biosynthesis	Tyrosine, Tryptophan, and Phenylalanine Metabolism
																						Ubiquinone and other terpenoid-quinone biosynthesis	Cofactor and Prosthetic Group Biosynthesis
																						Valine, leucine and isoleucine biosynthesis	Valine, Leucine, and Isoleucine Metabolism
																						Valine, leucine and isoleucine biosynthesis /// Valine, leucine and isoleucine degradation	Valine, Leucine, and Isoleucine Metabolism
																						Valine, leucine and isoleucine degradation	Valine, Leucine, and Isoleucine Metabolism

## Sheet: iAF692
Reaction ID	ORIGINAL Subsystem	Integrated Subsytem
EX_so4_e	Extracellular exchange	Transport
EX_thm_e	Extracellular exchange	Transport
EX_tma_e	Extracellular exchange	Transport
EX_pi_e	Extracellular exchange	Transport
EX_pnto__R_e	Extracellular exchange	Transport
EX_pro__L_e	Extracellular exchange	Transport
2PGK	Central Metabolism	Alternate Carbon Metabolism
2PLS	Vitamins &amp; Cofactor Biosynthesis	Cofactor and Prosthetic Group Biosynthesis
4ABZt2r	Transport	Transport
4KFBPP	Tyrosine, Tryptophan, and Phenylalanine Metabolism	Tyrosine, Tryptophan, and Phenylalanine Metabolism
5HBZIDS	Vitamins &amp; Cofactor Biosynthesis	Cofactor and Prosthetic Group Biosynthesis
7MHS	Coenzyme B Biosynthesis	Cofactor and Prosthetic Group Biosynthesis
7MHTS	Coenzyme B Biosynthesis	Cofactor and Prosthetic Group Biosynthesis
ABTA	Glutamate metabolism	Arginine and Proline Metabolism
ACACT1r	Lipid &amp; Cell Wall Metabolism	Membrane Lipid Metabolism
ACBIPGT	Vitamins &amp; Cofactor Biosynthesis	Cofactor and Prosthetic Group Biosynthesis
ACCOAL	Central Metabolism	Alternate Carbon Metabolism
ACGK	Amino Acid Metabolism	Arginine and Proline Metabolism
ACGS	Amino Acid Metabolism	Arginine and Proline Metabolism
ACHBS	Valine, Leucine, and Isoleucine Metabolism	Valine, Leucine, and Isoleucine Metabolism
ACKr	Methanogenesis	Pyruvate Metabolism
ACLDC	Other	Unassigned
ACLS	Valine, Leucine, and Isoleucine Metabolism	Valine, Leucine, and Isoleucine Metabolism
ACONMT	Central Metabolism	Unassigned
ACONT	Citric Acid Cycle	Citric Acid Cycle
ACOTA	Amino Acid Metabolism	Arginine and Proline Metabolism
ACP1_FMN	Vitamins &amp; Cofactor Biosynthesis	Cofactor and Prosthetic Group Biosynthesis
ACS2	Central Metabolism	Alternate Carbon Metabolism
ACTNt2r	Transport	Transport
ACYP	Glycolysis/Gluconeogenesis	Glycolysis/Gluconeogenesis
EX_pyr_e	Extracellular exchange	Transport
ACYP_2	Central Metabolism	Alternate Carbon Metabolism
ACt2r	Transport	Transport
ADCPS2	Vitamins &amp; Cofactor Biosynthesis	Cofactor and Prosthetic Group Biosynthesis
ADCYRS	Vitamins &amp; Cofactor Biosynthesis	Cofactor and Prosthetic Group Biosynthesis
ADD	Nucleotide Metabolism	Nucleotide Salvage Pathway
ADK1	Nucleotide Metabolism	Nucleotide Salvage Pathway
ADK2	Nucleotide Metabolism	Nucleotide Salvage Pathway
ADK3	Nucleotide Metabolism	Nucleotide Salvage Pathway
ADK4	Nucleotide Metabolism	Nucleotide Salvage Pathway
ADKd	Nucleotide Metabolism	Nucleotide Salvage Pathway
ADNCYC	Nucleotide Metabolism	Nucleotide Salvage Pathway
ADNK1	Nucleotide Metabolism	Nucleotide Salvage Pathway
ADOCBIAH	Vitamins &amp; Cofactor Biosynthesis	Cofactor and Prosthetic Group Biosynthesis
ADOCBLS2	Vitamins &amp; Cofactor Biosynthesis	Cofactor and Prosthetic Group Biosynthesis
ADPT	Nucleotide Metabolism	Nucleotide Salvage Pathway
ADSL1r	Alanine and Aspartate Metabolism	Purine and Pyrimidine Biosynthesis
ADSL2r	Nucleotide Metabolism	Purine and Pyrimidine Biosynthesis
ADSS	Alanine and Aspartate Metabolism	Purine and Pyrimidine Biosynthesis
AGAIAGT	Lipid &amp; Cell Wall Metabolism	Membrane Lipid Metabolism
AGAID	Lipid &amp; Cell Wall Metabolism	Membrane Lipid Metabolism
AGMT	Arginine and Proline Metabolism	Arginine and Proline Metabolism
AGPR	Amino Acid Metabolism	Arginine and Proline Metabolism
AHCi	Methionine Metabolism	Methionine Metabolism
AHGDx	Vitamins &amp; Cofactor Biosynthesis	Cofactor and Prosthetic Group Biosynthesis
AHMMPS	Vitamins &amp; Cofactor Biosynthesis	Cofactor and Prosthetic Group Biosynthesis
AHSERL2	Methionine Metabolism	Methionine Metabolism
AHXDH	Other	Unassigned
AICART	Nucleotide Metabolism	Purine and Pyrimidine Biosynthesis
AIRC2	Nucleotide Metabolism	Purine and Pyrimidine Biosynthesis
AIRC3	Nucleotide Metabolism	Purine and Pyrimidine Biosynthesis
AKACAL	Coenzyme B Biosynthesis	Cofactor and Prosthetic Group Biosynthesis
AKGCAL	Coenzyme B Biosynthesis	Cofactor and Prosthetic Group Biosynthesis
AKP1	Vitamins &amp; Cofactor Biosynthesis	Cofactor and Prosthetic Group Biosynthesis
AKPCAL	Coenzyme B Biosynthesis	Cofactor and Prosthetic Group Biosynthesis
AKSCAL	Coenzyme B Biosynthesis	Cofactor and Prosthetic Group Biosynthesis
AKSDC	Coenzyme B Biosynthesis	Cofactor and Prosthetic Group Biosynthesis
ALACt2r	Transport	Transport
ALATA_L	Alanine and Aspartate Metabolism	Alanine and Aspartate Metabolism
ALATRS	Alanine and Aspartate Metabolism	tRNA Charging
ALAt4	Transport	Transport
ALCD20y	Central Metabolism	Alternate Carbon Metabolism
ALCD2y	Central Metabolism	Alternate Carbon Metabolism
ALDD1	Central Metabolism	Alternate Carbon Metabolism
ALDD2x	Central Metabolism	Alternate Carbon Metabolism
ALKP	Vitamins &amp; Cofactor Biosynthesis	Cofactor and Prosthetic Group Biosynthesis
AMAOTr	Vitamins &amp; Cofactor Biosynthesis	Cofactor and Prosthetic Group Biosynthesis
ANPRT	Tyrosine, Tryptophan, and Phenylalanine Metabolism	Tyrosine, Tryptophan, and Phenylalanine Metabolism
EX_ribflv_e	Extracellular exchange	Transport
ANS	Tyrosine, Tryptophan, and Phenylalanine Metabolism	Tyrosine, Tryptophan, and Phenylalanine Metabolism
AOXSr	Vitamins &amp; Cofactor Biosynthesis	Cofactor and Prosthetic Group Biosynthesis
APPLP	Vitamins &amp; Cofactor Biosynthesis	Cofactor and Prosthetic Group Biosynthesis
ARGDC	Glutamate metabolism	Arginine and Proline Metabolism
ARGDr	Arginine and Proline Metabolism	Arginine and Proline Metabolism
ARGSL	Alanine and Aspartate Metabolism	Arginine and Proline Metabolism
ARGSS	Alanine and Aspartate Metabolism	Arginine and Proline Metabolism
ARGTRS	Arginine and Proline Metabolism	tRNA Charging
ASAD	Alanine and Aspartate Metabolism	Threonine and Lysine Metabolism
ASD	Lipid &amp; Cell Wall Metabolism	Membrane Lipid Metabolism
ASNN	Alanine and Aspartate Metabolism	Alanine and Aspartate Metabolism
ASNS1	Alanine and Aspartate Metabolism	Alanine and Aspartate Metabolism
ASP1DC	Alanine and Aspartate Metabolism	Cofactor and Prosthetic Group Biosynthesis
ASPCT	Alanine and Aspartate Metabolism	Purine and Pyrimidine Biosynthesis
ASPK	Alanine and Aspartate Metabolism	Threonine and Lysine Metabolism
ASPTA	Alanine and Aspartate Metabolism	Alanine and Aspartate Metabolism
ASPTRS	Alanine and Aspartate Metabolism	tRNA Charging
ATGH	Lipid &amp; Cell Wall Metabolism	Membrane Lipid Metabolism
ATIH	Lipid &amp; Cell Wall Metabolism	Membrane Lipid Metabolism
ATPM	Biomass and maintenance functions	Unassigned
ATPPRT	Histidine Metabolism	Histidine Metabolism
ATPS1	Transport	Transport
ATPS4r	Methanogenesis	Methanogenesis
ATRZCH	Other	Unassigned
ATSH	Lipid &amp; Cell Wall Metabolism	Membrane Lipid Metabolism
BACCL	Vitamins &amp; Cofactor Biosynthesis	Cofactor and Prosthetic Group Biosynthesis
BLAT	Threonine and Lysine Metabolism	Threonine and Lysine Metabolism
BRFAPS	Tetrahydramethanopterin Biosynthesis	Cofactor and Prosthetic Group Biosynthesis
BTNt2i	Transport	Transport
BTS3r	Vitamins &amp; Cofactor Biosynthesis	Cofactor and Prosthetic Group Biosynthesis
CA2abc	Transport	Transport
CAT	Other	Unassigned
CAt6	Transport	Transport
CBIAT	Vitamins &amp; Cofactor Biosynthesis	Cofactor and Prosthetic Group Biosynthesis
CBIabc	Transport	Transport
CBL1HBIabc	Transport	Transport
CBL1abc	Transport	Transport
CBLAT2	Vitamins &amp; Cofactor Biosynthesis	Cofactor and Prosthetic Group Biosynthesis
CBLD	Vitamins &amp; Cofactor Biosynthesis	Cofactor and Prosthetic Group Biosynthesis
CBPS	Glutamate metabolism	Arginine and Proline Metabolism
CD2abc1	Transport	Transport
CD2abc2	Transport	Transport
CDGGGPP3	Lipid &amp; Cell Wall Metabolism	Membrane Lipid Metabolism
CDGGGPP4	Lipid &amp; Cell Wall Metabolism	Membrane Lipid Metabolism
CDGGGS	Lipid &amp; Cell Wall Metabolism	Membrane Lipid Metabolism
CDGGGS2	Lipid &amp; Cell Wall Metabolism	Membrane Lipid Metabolism
CDGGGSAT	Lipid &amp; Cell Wall Metabolism	Membrane Lipid Metabolism
CDGGGSAT2	Lipid &amp; Cell Wall Metabolism	Membrane Lipid Metabolism
CDGGIPT	Lipid &amp; Cell Wall Metabolism	Membrane Lipid Metabolism
CDGGIPT2	Lipid &amp; Cell Wall Metabolism	Membrane Lipid Metabolism
CDPGH	Central Metabolism	Alternate Carbon Metabolism
CDPGS	Central Metabolism	Alternate Carbon Metabolism
CF3Ha	Vitamins &amp; Cofactor Biosynthesis	Cofactor and Prosthetic Group Biosynthesis
CF3Hg	Vitamins &amp; Cofactor Biosynthesis	Cofactor and Prosthetic Group Biosynthesis
CF3Sa	Vitamins &amp; Cofactor Biosynthesis	Cofactor and Prosthetic Group Biosynthesis
CF3Sg	Vitamins &amp; Cofactor Biosynthesis	Cofactor and Prosthetic Group Biosynthesis
CH2ACH	Coenzyme B Biosynthesis	Cofactor and Prosthetic Group Biosynthesis
CH3ACH	Coenzyme B Biosynthesis	Cofactor and Prosthetic Group Biosynthesis
CH4St	Transport	Transport
CH4t	Transport	Transport
CHACH	Coenzyme B Biosynthesis	Cofactor and Prosthetic Group Biosynthesis
CHORM	Amino Acid Metabolism	Tyrosine, Tryptophan, and Phenylalanine Metabolism
CHORS	Tyrosine, Tryptophan, and Phenylalanine Metabolism	Tyrosine, Tryptophan, and Phenylalanine Metabolism
CMLDC	Other	Unassigned
CO2t	Transport	Transport
COBALTt5	Transport	Transport
COBS	Coenzyme B Biosynthesis	Cofactor and Prosthetic Group Biosynthesis
COCHL	Vitamins &amp; Cofactor Biosynthesis	Cofactor and Prosthetic Group Biosynthesis
CODH2r	Methanogenesis	Methanogenesis
CODHr	Methanogenesis	Methanogenesis
COMS	Coenzyme M Biosynthesis	Cofactor and Prosthetic Group Biosynthesis
COabc	Transport	Transport
COt	Transport	Transport
CPC2MT	Vitamins &amp; Cofactor Biosynthesis	Cofactor and Prosthetic Group Biosynthesis
CPC3MT	Vitamins &amp; Cofactor Biosynthesis	Cofactor and Prosthetic Group Biosynthesis
CPC4MT	Vitamins &amp; Cofactor Biosynthesis	Cofactor and Prosthetic Group Biosynthesis
CPC5MT	Vitamins &amp; Cofactor Biosynthesis	Cofactor and Prosthetic Group Biosynthesis
CPC6MT	Vitamins &amp; Cofactor Biosynthesis	Cofactor and Prosthetic Group Biosynthesis
CPC6R	Vitamins &amp; Cofactor Biosynthesis	Cofactor and Prosthetic Group Biosynthesis
CPC8MM	Vitamins &amp; Cofactor Biosynthesis	Cofactor and Prosthetic Group Biosynthesis
CS	Citric Acid Cycle	Citric Acid Cycle
CSND	Nucleotide Metabolism	Nucleotide Salvage Pathway
CTPS1	Nucleotide Metabolism	Nucleotide Salvage Pathway
CTPS2	Nucleotide Metabolism	Purine and Pyrimidine Biosynthesis
CYRDAAT	Vitamins &amp; Cofactor Biosynthesis	Cofactor and Prosthetic Group Biosynthesis
CYRDAR	Vitamins &amp; Cofactor Biosynthesis	Cofactor and Prosthetic Group Biosynthesis
CYRDAS	Vitamins &amp; Cofactor Biosynthesis	Cofactor and Prosthetic Group Biosynthesis
CYSDS	Cysteine Metabolism	Cysteine Metabolism
EX_s_e	Extracellular exchange	Transport
CYSS	Cysteine Metabolism	Cysteine Metabolism
CYSTRS	Cysteine Metabolism	tRNA Charging
CYSt2r	Transport	Transport
CYTK1	Nucleotide Metabolism	Nucleotide Salvage Pathway
CYTK2	Nucleotide Metabolism	Nucleotide Salvage Pathway
Clt	Transport	Transport
Cuabc	Transport	Transport
Cut1	Transport	Transport
DADK	Nucleotide Metabolism	Nucleotide Salvage Pathway
DAPDC	Threonine and Lysine Metabolism	Threonine and Lysine Metabolism
DAPDH	Threonine and Lysine Metabolism	Threonine and Lysine Metabolism
DB4PS	Vitamins &amp; Cofactor Biosynthesis	Cofactor and Prosthetic Group Biosynthesis
DBTS	Vitamins &amp; Cofactor Biosynthesis	Cofactor and Prosthetic Group Biosynthesis
DCMPDA	Nucleotide Metabolism	Nucleotide Salvage Pathway
DCTPD	Nucleotide Metabolism	Nucleotide Salvage Pathway
DGGGPS	Lipid &amp; Cell Wall Metabolism	Membrane Lipid Metabolism
DGGGPS2	Lipid &amp; Cell Wall Metabolism	Membrane Lipid Metabolism
DGGPGP	Lipid &amp; Cell Wall Metabolism	Membrane Lipid Metabolism
DGGPGP2	Lipid &amp; Cell Wall Metabolism	Membrane Lipid Metabolism
DHAD1	Valine, Leucine, and Isoleucine Metabolism	Valine, Leucine, and Isoleucine Metabolism
DHAD2	Valine, Leucine, and Isoleucine Metabolism	Valine, Leucine, and Isoleucine Metabolism
DHDPRy	Threonine and Lysine Metabolism	Threonine and Lysine Metabolism
DHDPS	Threonine and Lysine Metabolism	Threonine and Lysine Metabolism
DHFR	Vitamins &amp; Cofactor Biosynthesis	Cofactor and Prosthetic Group Biosynthesis
DHFS	Vitamins &amp; Cofactor Biosynthesis	Cofactor and Prosthetic Group Biosynthesis
DHNPA2r	Tetrahydramethanopterin Biosynthesis	Cofactor and Prosthetic Group Biosynthesis
DHORD7	Nucleotide Metabolism	Nucleotide Salvage Pathway
DHORTS	Nucleotide Metabolism	Purine and Pyrimidine Biosynthesis
DHPCPH	Tetrahydramethanopterin Biosynthesis	Cofactor and Prosthetic Group Biosynthesis
DHPM1	Other	Unassigned
DHPM2	Other	Unassigned
DHPS2	Vitamins &amp; Cofactor Biosynthesis	Cofactor and Prosthetic Group Biosynthesis
DHPS3	Tetrahydramethanopterin Biosynthesis	Cofactor and Prosthetic Group Biosynthesis
DHQD	Tyrosine, Tryptophan, and Phenylalanine Metabolism	Tyrosine, Tryptophan, and Phenylalanine Metabolism
DHQS2	Tyrosine, Tryptophan, and Phenylalanine Metabolism	Tyrosine, Tryptophan, and Phenylalanine Metabolism
DIPS	Amino Acid Metabolism	Unassigned
DKFPR	Tyrosine, Tryptophan, and Phenylalanine Metabolism	Tyrosine, Tryptophan, and Phenylalanine Metabolism
DKFPS	Tyrosine, Tryptophan, and Phenylalanine Metabolism	Tyrosine, Tryptophan, and Phenylalanine Metabolism
DKMPASPL	Tyrosine, Tryptophan, and Phenylalanine Metabolism	Tyrosine, Tryptophan, and Phenylalanine Metabolism
DMAMT	Methanogenesis	Methanogenesis
DMATT	Lipid &amp; Cell Wall Metabolism	Cofactor and Prosthetic Group Biosynthesis
DMATT2	Lipid &amp; Cell Wall Metabolism	Membrane Lipid Metabolism
DMAt	Transport	Transport
DMHDRFS	Vitamins &amp; Cofactor Biosynthesis	Cofactor and Prosthetic Group Biosynthesis
DMSt	Transport	Transport
DNMPPA	Tetrahydramethanopterin Biosynthesis	Cofactor and Prosthetic Group Biosynthesis
EX_so3_e	Extracellular exchange	Transport
DOHDUS	Tyrosine, Tryptophan, and Phenylalanine Metabolism	Tyrosine, Tryptophan, and Phenylalanine Metabolism
DPCOAK	Coenzyme A Biosynthesis	Cofactor and Prosthetic Group Biosynthesis
DPGase	Central Metabolism	Alternate Carbon Metabolism
DPMVD	Lipid &amp; Cell Wall Metabolism	Membrane Lipid Metabolism
DPMVD2	Lipid &amp; Cell Wall Metabolism	Membrane Lipid Metabolism
DPR	Coenzyme A Biosynthesis	Cofactor and Prosthetic Group Biosynthesis
DROPPRx	Vitamins &amp; Cofactor Biosynthesis	Cofactor and Prosthetic Group Biosynthesis
DROPPRy	Vitamins &amp; Cofactor Biosynthesis	Cofactor and Prosthetic Group Biosynthesis
DRTPPD	Vitamins &amp; Cofactor Biosynthesis	Cofactor and Prosthetic Group Biosynthesis
DTMPK	Nucleotide Metabolism	Nucleotide Salvage Pathway
DURIPP	Nucleotide Metabolism	Nucleotide Salvage Pathway
ECHH_10	Methanogenesis	Methanogenesis
ENO	Glycolysis/Gluconeogenesis	Glycolysis/Gluconeogenesis
ETHAt6	Transport	Transport
EX_4abz_e	Extracellular exchange	Transport
EX_4hphac_e	Extracellular exchange	Transport
EX_ac_e	Extracellular exchange	Transport
EX_actn__R_e	Extracellular exchange	Transport
EX_ala__L_e	Extracellular exchange	Transport
EX_alac__S_e	Extracellular exchange	Transport
EX_btn_e	Extracellular exchange	Transport
EX_ca2_e	Extracellular exchange	Transport
EX_cbi_e	Extracellular exchange	Transport
EX_cbl1_e	Extracellular exchange	Transport
EX_cbl1hbi_e	Extracellular exchange	Transport
EX_cd2_e	Extracellular exchange	Transport
EX_ch4_e	Extracellular exchange	Transport
EX_ch4s_e	Extracellular exchange	Transport
EX_cit_e	Extracellular exchange	Transport
EX_cl_e	Extracellular exchange	Transport
EX_co2_e	Extracellular exchange	Transport
EX_co_e	Extracellular exchange	Transport
EX_cobalt2_e	Extracellular exchange	Transport
EX_cu2_e	Extracellular exchange	Transport
EX_cys__L_e	Extracellular exchange	Transport
EX_dma_e	Extracellular exchange	Transport
EX_dms_e	Extracellular exchange	Transport
EX_etha_e	Extracellular exchange	Transport
EX_fe2_e	Extracellular exchange	Transport
EX_fe3_e	Extracellular exchange	Transport
EX_fol_e	Extracellular exchange	Transport
EX_gcald_e	Extracellular exchange	Transport
EX_glcn_e	Extracellular exchange	Transport
EX_glu__L_e	Extracellular exchange	Transport
EX_gly_e	Extracellular exchange	Transport
EX_glyald_e	Extracellular exchange	Transport
EX_glyb_e	Extracellular exchange	Transport
EX_glyc_e	Extracellular exchange	Transport
EX_h2_e	Extracellular exchange	Transport
EX_h2o_e	Extracellular exchange	Transport
EX_h2s_e	Extracellular exchange	Transport
EX_h_e	Extracellular exchange	Transport
EX_ile__L_e	Extracellular exchange	Transport
EX_ind3ac_e	Extracellular exchange	Transport
EX_k_e	Extracellular exchange	Transport
EX_leu__L_e	Extracellular exchange	Transport
EX_lys__L_e	Extracellular exchange	Transport
EX_meoh_e	Extracellular exchange	Transport
EX_mg2_e	Extracellular exchange	Transport
EX_mma_e	Extracellular exchange	Transport
EX_mn2_e	Extracellular exchange	Transport
EX_mobd_e	Extracellular exchange	Transport
EX_n2_e	Extracellular exchange	Transport
EX_na1_e	Extracellular exchange	Transport
EX_nac_e	Extracellular exchange	Transport
EX_nh4_e	Extracellular exchange	Transport
EX_ni2_e	Extracellular exchange	Transport
EX_pac_e	Extracellular exchange	Transport
EX_tsul_e	Extracellular exchange	Transport
EX_unknown_cbl1deg_e	Extracellular exchange	Transport
EX_unknown_rbfdeg_e	Extracellular exchange	Transport
EX_urea_e	Extracellular exchange	Transport
EX_val__L_e	Extracellular exchange	Transport
EX_zn2_e	Extracellular exchange	Transport
F430S1	Vitamins &amp; Cofactor Biosynthesis	Cofactor and Prosthetic Group Biosynthesis
F430S2	Vitamins &amp; Cofactor Biosynthesis	Cofactor and Prosthetic Group Biosynthesis
F430S3	Vitamins &amp; Cofactor Biosynthesis	Cofactor and Prosthetic Group Biosynthesis
F430S4	Vitamins &amp; Cofactor Biosynthesis	Cofactor and Prosthetic Group Biosynthesis
F430S5	Vitamins &amp; Cofactor Biosynthesis	Cofactor and Prosthetic Group Biosynthesis
F4D	Methanogenesis	Methanogenesis
F4H2O	Other	Unassigned
F4MTSPD	Methanogenesis	Methanogenesis
F4MTSPR	Methanogenesis	Methanogenesis
F4NH	Methanogenesis	Methanogenesis
F4NPR	Methanogenesis	Methanogenesis
F4RHi	Methanogenesis	Methanogenesis
FBA	Glycolysis/Gluconeogenesis	Glycolysis/Gluconeogenesis
FBA2	Central Metabolism	Alternate Carbon Metabolism
FBP	Glycolysis/Gluconeogenesis	Glycolysis/Gluconeogenesis
FBPO	Tyrosine, Tryptophan, and Phenylalanine Metabolism	Tyrosine, Tryptophan, and Phenylalanine Metabolism
FCLPA	Central Metabolism	Alternate Carbon Metabolism
FDH	Central Metabolism	Alternate Carbon Metabolism
FE2abc	Transport	Transport
FE3abc	Transport	Transport
FEDCabc	Transport	Transport
FMETTRS	Methionine Metabolism	tRNA Charging
FMFD_b	Methanogenesis	Methanogenesis
FMFTSPFT_b	Methanogenesis	Methanogenesis
FOLR2	Vitamins &amp; Cofactor Biosynthesis	Cofactor and Prosthetic Group Biosynthesis
FOLt	Transport	Transport
FRTT	Lipid &amp; Cell Wall Metabolism	Membrane Lipid Metabolism
FRTT2	Lipid &amp; Cell Wall Metabolism	Membrane Lipid Metabolism
FUM	Citric Acid Cycle	Citric Acid Cycle
G1PACT	Lipid &amp; Cell Wall Metabolism	Cell Envelope Biosynthesis
G1PDH	Lipid &amp; Cell Wall Metabolism	Membrane Lipid Metabolism
G1PTT	Lipid &amp; Cell Wall Metabolism	Cell Envelope Biosynthesis
G1SAT	Vitamins &amp; Cofactor Biosynthesis	Cofactor and Prosthetic Group Biosynthesis
G5SADs	Proline Biosynthesis	Arginine and Proline Metabolism
G5SD2	Proline Biosynthesis	Arginine and Proline Metabolism
G6PDH3	Central Metabolism	Alternate Carbon Metabolism
GALT	Central Metabolism	Alternate Carbon Metabolism
GALUi	Central Metabolism	Cell Envelope Biosynthesis
GAPD	Glycolysis/Gluconeogenesis	Glycolysis/Gluconeogenesis
GAPDi_nadp	Glycolysis/Gluconeogenesis	Glycolysis/Gluconeogenesis
GARFT	Nucleotide Metabolism	Purine and Pyrimidine Biosynthesis
GCALDt	Transport	Transport
GDMANE	Central Metabolism	Cell Envelope Biosynthesis
GF4GL_0	Vitamins &amp; Cofactor Biosynthesis	Cofactor and Prosthetic Group Biosynthesis
GF4GL_1	Vitamins &amp; Cofactor Biosynthesis	Cofactor and Prosthetic Group Biosynthesis
GF4GL_2	Vitamins &amp; Cofactor Biosynthesis	Cofactor and Prosthetic Group Biosynthesis
GF4GL_3	Vitamins &amp; Cofactor Biosynthesis	Cofactor and Prosthetic Group Biosynthesis
GF4GL_4	Vitamins &amp; Cofactor Biosynthesis	Cofactor and Prosthetic Group Biosynthesis
GF4GL_5	Vitamins &amp; Cofactor Biosynthesis	Cofactor and Prosthetic Group Biosynthesis
GF4GL_6	Vitamins &amp; Cofactor Biosynthesis	Cofactor and Prosthetic Group Biosynthesis
GF6PTA	Glutamate metabolism	Cell Envelope Biosynthesis
GGGPS	Lipid &amp; Cell Wall Metabolism	Membrane Lipid Metabolism
GHMT2r	Glycine and Serine Metabolism	Glycine and Serine Metabolism
GK1	Nucleotide Metabolism	Nucleotide Salvage Pathway
GK_adp	Glycolysis/Gluconeogenesis	Glycolysis/Gluconeogenesis
GLCGSD	Central Metabolism	Alternate Carbon Metabolism
GLCNt2r	Transport	Transport
GLCP	Central Metabolism	Glycolysis/Gluconeogenesis
GLCS2	Central Metabolism	Alternate Carbon Metabolism
GLNS	Glutamine Metabolism	Glutamate Metabolism
GLNTRAT	Glutamine Metabolism	Glutamate Metabolism
GLU5K	Amino Acid Metabolism	Arginine and Proline Metabolism
GLUDC	Glutamate metabolism	Glutamate Metabolism
GLUDxi	Glutamate metabolism	Glutamate metabolism
GLUDy	Glutamate metabolism	Glutamate Metabolism
GLUPRT	Glutamate metabolism	Purine and Pyrimidine Biosynthesis
GLUS_F420	Glutamate Metabolism	Glutamate metabolism
GLUTRR	Vitamins &amp; Cofactor Biosynthesis	Cofactor and Prosthetic Group Biosynthesis
GLUTRS	Glutamine Metabolism	Cofactor and Prosthetic Group Biosynthesis
GLUTRS_Gln	Glutamine Metabolism	Glutamate Metabolism
GLUt2r	Transport	Transport
GLYALDt	Transport	Transport
GLYBabc	Transport	Transport
GLYCt	Transport	Transport
GLYTRS	Glycine and Serine Metabolism	tRNA Charging
GLYt4	Transport	Transport
GMAND	Central Metabolism	Cell Envelope Biosynthesis
GMPS	Nucleotide Metabolism	Nucleotide Salvage Pathway
GMPS2	Glutamine Metabolism	Purine and Pyrimidine Biosynthesis
HXPRT	Nucleotide Metabolism	Nucleotide Salvage Pathway
GOFUCR	Central Metabolism	Cell Envelope Biosynthesis
GRTT	Lipid &amp; Cell Wall Metabolism	Cofactor and Prosthetic Group Biosynthesis
GRTT2	Lipid &amp; Cell Wall Metabolism	Membrane Lipid Metabolism
GTHOr	Glutamate metabolism	Cofactor and Prosthetic Group Biosynthesis
GTPCIII	Tetrahydramethanopterin Biosynthesis	Cofactor and Prosthetic Group Biosynthesis
GUAD	Nucleotide Metabolism	Nucleotide Salvage Pathway
GUAPRT	Nucleotide Metabolism	Nucleotide Salvage Pathway
H2MPTR	Tetrahydramethanopterin Biosynthesis	Cofactor and Prosthetic Group Biosynthesis
H2Ot	Transport	Transport
H2St1	Transport	Transport
H2td	Transport	Transport
H4MPTGL_atp	Tetrahydramethanopterin Biosynthesis	Cofactor and Prosthetic Group Biosynthesis
H4MPTGL_gtp	Tetrahydramethanopterin Biosynthesis	Cofactor and Prosthetic Group Biosynthesis
H4MPTS10	Tetrahydramethanopterin Biosynthesis	Cofactor and Prosthetic Group Biosynthesis
H4MPTS11	Tetrahydramethanopterin Biosynthesis	Cofactor and Prosthetic Group Biosynthesis
H4MPTS12	Tetrahydramethanopterin Biosynthesis	Cofactor and Prosthetic Group Biosynthesis
H4MPTS13	Tetrahydramethanopterin Biosynthesis	Cofactor and Prosthetic Group Biosynthesis
H4MPTS14	Tetrahydramethanopterin Biosynthesis	Cofactor and Prosthetic Group Biosynthesis
H4MPTS15	Tetrahydramethanopterin Biosynthesis	Cofactor and Prosthetic Group Biosynthesis
H4MPTS16	Tetrahydramethanopterin Biosynthesis	Cofactor and Prosthetic Group Biosynthesis
H4MPTS9	Tetrahydramethanopterin Biosynthesis	Cofactor and Prosthetic Group Biosynthesis
HASD	Lipid &amp; Cell Wall Metabolism	Membrane Lipid Metabolism
HATGH	Lipid &amp; Cell Wall Metabolism	Membrane Lipid Metabolism
HATIH	Lipid &amp; Cell Wall Metabolism	Membrane Lipid Metabolism
HATSH	Lipid &amp; Cell Wall Metabolism	Membrane Lipid Metabolism
HCITS	Threonine and Lysine Metabolism	Threonine and Lysine Metabolism
HCO3E	Other	Unassigned
HDR	Methanogenesis	Methanogenesis
HETZK	Vitamins &amp; Cofactor Biosynthesis	Cofactor and Prosthetic Group Biosynthesis
HEX7	Central Metabolism	Alternate Carbon Metabolism
HISDC	Histidine Metabolism	Histidine Metabolism
HISTD	Histidine Metabolism	Histidine Metabolism
HISTP	Histidine Metabolism	Histidine Metabolism
HISTRS	Histidine Metabolism	tRNA Charging
HKt	Transport	Transport
HMBS	Vitamins &amp; Cofactor Biosynthesis	Cofactor and Prosthetic Group Biosynthesis
HMGCOAR	Lipid &amp; Cell Wall Metabolism	Membrane Lipid Metabolism
HMGCOAS	Lipid &amp; Cell Wall Metabolism	Membrane Lipid Metabolism
HMPK1	Vitamins &amp; Cofactor Biosynthesis	Cofactor and Prosthetic Group Biosynthesis
HPACt2r	Transport	Transport
HPPK2	Tetrahydramethanopterin Biosynthesis	Cofactor and Prosthetic Group Biosynthesis
HSDy	Alanine and Aspartate Metabolism	Threonine and Lysine Metabolism
HSERTA	Methionine Metabolism	Methionine Metabolism
HSK	Threonine and Lysine Metabolism	Threonine and Lysine Metabolism
HSPMS	Central Metabolism	Alternate Carbon Metabolism
HSTPT	Histidine Metabolism	Histidine Metabolism
ICDHyr	Citric Acid Cycle	Citric Acid Cycle
IG3PS	Histidine Metabolism	Histidine Metabolism
IGPDH	Histidine Metabolism	Histidine Metabolism
IGPS	Tyrosine, Tryptophan, and Phenylalanine Metabolism	Tyrosine, Tryptophan, and Phenylalanine Metabolism
ILETA	Valine, Leucine, and Isoleucine Metabolism	Valine, Leucine, and Isoleucine Metabolism
ILETRS	Valine, Leucine, and Isoleucine Metabolism	tRNA Charging
ILEt2r	Transport	Transport
IMPC	Nucleotide Metabolism	Purine and Pyrimidine Biosynthesis
IMPD	Nucleotide Metabolism	Purine and Pyrimidine Biosynthesis
IND3ACt2r	Transport	Transport
INS2D	Central Metabolism	Alternate Carbon Metabolism
IOR	Tyrosine, Tryptophan, and Phenylalanine Metabolism	Tyrosine, Tryptophan, and Phenylalanine Metabolism
IOR2	Tyrosine, Tryptophan, and Phenylalanine Metabolism	Tyrosine, Tryptophan, and Phenylalanine Metabolism
IOR3	Tyrosine, Tryptophan, and Phenylalanine Metabolism	Tyrosine, Tryptophan, and Phenylalanine Metabolism
IPDDI3x	Vitamins &amp; Cofactor Biosynthesis	Cofactor and Prosthetic Group Biosynthesis
IPDDI3y	Vitamins &amp; Cofactor Biosynthesis	Cofactor and Prosthetic Group Biosynthesis
IPMD	Valine, Leucine, and Isoleucine Metabolism	Valine, Leucine, and Isoleucine Metabolism
IPPMIa	Valine, Leucine, and Isoleucine Metabolism	Valine, Leucine, and Isoleucine Metabolism
IPPMIb	Valine, Leucine, and Isoleucine Metabolism	Valine, Leucine, and Isoleucine Metabolism
IPPS	Valine, Leucine, and Isoleucine Metabolism	Valine, Leucine, and Isoleucine Metabolism
KARA1	Valine, Leucine, and Isoleucine Metabolism	Valine, Leucine, and Isoleucine Metabolism
KARA2	Valine, Leucine, and Isoleucine Metabolism	Valine, Leucine, and Isoleucine Metabolism
Kt2r_copy1	Transport	Transport
Kt2r_copy2	Transport	Transport
LDH_L	Vitamins &amp; Cofactor Biosynthesis	Cofactor and Prosthetic Group Biosynthesis
LEUTA	Valine, Leucine, and Isoleucine Metabolism	Valine, Leucine, and Isoleucine Metabolism
LEUTRS	Valine, Leucine, and Isoleucine Metabolism	tRNA Charging
LEUt2r	Transport	Transport
LPFPLT	Vitamins &amp; Cofactor Biosynthesis	Cofactor and Prosthetic Group Biosynthesis
LPPGS	Vitamins &amp; Cofactor Biosynthesis	Cofactor and Prosthetic Group Biosynthesis
LYSAM	Threonine and Lysine Metabolism	Threonine and Lysine Metabolism
LYSTRS	Threonine and Lysine Metabolism	tRNA Charging
LYSt3r	Transport	Transport
MAN1PT2	Central Metabolism	Cell Envelope Biosynthesis
MAN6PI	Central Metabolism	Alternate Carbon Metabolism
MCMMT	Methanogenesis	Methanogenesis
MCR	Methanogenesis	Methanogenesis
MDH	Citric Acid Cycle	Citric Acid Cycle
MDHi2	Vitamins &amp; Cofactor Biosynthesis	Cofactor and Prosthetic Group Biosynthesis
MDHy	Vitamins &amp; Cofactor Biosynthesis	Cofactor and Prosthetic Group Biosynthesis
ME1	Central Metabolism	Anaplerotic Reactions
MEOHt2	Transport	Transport
METAT	Methionine Metabolism	Methionine Metabolism
METGL	Methionine Metabolism	Methionine Metabolism
METS	Methionine Metabolism	Methionine Metabolism
METTRS	Methionine Metabolism	tRNA Charging
MEVK1	Lipid &amp; Cell Wall Metabolism	Membrane Lipid Metabolism
MG2abc	Transport	Transport
MGt5	Transport	Transport
MI1PP	Central Metabolism	Cell Envelope Biosynthesis
MI1PS	Central Metabolism	Alternate Carbon Metabolism
MMAMT	Methanogenesis	Methanogenesis
MMAt	Transport	Transport
MNabc	Transport	Transport
MOBDabc	Transport	Transport
MOHMT	Coenzyme A Biosynthesis	Cofactor and Prosthetic Group Biosynthesis
MPML	Vitamins &amp; Cofactor Biosynthesis	Cofactor and Prosthetic Group Biosynthesis
MTAP	Nucleotide Metabolism	Nucleotide Salvage Pathway
MTCMMT	Methanogenesis	Methanogenesis
MTHFC	Vitamins &amp; Cofactor Biosynthesis	Cofactor and Prosthetic Group Biosynthesis
MTHFD2i	Vitamins &amp; Cofactor Biosynthesis	Cofactor and Prosthetic Group Biosynthesis
MTHFR3	Vitamins &amp; Cofactor Biosynthesis	Cofactor and Prosthetic Group Biosynthesis
MTSPC	Methanogenesis	Methanogenesis
MTSPCMMT	Methanogenesis	Methanogenesis
BIOMASS_Mb_30	Biomass and maintenance functions	Fictional Reactions
N2tr	Transport	Transport
NACt	Transport	Transport
NADK	Vitamins &amp; Cofactor Biosynthesis	Cofactor and Prosthetic Group Biosynthesis
NADS1	Glutamine Metabolism	Cofactor and Prosthetic Group Biosynthesis
NADS2	Glutamine Metabolism	Glutamate Metabolism
NAPRT	Vitamins &amp; Cofactor Biosynthesis	Cofactor and Prosthetic Group Biosynthesis
NAt3_1	Transport	Transport
NBAHH_ir	Histidine Metabolism	Histidine Metabolism
NDPK1	Nucleotide Metabolism	Nucleotide Salvage Pathway
NDPK2	Nucleotide Metabolism	Nucleotide Salvage Pathway
NDPK3	Nucleotide Metabolism	Nucleotide Salvage Pathway
NDPK4	Nucleotide Metabolism	Nucleotide Salvage Pathway
NDPK5	Nucleotide Metabolism	Nucleotide Salvage Pathway
NDPK6	Nucleotide Metabolism	Nucleotide Salvage Pathway
NDPK7	Nucleotide Metabolism	Nucleotide Salvage Pathway
NDPK8	Nucleotide Metabolism	Nucleotide Salvage Pathway
NDPK9	Nucleotide Metabolism	Nucleotide Salvage Pathway
NH4t	Transport	Transport
NIT_n1p4	Other	Unassigned
NIabc	Transport	Transport
NIt5	Transport	Transport
NMNAT	Vitamins &amp; Cofactor Biosynthesis	Cofactor and Prosthetic Group Biosynthesis
NN5HBPRT	Vitamins &amp; Cofactor Biosynthesis	Cofactor and Prosthetic Group Biosynthesis
NNATr	Vitamins &amp; Cofactor Biosynthesis	Nucleotide Salvage Pathway
NNDPR	Vitamins &amp; Cofactor Biosynthesis	Cofactor and Prosthetic Group Biosynthesis
NTP1	Biomass and maintenance functions	Nucleotide Salvage Pathway
NTP2	Nucleotide Metabolism	Nucleotide Salvage Pathway
NTP3	Nucleotide Metabolism	Nucleotide Salvage Pathway
NTP4	Nucleotide Metabolism	Nucleotide Salvage Pathway
NTP5	Nucleotide Metabolism	Nucleotide Salvage Pathway
NTP6	Nucleotide Metabolism	Nucleotide Salvage Pathway
NTP7	Nucleotide Metabolism	Nucleotide Salvage Pathway
NTP8	Nucleotide Metabolism	Nucleotide Salvage Pathway
NTP9	Nucleotide Metabolism	Nucleotide Salvage Pathway
NTRIR2x	Nitrogen Metabolism	Oxidative Phosphorylation
NTRIR2y	Nitrogen Metabolism	Nitrogen Metabolism
NaKt_1	Transport	Transport
OCBT	Arginine and Proline Metabolism	Arginine and Proline Metabolism
OMCDC	Valine, Leucine, and Isoleucine Metabolism	Valine, Leucine, and Isoleucine Metabolism
OMPDC	Nucleotide Metabolism	Purine and Pyrimidine Biosynthesis
OORr	Citric Acid Cycle	Citric Acid Cycle
OPAH	Amino Acid Metabolism	Unassigned
ORNCD	Arginine and Proline Metabolism	Arginine and Proline Metabolism
ORNDC	Arginine and Proline Metabolism	Arginine and Proline Metabolism
ORNTAC	Amino Acid Metabolism	Unassigned
ORPT	Nucleotide Metabolism	Purine and Pyrimidine Biosynthesis
OXADC	Other	Unassigned
P5CRx	Arginine and Proline Metabolism	Arginine and Proline Metabolism
PACCOAL	Tyrosine, Tryptophan, and Phenylalanine Metabolism	Alternate Carbon Metabolism
PACCOAL2	Tyrosine, Tryptophan, and Phenylalanine Metabolism	Tyrosine, Tryptophan, and Phenylalanine Metabolism
PACCOAL3	Tyrosine, Tryptophan, and Phenylalanine Metabolism	Tyrosine, Tryptophan, and Phenylalanine Metabolism
PACt2r	Transport	Transport
PANTS	Coenzyme A Biosynthesis	Cofactor and Prosthetic Group Biosynthesis
PAPSR	Cysteine Metabolism	Cysteine Metabolism
PC	Alanine and Aspartate Metabolism	Alanine and Aspartate Metabolism
PFK_adp	Glycolysis/Gluconeogenesis	Glycolysis/Gluconeogenesis
PGAMT	Lipid &amp; Cell Wall Metabolism	Cell Envelope Biosynthesis
PGCD	Glycine and Serine Metabolism	Glycine and Serine Metabolism
PGI	Glycolysis/Gluconeogenesis	Glycolysis/Gluconeogenesis
PGK	Glycolysis/Gluconeogenesis	Glycolysis/Gluconeogenesis
PGLYCP	Central Metabolism	Alternate Carbon Metabolism
PGM	Glycolysis/Gluconeogenesis	Glycolysis/Gluconeogenesis
PGMT	Central Metabolism	Alternate Carbon Metabolism
PHETA1	Tyrosine, Tryptophan, and Phenylalanine Metabolism	Tyrosine, Tryptophan, and Phenylalanine Metabolism
PHETRS	Tyrosine, Tryptophan, and Phenylalanine Metabolism	tRNA Charging
PIabc	Transport	Transport
PMANM	Central Metabolism	Alternate Carbon Metabolism
PMDPHT	Vitamins &amp; Cofactor Biosynthesis	Cofactor and Prosthetic Group Biosynthesis
PMEVK	Lipid &amp; Cell Wall Metabolism	Membrane Lipid Metabolism
PMPK	Vitamins &amp; Cofactor Biosynthesis	Cofactor and Prosthetic Group Biosynthesis
PNTK	Coenzyme A Biosynthesis	Cofactor and Prosthetic Group Biosynthesis
PNTOt2	Transport	Transport
POR2	Central Metabolism	Alternate Carbon Metabolism
POR3	Central Metabolism	Alternate Carbon Metabolism
PPA	Central Metabolism	Anaplerotic Reactions
PPAKr	Central Metabolism	Alternate Carbon Metabolism
PPA_1	Transport	Transport
PPBNGS	Vitamins &amp; Cofactor Biosynthesis	Cofactor and Prosthetic Group Biosynthesis
PPCDC	Coenzyme A Biosynthesis	Cofactor and Prosthetic Group Biosynthesis
PPDK	Central Metabolism	Alternate Carbon Metabolism
PPK2	Other	Unassigned
PPNCL2	Coenzyme A Biosynthesis	Cofactor and Prosthetic Group Biosynthesis
PPND	Amino Acid Metabolism	Tyrosine, Tryptophan, and Phenylalanine Metabolism
PPNDH	Tyrosine, Tryptophan, and Phenylalanine Metabolism	Tyrosine, Tryptophan, and Phenylalanine Metabolism
PPS	Glycolysis/Gluconeogenesis	Glycolysis/Gluconeogenesis
PRAGSr	Nucleotide Metabolism	Purine and Pyrimidine Biosynthesis
PRAIS	Nucleotide Metabolism	Purine and Pyrimidine Biosynthesis
PRAIi	Tyrosine, Tryptophan, and Phenylalanine Metabolism	Tyrosine, Tryptophan, and Phenylalanine Metabolism
PRAMPC	Histidine Metabolism	Histidine Metabolism
PRASCSi	Nucleotide Metabolism	Purine and Pyrimidine Biosynthesis
PRATPP	Histidine Metabolism	Histidine Metabolism
PRFGS	Nucleotide Metabolism	Purine and Pyrimidine Biosynthesis
PRMICI	Histidine Metabolism	Histidine Metabolism
PROTRS	Arginine and Proline Metabolism	tRNA Charging
PROabc	Transport	Transport
PROt2r	Transport	Transport
PRPPP	Other	Unassigned
PRPPS	Histidine Metabolism	Histidine Metabolism
PSCVT	Tyrosine, Tryptophan, and Phenylalanine Metabolism	Tyrosine, Tryptophan, and Phenylalanine Metabolism
PSERT	Glycine and Serine Metabolism	Glycine and Serine Metabolism
PSLP	Coenzyme M Biosynthesis	Cofactor and Prosthetic Group Biosynthesis
PSLS	Coenzyme M Biosynthesis	Cofactor and Prosthetic Group Biosynthesis
PSP_L	Glycine and Serine Metabolism	Glycine and Serine Metabolism
PTAr	Methanogenesis	Pyruvate Metabolism
PTHPS	Vitamins &amp; Cofactor Biosynthesis	Cofactor and Prosthetic Group Biosynthesis
PTPATi	Coenzyme A Biosynthesis	Cofactor and Prosthetic Group Biosynthesis
PYK	Glycolysis/Gluconeogenesis	Glycolysis/Gluconeogenesis
PYRDC	Glycolysis/Gluconeogenesis	Glycolysis/Gluconeogenesis
PYRt2	Transport	Transport
QULNS	Vitamins &amp; Cofactor Biosynthesis	Cofactor and Prosthetic Group Biosynthesis
RBFSa	Vitamins &amp; Cofactor Biosynthesis	Cofactor and Prosthetic Group Biosynthesis
RBFSb	Vitamins &amp; Cofactor Biosynthesis	Cofactor and Prosthetic Group Biosynthesis
RBK	Central Metabolism	Alternate Carbon Metabolism
RBPC	Central Metabolism	Alternate Carbon Metabolism
RBPI	Other	Unassigned
RH2CD	Coenzyme B Biosynthesis	Cofactor and Prosthetic Group Biosynthesis
RH3CD	Coenzyme B Biosynthesis	Cofactor and Prosthetic Group Biosynthesis
RIBFLVt2	Transport	Transport
RNDR1	Nucleotide Metabolism	Nucleotide Salvage Pathway
RNDR2	Nucleotide Metabolism	Nucleotide Salvage Pathway
RNDR3	Nucleotide Metabolism	Nucleotide Salvage Pathway
RNDR4	Nucleotide Metabolism	Nucleotide Salvage Pathway
RNTR1	Nucleotide Metabolism	Nucleotide Salvage Pathway
RNTR2	Nucleotide Metabolism	Nucleotide Salvage Pathway
RNTR3	Nucleotide Metabolism	Nucleotide Salvage Pathway
RNTR4	Nucleotide Metabolism	Nucleotide Salvage Pathway
RPE	Central Metabolism	Pentose Phosphate Pathway
RPI	Histidine Metabolism	Pentose Phosphate Pathway
RZ5PP2	Vitamins &amp; Cofactor Biosynthesis	Cofactor and Prosthetic Group Biosynthesis
SECS	Coenzyme M Biosynthesis	Cofactor and Prosthetic Group Biosynthesis
SERAT	Cysteine Metabolism	Cysteine Metabolism
SERTRS	Glycine and Serine Metabolism	tRNA Charging
SHCD	Coenzyme B Biosynthesis	Cofactor and Prosthetic Group Biosynthesis
SHCHCC	Vitamins &amp; Cofactor Biosynthesis	Cofactor and Prosthetic Group Biosynthesis
SHCHD2	Vitamins &amp; Cofactor Biosynthesis	Cofactor and Prosthetic Group Biosynthesis
SHCHF	Vitamins &amp; Cofactor Biosynthesis	Cofactor and Prosthetic Group Biosynthesis
SHK3Dr	Tyrosine, Tryptophan, and Phenylalanine Metabolism	Tyrosine, Tryptophan, and Phenylalanine Metabolism
SHKK	Tyrosine, Tryptophan, and Phenylalanine Metabolism	Tyrosine, Tryptophan, and Phenylalanine Metabolism
SLDx	Vitamins &amp; Cofactor Biosynthesis	Cofactor and Prosthetic Group Biosynthesis
SLDxi2	Vitamins &amp; Cofactor Biosynthesis	Cofactor and Prosthetic Group Biosynthesis
SLDy	Vitamins &amp; Cofactor Biosynthesis	Cofactor and Prosthetic Group Biosynthesis
SMTZS	Coenzyme M Biosynthesis	Cofactor and Prosthetic Group Biosynthesis
SO3t	Transport	Transport
SO4t2	Transport	Transport
SPDC	Coenzyme M Biosynthesis	Cofactor and Prosthetic Group Biosynthesis
SPODM	Other	Unassigned
SSALx	Glutamate metabolism	Arginine and Proline Metabolism
SSALy	Glutamate metabolism	Arginine and Proline Metabolism
SULabc	Transport	Transport
St	Transport	Transport
TALA	Central Metabolism	Pentose Phosphate Pathway
TAPTPP	Vitamins &amp; Cofactor Biosynthesis	Cofactor and Prosthetic Group Biosynthesis
TAPTPPM	Tetrahydramethanopterin Biosynthesis	Cofactor and Prosthetic Group Biosynthesis
TDPDRE	Lipid &amp; Cell Wall Metabolism	Cell Envelope Biosynthesis
TDPDRR	Lipid &amp; Cell Wall Metabolism	Cell Envelope Biosynthesis
TDPGDH	Lipid &amp; Cell Wall Metabolism	Cell Envelope Biosynthesis
THACH	Coenzyme B Biosynthesis	Cofactor and Prosthetic Group Biosynthesis
THMabc	Transport	Transport
THRA	Threonine and Lysine Metabolism	Threonine and Lysine Metabolism
THRPDC	Vitamins &amp; Cofactor Biosynthesis	Cofactor and Prosthetic Group Biosynthesis
LTHRK	Vitamins &amp; Cofactor Biosynthesis	Cofactor and Prosthetic Group Biosynthesis
THRS	Threonine and Lysine Metabolism	Threonine and Lysine Metabolism
THRTRS	Threonine and Lysine Metabolism	tRNA Charging
THZPSN	Vitamins &amp; Cofactor Biosynthesis	Cofactor and Prosthetic Group Biosynthesis
TIH2CD	Coenzyme B Biosynthesis	Cofactor and Prosthetic Group Biosynthesis
TIH3CD	Coenzyme B Biosynthesis	Cofactor and Prosthetic Group Biosynthesis
TIHCD	Coenzyme B Biosynthesis	Cofactor and Prosthetic Group Biosynthesis
TKT1	Central Metabolism	Pentose Phosphate Pathway
TKT2	Central Metabolism	Pentose Phosphate Pathway
TMAMT	Methanogenesis	Methanogenesis
TMAt2	Transport	Transport
TMDK1	Nucleotide Metabolism	Nucleotide Salvage Pathway
TMDPP	Nucleotide Metabolism	Nucleotide Salvage Pathway
TMDS	Nucleotide Metabolism	Nucleotide Salvage Pathway
TMK	Vitamins &amp; Cofactor Biosynthesis	Cofactor and Prosthetic Group Biosynthesis
TMPK	Vitamins &amp; Cofactor Biosynthesis	Cofactor and Prosthetic Group Biosynthesis
TMPPP	Vitamins &amp; Cofactor Biosynthesis	Cofactor and Prosthetic Group Biosynthesis
TPI	Glycolysis/Gluconeogenesis	Glycolysis/Gluconeogenesis
TRDR	Nucleotide Metabolism	Oxidative Phosphorylation
TRPS1	Tyrosine, Tryptophan, and Phenylalanine Metabolism	Tyrosine, Tryptophan, and Phenylalanine Metabolism
TRPS2	Tyrosine, Tryptophan, and Phenylalanine Metabolism	Tyrosine, Tryptophan, and Phenylalanine Metabolism
TRPS3	Tyrosine, Tryptophan, and Phenylalanine Metabolism	Tyrosine, Tryptophan, and Phenylalanine Metabolism
TRPTA	Tyrosine, Tryptophan, and Phenylalanine Metabolism	Tyrosine, Tryptophan, and Phenylalanine Metabolism
TRPTRS	Tyrosine, Tryptophan, and Phenylalanine Metabolism	tRNA Charging
TSR	Cysteine Metabolism	Cysteine Metabolism
TSULabc	Transport	Transport
TYRTA	Tyrosine, Tryptophan, and Phenylalanine Metabolism	Tyrosine, Tryptophan, and Phenylalanine Metabolism
TYRTRS	Tyrosine, Tryptophan, and Phenylalanine Metabolism	tRNA Charging
UAG2E	Lipid &amp; Cell Wall Metabolism	Cell Envelope Biosynthesis
UAG2EMA	Lipid &amp; Cell Wall Metabolism	Membrane Lipid Metabolism
UAGCVT	Central Metabolism	Cell Envelope Biosynthesis
UAGDP	Lipid &amp; Cell Wall Metabolism	Cell Envelope Biosynthesis
UAPGR	Central Metabolism	Cell Envelope Biosynthesis
UDPG4E	Central Metabolism	Alternate Carbon Metabolism
UDPGD	Central Metabolism	Cell Envelope Biosynthesis
UMPK_copy1	Nucleotide Metabolism	Nucleotide Salvage Pathway
UNK_CBL1DEGt	Transport	Transport
UNK_RBFDEGt	Transport	Transport
UPP3MT	Vitamins &amp; Cofactor Biosynthesis	Cofactor and Prosthetic Group Biosynthesis
UPP3S	Vitamins &amp; Cofactor Biosynthesis	Cofactor and Prosthetic Group Biosynthesis
UREAt	Transport	Transport
UMPK_copy2	Nucleotide Metabolism	Nucleotide Salvage Pathway
URIDK2r	Nucleotide Metabolism	Nucleotide Salvage Pathway
VALTA	Valine, Leucine, and Isoleucine Metabolism	Valine, Leucine, and Isoleucine Metabolism
VALTRS	Valine, Leucine, and Isoleucine Metabolism	tRNA Charging
VALt2r	Transport	Transport
VOR	Central Metabolism	Alternate Carbon Metabolism
XPPT	Nucleotide Metabolism	Nucleotide Salvage Pathway
YUMPS	Nucleotide Metabolism	Nucleotide Salvage Pathway
ZNabc	Transport	Transport

## Sheet: iYL1228
Reaction ID	ORIGINAL Subsystem	Integrated Subsytem
12DGR120tipp	Fatty Acid Biosynthesis	Transport
12DGR140tipp	Fatty Acid Biosynthesis	Transport
12DGR141tipp	Fatty Acid Biosynthesis	Transport
12DGR160tipp	Fatty Acid Biosynthesis	Transport
12DGR161tipp	Fatty Acid Biosynthesis	Transport
12DGR180tipp	Fatty Acid Biosynthesis	Transport
12DGR181tipp	Fatty Acid Biosynthesis	Transport
12PPDt	Alternate Carbon Metabolism	Alternate Carbon Metabolism
13PPDH	Glycerolipid Metabolism	Glycerophospholipid Metabolism
13PPDtex	Transport, Outer Membrane	Transport
13PPDtpp	Transport, Inner Membrane	Transport
14GLUCANabcpp	Tranpsort, Inner Membrane	Transport
14GLUCANtexi	Transport, Outer Membrane	Transport
23CAMPtex	Transport, Outer Membrane Porin	Transport
23CCMPtex	Transport, Outer Membrane Porin	Transport
23CGMPtex	Transport, Outer Membrane Porin	Transport
23CUMPtex	Transport, Outer Membrane Porin	Transport
23DAPPAt2pp	Transport, Inner Membrane	Transport
23DAPPAtex	Transport, Outer Membrane Porin	Transport
23PDE2pp	Nucleotide Salvage Pathway	Nucleotide Salvage Pathway
23PDE4pp	Nucleotide Salvage Pathway	Nucleotide Salvage Pathway
23PDE7pp	Nucleotide Salvage Pathway	Nucleotide Salvage Pathway
23PDE9pp	Nucleotide Salvage Pathway	Nucleotide Salvage Pathway
26DAHtex	Transport, Outer Membrane Porin	Transport
2AGPA120tipp	Tranpsort, Inner Membrane	Transport
2AGPA140tipp	Tranpsort, Inner Membrane	Transport
2AGPA141tipp	Tranpsort, Inner Membrane	Transport
2AGPA160tipp	Tranpsort, Inner Membrane	Transport
2AGPA161tipp	Tranpsort, Inner Membrane	Transport
2AGPA180tipp	Tranpsort, Inner Membrane	Transport
2AGPA181tipp	Tranpsort, Inner Membrane	Transport
2AGPE120tipp	Tranpsort, Inner Membrane	Transport
2AGPE140tipp	Tranpsort, Inner Membrane	Transport
2AGPE141tipp	Tranpsort, Inner Membrane	Transport
2AGPE160tipp	Tranpsort, Inner Membrane	Transport
2AGPE161tipp	Tranpsort, Inner Membrane	Transport
2AGPE180tipp	Tranpsort, Inner Membrane	Transport
2AGPE181tipp	Tranpsort, Inner Membrane	Transport
2AGPEAT120	Glycerophospholipid Metabolism	Glycerophospholipid Metabolism
2AGPEAT140	Glycerophospholipid Metabolism	Glycerophospholipid Metabolism
2AGPEAT141	Glycerophospholipid Metabolism	Glycerophospholipid Metabolism
2AGPEAT160	Glycerophospholipid Metabolism	Glycerophospholipid Metabolism
2AGPEAT161	Glycerophospholipid Metabolism	Glycerophospholipid Metabolism
2AGPEAT180	Glycerophospholipid Metabolism	Glycerophospholipid Metabolism
2AGPEAT181	Glycerophospholipid Metabolism	Glycerophospholipid Metabolism
2AGPG120tipp	Tranpsort, Inner Membrane	Transport
2AGPG140tipp	Tranpsort, Inner Membrane	Transport
2AGPG141tipp	Tranpsort, Inner Membrane	Transport
2AGPG160tipp	Tranpsort, Inner Membrane	Transport
2AGPG161tipp	Tranpsort, Inner Membrane	Transport
2AGPG180tipp	Tranpsort, Inner Membrane	Transport
2AGPG181tipp	Tranpsort, Inner Membrane	Transport
2AGPGAT120	Glycerophospholipid Metabolism	Glycerophospholipid Metabolism
2AGPGAT140	Glycerophospholipid Metabolism	Glycerophospholipid Metabolism
2AGPGAT141	Glycerophospholipid Metabolism	Glycerophospholipid Metabolism
2AGPGAT160	Glycerophospholipid Metabolism	Glycerophospholipid Metabolism
2AGPGAT161	Glycerophospholipid Metabolism	Glycerophospholipid Metabolism
2AGPGAT180	Glycerophospholipid Metabolism	Glycerophospholipid Metabolism
2AGPGAT181	Glycerophospholipid Metabolism	Glycerophospholipid Metabolism
2DGLCNRx	Alternate Carbon Metabolism	Alternate Carbon Metabolism
2DGLCNRy	Alternate Carbon Metabolism	Alternate Carbon Metabolism
2DGULRx	Alternate Carbon Metabolism	Alternate Carbon Metabolism
2DGULRy	Alternate Carbon Metabolism	Alternate Carbon Metabolism
2INSD	Inositol Metabolism	Cofactor and Prosthetic Group Biosynthesis
2MAHMP	Cofactor and Prosthetic Group Biosynthesis	Cofactor and Prosthetic Group Biosynthesis
34dhpactex	Transport, Outer Membrane Porin	Transport
3AMPtex	Transport, Outer Membrane Porin	Transport
3CMPtex	Transport, Outer Membrane Porin	Transport
3GMPtex	Transport, Outer Membrane Porin	Transport
3HAD100	Cell Envelope Biosynthesis	Cell Envelope Biosynthesis
3HAD120	Cell Envelope Biosynthesis	Cell Envelope Biosynthesis
3HAD121	Cell Envelope Biosynthesis	Cell Envelope Biosynthesis
3HAD140	Cell Envelope Biosynthesis	Cell Envelope Biosynthesis
3HAD141	Cell Envelope Biosynthesis	Cell Envelope Biosynthesis
3HAD160	Cell Envelope Biosynthesis	Cell Envelope Biosynthesis
3HAD161	Cell Envelope Biosynthesis	Cell Envelope Biosynthesis
3HAD180	Cell Envelope Biosynthesis	Cell Envelope Biosynthesis
3HAD181	Cell Envelope Biosynthesis	Cell Envelope Biosynthesis
3HAD40	Cell Envelope Biosynthesis	Cell Envelope Biosynthesis
3HAD60	Cell Envelope Biosynthesis	Cell Envelope Biosynthesis
3HAD80	Cell Envelope Biosynthesis	Cell Envelope Biosynthesis
3HCINNMH	Alternate Carbon Metabolism	Alternate Carbon Metabolism
3HPPPNH	Alternate Carbon Metabolism	Alternate Carbon Metabolism
3NTD2pp	Nucleotide Salvage Pathway	Nucleotide Salvage Pathway
3NTD4pp	Nucleotide Salvage Pathway	Nucleotide Salvage Pathway
3NTD7pp	Nucleotide Salvage Pathway	Nucleotide Salvage Pathway
3NTD9pp	Nucleotide Salvage Pathway	Nucleotide Salvage Pathway
3OADPCOAT	Benzoate degradation	Alternate Carbon Metabolism
3OAR100	Cell Envelope Biosynthesis	Cell Envelope Biosynthesis
3OAR120	Cell Envelope Biosynthesis	Cell Envelope Biosynthesis
3OAR121	Cell Envelope Biosynthesis	Cell Envelope Biosynthesis
3OAR140	Cell Envelope Biosynthesis	Cell Envelope Biosynthesis
3OAR141	Cell Envelope Biosynthesis	Cell Envelope Biosynthesis
3OAR160	Cell Envelope Biosynthesis	Cell Envelope Biosynthesis
3OAR161	Cell Envelope Biosynthesis	Cell Envelope Biosynthesis
3OAR180	Cell Envelope Biosynthesis	Cell Envelope Biosynthesis
3OAR181	Cell Envelope Biosynthesis	Cell Envelope Biosynthesis
3OAR40	Cell Envelope Biosynthesis	Cell Envelope Biosynthesis
3OAR60	Cell Envelope Biosynthesis	Cell Envelope Biosynthesis
3OAR80	Cell Envelope Biosynthesis	Cell Envelope Biosynthesis
3OAS100	Cell Envelope Biosynthesis	Cell Envelope Biosynthesis
3OAS120	Cell Envelope Biosynthesis	Cell Envelope Biosynthesis
3OAS121	Cell Envelope Biosynthesis	Cell Envelope Biosynthesis
3OAS140	Cell Envelope Biosynthesis	Cell Envelope Biosynthesis
3OAS141	Cell Envelope Biosynthesis	Cell Envelope Biosynthesis
3OAS160	Cell Envelope Biosynthesis	Cell Envelope Biosynthesis
3OAS161	Cell Envelope Biosynthesis	Cell Envelope Biosynthesis
3OAS180	Cell Envelope Biosynthesis	Cell Envelope Biosynthesis
3OAS181	Cell Envelope Biosynthesis	Cell Envelope Biosynthesis
3OAS60	Cell Envelope Biosynthesis	Cell Envelope Biosynthesis
3OAS80	Cell Envelope Biosynthesis	Cell Envelope Biosynthesis
3OXCOAT	Benzoate degradation	Alternate Carbon Metabolism
3PEPTabcpp	Murein Recycling	Murein Recycling
3PEPTtex	Transport, Outer Membrane Porin	Transport
3UMPtex	Transport, Outer Membrane Porin	Transport
42A12BOOXpp	Nitrogen Metabolism	Nitrogen Metabolism
4HOXPACDtex	Transport, Outer Membrane Porin	Transport
4HTHRS	Cofactor and Prosthetic Group Biosynthesis	Cofactor and Prosthetic Group Biosynthesis
4PCP	Murein Recycling	Murein Recycling
4PCPpp	Exchange	Murein Recycling
4PEPTabcpp	Murein Recycling	Murein Recycling
4PEPTtex	Transport, Outer Membrane Porin	Transport
5DGLCNtex	Transport, Outer Membrane Porin	Transport
5DOAN	Cofactor and Prosthetic Group Biosynthesis	Cofactor and Prosthetic Group Biosynthesis
A5PISO	Alternate Carbon Metabolism	Alternate Carbon Metabolism
AACPS1	Cell Envelope Biosynthesis	Cell Envelope Biosynthesis
AACPS2	Cell Envelope Biosynthesis	Cell Envelope Biosynthesis
AACPS3	Cell Envelope Biosynthesis	Cell Envelope Biosynthesis
AACPS4	Cell Envelope Biosynthesis	Cell Envelope Biosynthesis
AACPS5	Cell Envelope Biosynthesis	Cell Envelope Biosynthesis
AACPS6	Cell Envelope Biosynthesis	Cell Envelope Biosynthesis
AACPS7	Cell Envelope Biosynthesis	Cell Envelope Biosynthesis
AACPS8	Cell Envelope Biosynthesis	Cell Envelope Biosynthesis
AACPS9	Cell Envelope Biosynthesis	Cell Envelope Biosynthesis
AADDGT	Cell Envelope Biosynthesis	Cell Envelope Biosynthesis
AAMYL	Alternate Carbon Metabolism	Alternate Carbon Metabolism
AAMYLpp	Alternate Carbon Metabolism	Alternate Carbon Metabolism
AB6PGH	Alternate Carbon Metabolism	Alternate Carbon Metabolism
ABTA	Arginine and Proline Metabolism	Arginine and Proline Metabolism
ABTDG	Pentose and Glucuronate Interconversions	Alternate Carbon Metabolism
ABUTD	Arginine and Proline Metabolism	Arginine and Proline Metabolism
ABUTt2pp	Tranpsort, Inner Membrane	Transport
ABUTtex	Transport, Outer Membrane Porin	Transport
ACACT1r	Fatty Acid Biosynthesis	Membrane Lipid Metabolism
ACALD	Pyruvate Metabolism	Pyruvate Metabolism
ACALDtex	Transport, Outer Membrane Porin	Transport
ACALDtpp	Transport	Transport
ACANTHAT	Tyrosine, Tryptophan, and Phenylalanine Metabolism	Tyrosine, Tryptophan, and Phenylalanine Metabolism
ACBIPGT	Cofactor and Prosthetic Group Biosynthesis	Cofactor and Prosthetic Group Biosynthesis
ACCOAC	Membrane Lipid Metabolism	Membrane Lipid Metabolism
ACGAL1Ptex	Transport, Outer Membrane Porin	Transport
ACGALtex	Transport, Outer Membrane Porin	Transport
ACGAM1Ptex	Transport, Outer Membrane Porin	Transport
ACGAMK	Murein Recycling	Murein Recycling
ACGAMT	Cell Envelope Biosynthesis	Cell Envelope Biosynthesis
ACGAptspp	Tranpsort, Inner Membrane	Transport
ACGAtex	Transport, Outer Membrane Porin	Transport
ACGK	Arginine and Proline Metabolism	Arginine and Proline Metabolism
ACGS	Arginine and Proline Metabolism	Arginine and Proline Metabolism
ACHBS	Valine, Leucine, and Isoleucine Metabolism	Valine, Leucine, and Isoleucine Metabolism
ACKr	Pyruvate Metabolism	Pyruvate Metabolism
ACLDC	Butanoate Metabolism	Alternate Carbon Metabolism
ACLS	Valine, Leucine, and Isoleucine Metabolism	Valine, Leucine, and Isoleucine Metabolism
ACLS_a	Valine, Leucine, and Isoleucine Metabolism	Valine, Leucine, and Isoleucine Metabolism
ACMAMUT	Cell Envelope Biosynthesis	Cell Envelope Biosynthesis
ACMANAptspp	Tranpsort, Inner Membrane	Transport
ACMANAtex	Transport, Outer Membrane Porin	Transport
ACMUMptspp	Tranpsort, Inner Membrane	Transport
ACMUMtex	Transport, Outer Membrane Porin	Transport
ACOAD1f	Membrane Lipid Metabolism	Membrane Lipid Metabolism
ACOAD2f	Membrane Lipid Metabolism	Membrane Lipid Metabolism
ACOAD3f	Membrane Lipid Metabolism	Membrane Lipid Metabolism
ACOAD4f	Membrane Lipid Metabolism	Membrane Lipid Metabolism
ACOAD5f	Membrane Lipid Metabolism	Membrane Lipid Metabolism
ACOAD6f	Membrane Lipid Metabolism	Membrane Lipid Metabolism
ACOAD7f	Membrane Lipid Metabolism	Membrane Lipid Metabolism
ACOAD8f	Membrane Lipid Metabolism	Membrane Lipid Metabolism
ACOATA	Membrane Lipid Metabolism	Membrane Lipid Metabolism
ACODA	Arginine and Proline Metabolism	Arginine and Proline Metabolism
ACOLIPAtex	Transport	Transport
ACONIs	Exchange	Unassigned
ACONMT	Unassigned	Unassigned
ACONTa	Citric Acid Cycle	Citric Acid Cycle
ACONTb	Citric Acid Cycle	Citric Acid Cycle
ACOTA	Arginine and Proline Metabolism	Arginine and Proline Metabolism
ACPS1	Cofactor and Prosthetic Group Biosynthesis	Cofactor and Prosthetic Group Biosynthesis
ACS	Pyruvate Metabolism	Pyruvate Metabolism
ACSERtex	Transport, Outer Membrane Porin	Transport
ACSERtpp	Tranpsort, Inner Membrane	Transport
ACTD	Butanoate Metabolism	Alternate Carbon Metabolism
ACTDa	Butanoate Metabolism	Alternate Carbon Metabolism
ACt2rpp	Transport	Transport
ACt4pp	Tranpsort, Inner Membrane	Transport
ACtex	Transport, Outer Membrane Porin	Transport
ADA	Nucleotide Salvage Pathway	Nucleotide Salvage Pathway
ADCL	Cofactor and Prosthetic Group Biosynthesis	Cofactor and Prosthetic Group Biosynthesis
ADCPS1	Vitamin B12 Metabolism	Cofactor and Prosthetic Group Biosynthesis
ADCS	Cofactor and Prosthetic Group Biosynthesis	Cofactor and Prosthetic Group Biosynthesis
ADCYRS	Vitamin B12 Metabolism	Cofactor and Prosthetic Group Biosynthesis
ADD	Purine Metabolism	Nucleotide Salvage Pathway
ADEt2rpp	Transport, Inner Membrane	Transport
ADEtex	Transport, Outer Membrane Porin	Transport
ADK1	Nucleotide Salvage Pathway	Nucleotide Salvage Pathway
ADK3	Nucleotide Salvage Pathway	Nucleotide Salvage Pathway
ADK4	Nucleotide Salvage Pathway	Nucleotide Salvage Pathway
ADMDC	Arginine and Proline Metabolism	Arginine and Proline Metabolism
ADNCYC	Nucleotide Salvage Pathway	Nucleotide Salvage Pathway
ADNK1	Nucleotide Salvage Pathway	Nucleotide Salvage Pathway
ADNUC	Alternate Carbon Metabolism	Alternate Carbon Metabolism
ADNt2pp	Tranpsort, Inner Membrane	Transport
ADNtex	Transport, Outer Membrane	Transport
ADOCBIK	Cofactor and Prosthetic Group Biosynthesis	Cofactor and Prosthetic Group Biosynthesis
ADOCBLS	Cofactor and Prosthetic Group Biosynthesis	Cofactor and Prosthetic Group Biosynthesis
ADOCBLabcpp	Tranpsort, Inner Membrane	Transport
ADOCBLtonex	Transport, Outer Membrane	Transport
ADPRDP	Nucleotide Salvage Pathway	Nucleotide Salvage Pathway
ADPT	Nucleotide Salvage Pathway	Nucleotide Salvage Pathway
ADSK	Cysteine Metabolism	Cysteine Metabolism
ADSL1r	Purine and Pyrimidine Biosynthesis	Purine and Pyrimidine Biosynthesis
ADSL2r	Purine and Pyrimidine Biosynthesis	Purine and Pyrimidine Biosynthesis
ADSS	Purine and Pyrimidine Biosynthesis	Purine and Pyrimidine Biosynthesis
AGDC	Alternate Carbon Metabolism	Alternate Carbon Metabolism
AGM3PA	Murein Recycling	Murein Recycling
AGM3PApp	Murein Recycling	Murein Recycling
AGM3PH	Murein Recycling	Murein Recycling
AGM3Pt2pp	Murein Recycling	Murein Recycling
AGM4PA	Murein Recycling	Murein Recycling
AGM4PApp	Murein Recycling	Murein Recycling
AGM4PCP	Murein Recycling	Murein Recycling
AGM4PCPpp	Exchange	Murein Recycling
AGM4PH	Murein Recycling	Murein Recycling
AGM4Pt2pp	Murein Recycling	Murein Recycling
AGMH	Murein Recycling	Murein Recycling
AGMHE	Lipopolysaccharide Biosynthesis / Recycling	Lipopolysaccharide Biosynthesis / Recycling
AGMPTRCtpp	Exchange	Transport
AGMT	Arginine and Proline Metabolism	Arginine and Proline Metabolism
AGMt2pp	Murein Recycling	Murein Recycling
AGMtex	Transport, Outer Membrane Porin	Transport
AGPAT120	Glycerophospholipid Metabolism	Glycerophospholipid Metabolism
AGPAT140	Glycerophospholipid Metabolism	Glycerophospholipid Metabolism
AGPAT141	Glycerophospholipid Metabolism	Glycerophospholipid Metabolism
AGPAT160	Glycerophospholipid Metabolism	Glycerophospholipid Metabolism
AGPAT161	Glycerophospholipid Metabolism	Glycerophospholipid Metabolism
AGPAT180	Glycerophospholipid Metabolism	Glycerophospholipid Metabolism
AGPAT181	Glycerophospholipid Metabolism	Glycerophospholipid Metabolism
AGPR	Arginine and Proline Metabolism	Arginine and Proline Metabolism
AGt3	Inorganic Ion Transport and Metabolism	Transport
AHCi	Methionine Metabolism	Methionine Metabolism
AHCYSNS	Methionine Metabolism	Methionine Metabolism
AICART	Purine and Pyrimidine Biosynthesis	Purine and Pyrimidine Biosynthesis
AIRC2	Purine and Pyrimidine Biosynthesis	Purine and Pyrimidine Biosynthesis
AIRC3	Purine and Pyrimidine Biosynthesis	Purine and Pyrimidine Biosynthesis
AKGDH	Citric Acid Cycle	Citric Acid Cycle
AKGt2rpp	Tranpsort, Inner Membrane	Transport
AKGtex	Transport, Outer Membrane Porin	Transport
ALAALAabcpp	Tranpsort, Inner Membrane	Transport
ALAALAr	Cell Envelope Biosynthesis	Cell Envelope Biosynthesis
ALAALAtex	Transport, Outer Membrane Porin	Transport
ALAGLUE	Murein Recycling	Murein Recycling
ALAR	Alanine and Aspartate Metabolism	Alanine and Aspartate Metabolism
ALATA_D2	Cofactor and Prosthetic Group Biosynthesis	Cofactor and Prosthetic Group Biosynthesis
ALATA_L	Amino acid, ala	Alanine and Aspartate Metabolism
ALATA_L2	Cofactor and Prosthetic Group Biosynthesis	Cofactor and Prosthetic Group Biosynthesis
ALATRS	tRNA charging	tRNA Charging
ALAabcpp	Tranpsort, Inner Membrane	Transport
ALAt2pp	Tranpsort, Inner Membrane	Transport
ALAt4pp	Tranpsort, Inner Membrane	Transport
ALAtex	Transport, Outer Membrane Porin	Transport
ALCD19	Alternate Carbon Metabolism	Alternate Carbon Metabolism
ALCD2x	Pyruvate Metabolism	Pyruvate Metabolism
ALCD3ir	Alternate Carbon Metabolism	Alternate Carbon Metabolism
ALDD19xr	Alternate Carbon Metabolism	Alternate Carbon Metabolism
ALDD2x	Alternate Carbon Metabolism	Alternate Carbon Metabolism
ALDD2y	Alternate Carbon Metabolism	Alternate Carbon Metabolism
ALDD3y	Alternate Carbon Metabolism	Alternate Carbon Metabolism
ALLPI	Alternate Carbon Metabolism	Alternate Carbon Metabolism
ALLTAMH	Purine Metabolism	Alternate Carbon Metabolism
ALLTN	Purine Metabolism	Nitrogen Metabolism
ALLULPE	Alternate Carbon Metabolism	Alternate Carbon Metabolism
ALLtex	Transport, Outer Membrane Porin	Transport
ALPATE160pp	Unassigned	Unassigned
ALPATG160pp	Unassigned	Unassigned
ALR2	Methylglyoxal Metabolism	Methylglyoxal Metabolism
ALR4x	Glycerophospholipid Metabolism	Glycerophospholipid Metabolism
ALTRH	Alternate Carbon Metabolism	Alternate Carbon Metabolism
AM3PA	Murein Recycling	Murein Recycling
AM4PA	Murein Recycling	Murein Recycling
AM4PCP	Murein Recycling	Murein Recycling
AMALT1	Alternate Carbon Metabolism	Alternate Carbon Metabolism
AMALT2	Alternate Carbon Metabolism	Alternate Carbon Metabolism
AMALT3	Alternate Carbon Metabolism	Alternate Carbon Metabolism
AMALT4	Alternate Carbon Metabolism	Alternate Carbon Metabolism
AMANAPEr	Alternate Carbon Metabolism	Alternate Carbon Metabolism
AMAOTr	Cofactor and Prosthetic Group Biosynthesis	Cofactor and Prosthetic Group Biosynthesis
AMMQLT8	Cofactor and Prosthetic Group Biosynthesis	Cofactor and Prosthetic Group Biosynthesis
AMPMS2	Cofactor and Prosthetic Group Biosynthesis	Cofactor and Prosthetic Group Biosynthesis
AMPN	Nucleotide Salvage Pathway	Nucleotide Salvage Pathway
AMPTASECG	Cysteine Metabolism	Cysteine Metabolism
AMPTASEPG	Arginine and Proline Metabolism	Arginine and Proline Metabolism
AMPtex	Transport, Outer Membrane Porin	Transport
ANHGMtex	Transport, Outer Membrane Porin	Transport
ANHMK	Murein Recycling	Murein Recycling
ANPRT	Tyrosine, Tryptophan, and Phenylalanine Metabolism	Tyrosine, Tryptophan, and Phenylalanine Metabolism
ANS	Tyrosine, Tryptophan, and Phenylalanine Metabolism	Tyrosine, Tryptophan, and Phenylalanine Metabolism
AOBUTDs	Exchange	Threonine and Lysine Metabolism
AOXSr	Cofactor and Prosthetic Group Biosynthesis	Cofactor and Prosthetic Group Biosynthesis
AP4AH	Nucleotide Salvage Pathway	Nucleotide Salvage Pathway
AP5AH	Nucleotide Salvage Pathway	Nucleotide Salvage Pathway
APPLDHr	Glycine, Serine and threonine metabolism	Threonine and Lysine Metabolism
APRAUR	Cofactor and Prosthetic Group Biosynthesis	Cofactor and Prosthetic Group Biosynthesis
APTNAT	Lysine Metabolism	Threonine and Lysine Metabolism
ARAI	Alternate Carbon Metabolism	Alternate Carbon Metabolism
ARAT	Methionine Metabolism	Methionine Metabolism
ARBTNabcpp	Tranpsort, Inner Membrane	Transport
ARBt2rpp	Tranpsort, Inner Membrane	Transport
ARBt3ipp	Tranpsort, Inner Membrane	Transport
ARBtex	Transport, Outer Membrane Porin	Transport
ARD_1	Methionine Metabolism	Methionine Metabolism
ARD1	Methionine Metabolism	Methionine Metabolism
ARGDCpp	Arginine and Proline Metabolism	Arginine and Proline Metabolism
ARGORNt7pp	Tranpsort, Inner Membrane	Transport
ARGSL	Arginine and Proline Metabolism	Arginine and Proline Metabolism
ARGSS	Arginine and Proline Metabolism	Arginine and Proline Metabolism
ARGTRS	tRNA charging	tRNA Charging
ARGabcpp	Tranpsort, Inner Membrane	Transport
ARGt3pp	Tranpsort, Inner Membrane	Transport
ARGtex	Transport, Outer Membrane Porin	Transport
23DK5MPPISO	Methionine Metabolism	Methionine Metabolism
ASAD	Threonine and Lysine Metabolism	Threonine and Lysine Metabolism
ASCBPL	Alternate Carbon Metabolism	Alternate Carbon Metabolism
ASCBptspp	Tranpsort, Inner Membrane	Transport
ASCBtex	Transport, Outer Membrane Porin	Transport
ASNN	Alanine and Aspartate Metabolism	Alanine and Aspartate Metabolism
ASNNpp	Alanine and Aspartate Metabolism	Alanine and Aspartate Metabolism
ASNS1	Alanine and Aspartate Metabolism	Alanine and Aspartate Metabolism
ASNS2	Alanine and Aspartate Metabolism	Alanine and Aspartate Metabolism
ASNTRS	tRNA charging	tRNA Charging
ASNt2rpp	Tranpsort, Inner Membrane	Transport
ASNtex	Transport, Outer Membrane Porin	Transport
ASO3t8pp	Tranpsort, Inner Membrane	Transport
ASO3tex	Transport, Outer Membrane Porin	Transport
ASP1DC	Cofactor and Prosthetic Group Biosynthesis	Cofactor and Prosthetic Group Biosynthesis
ASPCT	Purine and Pyrimidine Biosynthesis	Purine and Pyrimidine Biosynthesis
ASPK	Threonine and Lysine Metabolism	Threonine and Lysine Metabolism
ASPO3	Cofactor and Prosthetic Group Biosynthesis	Cofactor and Prosthetic Group Biosynthesis
ASPO4	Cofactor and Prosthetic Group Biosynthesis	Cofactor and Prosthetic Group Biosynthesis
ASPO5	Cofactor and Prosthetic Group Biosynthesis	Cofactor and Prosthetic Group Biosynthesis
ASPO6	Cofactor and Prosthetic Group Biosynthesis	Cofactor and Prosthetic Group Biosynthesis
ASPT	Alanine and Aspartate Metabolism	Alanine and Aspartate Metabolism
ASPTA	Alanine and Aspartate Metabolism	Alanine and Aspartate Metabolism
ASPTRS	tRNA charging	tRNA Charging
ASPabcpp	Tranpsort, Inner Membrane	Transport
ASPt2_2pp	Tranpsort, Inner Membrane	Transport
ASPt2_3pp	Tranpsort, Inner Membrane	Transport
ASPt2pp	Tranpsort, Inner Membrane	Transport
ASPtex	Transport, Outer Membrane Porin	Transport
AST	Arginine and Proline Metabolism	Arginine and Proline Metabolism
ATHRDHr	Threonine and Lysine Metabolism	Threonine and Lysine Metabolism
ATPM	Biomass and maintenance functions	Unassigned
ATPPRT	Histidine Metabolism	Histidine Metabolism
ATPS4rpp	Oxidative Phosphorylation	Oxidative Phosphorylation
BALAt2pp	Tranpsort, Inner Membrane	Transport
BALAtex	Transport, Outer Membrane Porin	Transport
BETALDHx	Unassigned	Unassigned
BETALDHy	Unassigned	Unassigned
BGLK	Starch and Sucrose Metabolism	Alternate Carbon Metabolism
BLUB	Vitamin B12 Metabolism	Cofactor and Prosthetic Group Biosynthesis
BPNT	Exchange	Cysteine Metabolism
BSORx	Cofactor and Prosthetic Group Biosynthesis	Cofactor and Prosthetic Group Biosynthesis
BSORy	Cofactor and Prosthetic Group Biosynthesis	Cofactor and Prosthetic Group Biosynthesis
BTDD_RR	Butanoate Metabolism	Alternate Carbon Metabolism
BTDt_RR	Transport	Transport
BTS4	Cofactor and Prosthetic Group Biosynthesis	Cofactor and Prosthetic Group Biosynthesis
BUTCT	Alternate Carbon Metabolism	Alternate Carbon Metabolism
BUTSO3abcpp	Tranpsort, Inner Membrane	Transport
BUTSO3tex	Transport, Outer Membrane Porin	Transport
BUTtex	Transport, Outer Membrane Porin	Transport
BZ12DOX	Benzoate degradation	Alternate Carbon Metabolism
BZDIOLDH	Benzoate degradation	Alternate Carbon Metabolism
BZt	Tranport	Transport
CA2t3pp	Inorganic Ion Transport and Metabolism	Transport
CA2tex	Transport, Outer Membrane Porin	Transport
CADVtpp	Tranpsort, Inner Membrane	Transport
CAT	Unassigned	Unassigned
CATDOX	Benzoate degradation	Alternate Carbon Metabolism
CAt6pp	Inorganic Ion Transport and Metabolism	Transport
CBIAT	Cofactor and Prosthetic Group Biosynthesis	Cofactor and Prosthetic Group Biosynthesis
CBItonex	Transport, Outer Membrane	Transport
CBIuabcpp	Tranpsort, Inner Membrane	Transport
CBL1abcpp	Tranpsort, Inner Membrane	Transport
CBL1tonex	Transport, Outer Membrane	Transport
CBLAT	Cofactor and Prosthetic Group Biosynthesis	Cofactor and Prosthetic Group Biosynthesis
CBPS	Arginine and Proline Metabolism	Arginine and Proline Metabolism
CD2abcpp	Inorganic Ion Transport and Metabolism	Transport
CD2t3pp	Inorganic Ion Transport and Metabolism	Transport
CD2tex	Transport, Outer Membrane Porin	Transport
CD2tpp	Inorganic Ion Transport and Metabolism	Transport
CDAPPA120	Glycerophospholipid Metabolism	Glycerophospholipid Metabolism
CDAPPA140	Glycerophospholipid Metabolism	Glycerophospholipid Metabolism
CDAPPA141	Glycerophospholipid Metabolism	Glycerophospholipid Metabolism
CDAPPA160	Glycerophospholipid Metabolism	Glycerophospholipid Metabolism
CDAPPA161	Glycerophospholipid Metabolism	Glycerophospholipid Metabolism
CDAPPA180	Glycerophospholipid Metabolism	Glycerophospholipid Metabolism
CDAPPA181	Glycerophospholipid Metabolism	Glycerophospholipid Metabolism
CDPMEK	Cofactor and Prosthetic Group Biosynthesis	Cofactor and Prosthetic Group Biosynthesis
CELLBabc	Transport	Transport
CFAS160E	Glycerophospholipid Metabolism	Glycerophospholipid Metabolism
CFAS160G	Glycerophospholipid Metabolism	Glycerophospholipid Metabolism
CFAS180E	Glycerophospholipid Metabolism	Glycerophospholipid Metabolism
CFAS180G	Glycerophospholipid Metabolism	Glycerophospholipid Metabolism
CGLYabcpp	Tranpsort, Inner Membrane	Transport
CGLYtex	Transport, Outer Membrane Porin	Transport
CHLabcpp	Tranpsort, Inner Membrane	Transport
CHLt2pp	Tranpsort, Inner Membrane	Transport
CHLtex	Transport, Outer Membrane Porin	Transport
CHORM	Tyrosine, Tryptophan, and Phenylalanine Metabolism	Tyrosine, Tryptophan, and Phenylalanine Metabolism
CHORS	Tyrosine, Tryptophan, and Phenylalanine Metabolism	Tyrosine, Tryptophan, and Phenylalanine Metabolism
CHRPL	Cofactor and Prosthetic Group Biosynthesis	Cofactor and Prosthetic Group Biosynthesis
CITACt	Transport	Transport
CITL	Citric Acid Cycle	Citric Acid Cycle
CITt4_1	Pyruvate Metabolism	Pyruvate Metabolism
CLIPAtex	Lipopolysaccharide Biosynthesis / Recycling	Lipopolysaccharide Biosynthesis / Recycling
CLPNH120pp	Fatty Acid Biosynthesis	Glycerophospholipid Metabolism
CLPNH140pp	Fatty Acid Biosynthesis	Glycerophospholipid Metabolism
CLPNH141pp	Fatty Acid Biosynthesis	Glycerophospholipid Metabolism
CLPNH160pp	Fatty Acid Biosynthesis	Glycerophospholipid Metabolism
CLPNH161pp	Fatty Acid Biosynthesis	Glycerophospholipid Metabolism
CLPNH180pp	Fatty Acid Biosynthesis	Glycerophospholipid Metabolism
CLPNH181pp	Fatty Acid Biosynthesis	Glycerophospholipid Metabolism
CLPNS120pp	Glycerophospholipid Metabolism	Glycerophospholipid Metabolism
CLPNS140pp	Glycerophospholipid Metabolism	Glycerophospholipid Metabolism
CLPNS141pp	Glycerophospholipid Metabolism	Glycerophospholipid Metabolism
CLPNS160pp	Glycerophospholipid Metabolism	Glycerophospholipid Metabolism
CLPNS161pp	Glycerophospholipid Metabolism	Glycerophospholipid Metabolism
CLPNS180pp	Glycerophospholipid Metabolism	Glycerophospholipid Metabolism
CLPNS181pp	Glycerophospholipid Metabolism	Glycerophospholipid Metabolism
CLt3_2pp	Inorganic Ion Transport and Metabolism	Transport
CLtex	Transport, Outer Membrane Porin	Transport
CMCMSAD	Tyrosine metabolism	Tyrosine, Tryptophan, and Phenylalanine Metabolism
CMHMI	Tyrosine metabolism	Tyrosine, Tryptophan, and Phenylalanine Metabolism
CMPtex	Transport, Outer Membrane Porin	Transport
CO2tex	Transport, Outer Membrane Porin	Transport
CO2tpp	Transport	Transport
COBALT2abcpp	Inorganic Ion Transport and Metabolism	Transport
COBALT2t3pp	Inorganic Ion Transport and Metabolism	Transport
COBALT2tex	Transport, Outer Membrane Porin	Transport
COBALT2tpp	Inorganic Ion Transport and Metabolism	Transport
COLIPAabcpp	Lipopolysaccharide Biosynthesis / Recycling	Lipopolysaccharide Biosynthesis / Recycling
CPC2MT	Vitamin B12 Metabolism	Cofactor and Prosthetic Group Biosynthesis
CPC3MT	Vitamin B12 Metabolism	Cofactor and Prosthetic Group Biosynthesis
CPC4MT	Vitamin B12 Metabolism	Cofactor and Prosthetic Group Biosynthesis
CPC5MT	Vitamin B12 Metabolism	Cofactor and Prosthetic Group Biosynthesis
CPC6MT	Vitamin B12 Metabolism	Cofactor and Prosthetic Group Biosynthesis
CPC6R	Vitamin B12 Metabolism	Cofactor and Prosthetic Group Biosynthesis
CPC8MM	Vitamin B12 Metabolism	Cofactor and Prosthetic Group Biosynthesis
CPGNabcpp	Tranpsort, Inner Membrane	Transport
CPPPGO	Cofactor and Prosthetic Group Biosynthesis	Cofactor and Prosthetic Group Biosynthesis
CPPPGO2	Cofactor and Prosthetic Group Biosynthesis	Cofactor and Prosthetic Group Biosynthesis
CRNDabcpp	Tranpsort, Inner Membrane	Transport
CRNDt2rpp	Tranpsort, Inner Membrane	Transport
CRNabcpp	Tranpsort, Inner Membrane	Transport
CRNt2rpp	Tranpsort, Inner Membrane	Transport
CRNtex	Transport, Outer Membrane Porin	Transport
CS	Citric Acid Cycle	Citric Acid Cycle
CSND	Nucleotide Salvage Pathway	Nucleotide Salvage Pathway
CSNt2pp	Transport, Inner Membrane	Transport
CSNtex	Transport, Outer Membrane Porin	Transport
CTBTabcpp	Tranpsort, Inner Membrane	Transport
CTBTt2rpp	Tranpsort, Inner Membrane	Transport
CTPS2	Purine and Pyrimidine Biosynthesis	Purine and Pyrimidine Biosynthesis
CU1Opp	Inorganic Ion Transport and Metabolism	Transport
CU1abcpp	Inorganic Ion Transport and Metabolism	Transport
CU2abcpp	Inorganic Ion Transport and Metabolism	Transport
CU2tex	Transport, Outer Membrane Porin	Transport
CU2tpp	Inorganic Ion Transport and Metabolism	Transport
CUt3	Transport, Outer Membrane	Transport
CUtex	Transport, Outer Membrane Porin	Transport
CYANST	Unassigned	Unassigned
CYANSTpp	Transport	Transport
CYANtex	Transport, Outer Membrane Porin	Transport
CYNTt2pp	Tranpsort, Inner Membrane	Transport
CYNTtex	Transport, Outer Membrane Porin	Transport
CYRDAAT	Vitamin B12 Metabolism	Cofactor and Prosthetic Group Biosynthesis
CYRDAR2	Vitamin B12 Metabolism	Cofactor and Prosthetic Group Biosynthesis
CYRDAS	Vitamin B12 Metabolism	Cofactor and Prosthetic Group Biosynthesis
CYS	Glycine, Serine and threonine metabolism	Glycine and Serine Metabolism
CYSDDS	Cysteine Metabolism	Cysteine Metabolism
CYSDS	Cysteine Metabolism	Cysteine Metabolism
CYSDabcpp	Transport, Inner Membrane	Transport
CYSDtex	Transport, Outer Membrane Porin	Transport
CYSS	Cysteine Metabolism	Cysteine Metabolism
CYSSADS	Cysteine Metabolism	Cysteine Metabolism
CYSTGL	Methionine Metabolism	Methionine Metabolism
CYSTL	Methionine Metabolism	Methionine Metabolism
CYSTRS	tRNA charging	tRNA Charging
CYSTS	Glycine, Serine and threonine metabolism	Glycine and Serine Metabolism
CYSabc2pp	Tranpsort, Inner Membrane	Transport
CYSabcpp	Transport	Transport
CYStex	Transport, Outer Membrane Porin	Transport
CYStpp	Tranpsort, Inner Membrane	Transport
CYTBDpp	Oxidative Phosphorylation	Oxidative Phosphorylation
CYTBO3_4pp	Oxidative Phosphorylation	Oxidative Phosphorylation
CYTD	Nucleotide Salvage Pathway	Nucleotide Salvage Pathway
CYTDH	Alternate Carbon Metabolism	Alternate Carbon Metabolism
CYTDK2	Nucleotide Salvage Pathway	Nucleotide Salvage Pathway
CYTDt2pp	Tranpsort, Inner Membrane	Transport
CYTDtex	Transport, Outer Membrane Porin	Transport
CYTK1	Nucleotide Salvage Pathway	Nucleotide Salvage Pathway
CYTK2	Nucleotide Salvage Pathway	Nucleotide Salvage Pathway
D_LACt2pp	Tranpsort, Inner Membrane	Transport
D_LACtex	Transport, Outer Membrane Porin	Transport
D5KGK	Inositol Metabolism	Cofactor and Prosthetic Group Biosynthesis
D5KGPA	Inositol Metabolism	Cofactor and Prosthetic Group Biosynthesis
DAAD	Alanine Aspartate Metabolism	Alanine and Aspartate Metabolism
DACTt3	Transport	Transport
DADA	Nucleotide Salvage Pathway	Nucleotide Salvage Pathway
DADK	Nucleotide Salvage Pathway	Nucleotide Salvage Pathway
DADNt2pp	Tranpsort, Inner Membrane	Transport
DADNtex	Transport, Outer Membrane	Transport
DAGK120	Glycerophospholipid Metabolism	Glycerophospholipid Metabolism
DAGK140	Glycerophospholipid Metabolism	Glycerophospholipid Metabolism
DAGK141	Glycerophospholipid Metabolism	Glycerophospholipid Metabolism
DAGK160	Glycerophospholipid Metabolism	Glycerophospholipid Metabolism
DAGK161	Glycerophospholipid Metabolism	Glycerophospholipid Metabolism
DAGK180	Glycerophospholipid Metabolism	Glycerophospholipid Metabolism
DAGK181	Glycerophospholipid Metabolism	Glycerophospholipid Metabolism
DALAt2pp	Tranpsort, Inner Membrane	Transport
DALAtex	Transport, Outer Membrane Porin	Transport
DAMPtex	Transport, Outer Membrane Porin	Transport
DAPAL	Alternate Carbon Metabolism	Alternate Carbon Metabolism
DAPAT	Lysine Metabolism	Threonine and Lysine Metabolism
DAPDC	Threonine and Lysine Metabolism	Threonine and Lysine Metabolism
DAPE	Threonine and Lysine Metabolism	Threonine and Lysine Metabolism
DAPtex	Transport, Outer Membrane Porin	Transport
DASYN120	Glycerophospholipid Metabolism	Glycerophospholipid Metabolism
DASYN140	Glycerophospholipid Metabolism	Glycerophospholipid Metabolism
DASYN141	Glycerophospholipid Metabolism	Glycerophospholipid Metabolism
DASYN160	Glycerophospholipid Metabolism	Glycerophospholipid Metabolism
DASYN161	Glycerophospholipid Metabolism	Glycerophospholipid Metabolism
DASYN180	Glycerophospholipid Metabolism	Glycerophospholipid Metabolism
DASYN181	Glycerophospholipid Metabolism	Glycerophospholipid Metabolism
DB4PS	Cofactor and Prosthetic Group Biosynthesis	Cofactor and Prosthetic Group Biosynthesis
DBTS	Cofactor and Prosthetic Group Biosynthesis	Cofactor and Prosthetic Group Biosynthesis
DCAtex	Transport, Outer Membrane Porin	Transport
DCMPtex	Transport, Outer Membrane Porin	Transport
DCTPD	Nucleotide Salvage Pathway	Nucleotide Salvage Pathway
DCYTD	Nucleotide Salvage Pathway	Nucleotide Salvage Pathway
DCYTt2pp	Tranpsort, Inner Membrane	Transport
DCYTtex	Transport, Outer Membrane	Transport
DDCAtexi	Transport, Outer Membrane	Transport
DDGALK	Alternate Carbon Metabolism	Alternate Carbon Metabolism
DDGLCNt2rpp	Tranport, Inner Membrane	Transport
DDGLCNtex	Transport, Outer Membrane Porin	Transport
DDGLK	Alternate Carbon Metabolism	Alternate Carbon Metabolism
DDPA	Tyrosine, Tryptophan, and Phenylalanine Metabolism	Tyrosine, Tryptophan, and Phenylalanine Metabolism
DDPGALA	Alternate Carbon Metabolism	Alternate Carbon Metabolism
DGK1	Nucleotide Salvage Pathway	Nucleotide Salvage Pathway
DGMPtex	Transport, Outer Membrane Porin	Transport
DGSNt2pp	Tranpsort, Inner Membrane	Transport
DGSNtex	Transport, Outer Membrane Porin	Transport
DHAD1	Valine, Leucine, and Isoleucine Metabolism	Valine, Leucine, and Isoleucine Metabolism
DHAD2	Valine, Leucine, and Isoleucine Metabolism	Valine, Leucine, and Isoleucine Metabolism
DHAK	Alternate Carbon Metabolism	Alternate Carbon Metabolism
DHAPT	Alternate Carbon Metabolism	Alternate Carbon Metabolism
DHAtex	Transport, Outer Membrane Porin	Transport
DHAtpp	Transport, Inner Membrane	Transport
DHBD	Cofactor and Prosthetic Group Biosynthesis	Cofactor and Prosthetic Group Biosynthesis
DHBS	Cofactor and Prosthetic Group Biosynthesis	Cofactor and Prosthetic Group Biosynthesis
DHBSH	Cofactor and Prosthetic Group Biosynthesis	Cofactor and Prosthetic Group Biosynthesis
DHCINDO	Alternate Carbon Metabolism	Alternate Carbon Metabolism
DHDPRy	Threonine and Lysine Metabolism	Threonine and Lysine Metabolism
DHDPS	Threonine and Lysine Metabolism	Threonine and Lysine Metabolism
DHEDAA	Tyrosine metabolism	Tyrosine, Tryptophan, and Phenylalanine Metabolism
DHFR	Cofactor and Prosthetic Group Biosynthesis	Cofactor and Prosthetic Group Biosynthesis
DHFS	Cofactor and Prosthetic Group Biosynthesis	Cofactor and Prosthetic Group Biosynthesis
DHNAOT4	Cofactor and Prosthetic Group Biosynthesis	Cofactor and Prosthetic Group Biosynthesis
DHNPA2r	Cofactor and Prosthetic Group Biosynthesis	Cofactor and Prosthetic Group Biosynthesis
DHORD2	Purine and Pyrimidine Biosynthesis	Purine and Pyrimidine Biosynthesis
DHORD5	Purine and Pyrimidine Biosynthesis	Purine and Pyrimidine Biosynthesis
DHORTS	Purine and Pyrimidine Biosynthesis	Purine and Pyrimidine Biosynthesis
DHPACCOAHIT	Phenylalanine Metabolism	Tyrosine, Tryptophan, and Phenylalanine Metabolism
DHPDO	Tyrosine metabolism	Tyrosine, Tryptophan, and Phenylalanine Metabolism
DHPPDA2	Cofactor and Prosthetic Group Biosynthesis	Cofactor and Prosthetic Group Biosynthesis
DHPS2	Cofactor and Prosthetic Group Biosynthesis	Cofactor and Prosthetic Group Biosynthesis
DHPTPE	Cofactor and Prosthetic Group Biosynthesis	Cofactor and Prosthetic Group Biosynthesis
DHQS	Tyrosine, Tryptophan, and Phenylalanine Metabolism	Tyrosine, Tryptophan, and Phenylalanine Metabolism
DHQTi	Tyrosine, Tryptophan, and Phenylalanine Metabolism	Tyrosine, Tryptophan, and Phenylalanine Metabolism
DIMPtex	Transport, Outer Membrane Porin	Transport
DINSt2pp	Tranpsort, Inner Membrane	Transport
DINStex	Transport, Outer Membrane Porin	Transport
DKDID	Inositol Metabolism	Cofactor and Prosthetic Group Biosynthesis
DKGLCNR1	Alternate Carbon Metabolism	Alternate Carbon Metabolism
DKGLCNR2x	Alternate Carbon Metabolism	Alternate Carbon Metabolism
DKGLCNR2y	Alternate Carbon Metabolism	Alternate Carbon Metabolism
DKMPPD	Exchange	Transport
DKMPPD3	Exchange	Transport
DMATT	Cofactor and Prosthetic Group Biosynthesis	Cofactor and Prosthetic Group Biosynthesis
DMPPS	Cofactor and Prosthetic Group Biosynthesis	Cofactor and Prosthetic Group Biosynthesis
DMQMT	Cofactor and Prosthetic Group Biosynthesis	Cofactor and Prosthetic Group Biosynthesis
DMSOR1	Oxidative Phosphorylation	Oxidative Phosphorylation
DMSOR2	Oxidative Phosphorylation	Oxidative Phosphorylation
DMSOtex	Transport, Outer Membrane Porin	Transport
DMStex	Transport, Outer Membrane Porin	Transport
DNAMTn2r	Exchange	Transport
DNMPPA	Exchange	Cofactor and Prosthetic Group Biosynthesis
DNTPPA	Cofactor and Prosthetic Group Biosynthesis	Cofactor and Prosthetic Group Biosynthesis
DOPAtex	Transport, Outer Membrane Porin	Transport
DPCOAK	Cofactor and Prosthetic Group Biosynthesis	Cofactor and Prosthetic Group Biosynthesis
DPR	Cofactor and Prosthetic Group Biosynthesis	Cofactor and Prosthetic Group Biosynthesis
DRPA	Alternate Carbon Metabolism	Alternate Carbon Metabolism
DSBAO1	Unassigned	Unassigned
DSBAO2	Unassigned	Unassigned
DSBCGT	Unassigned	Unassigned
DSBDR	Unassigned	Unassigned
DSBGGT	Unassigned	Unassigned
DSERDHr	Glycine and Serine Metabolism	Glycine and Serine Metabolism
DSERt2pp	Tranpsort, Inner Membrane	Transport
DSERtex	Transport, Outer Membrane Porin	Transport
DTMPK	Nucleotide Salvage Pathway	Nucleotide Salvage Pathway
DTMPtex	Transport, Outer Membrane Porin	Transport
DUMPtex	Transport, Outer Membrane Porin	Transport
DURIK1	Nucleotide Salvage Pathway	Nucleotide Salvage Pathway
DURIPP	Nucleotide Salvage Pathway	Nucleotide Salvage Pathway
DURIt2pp	Tranpsort, Inner Membrane	Transport
DURItex	Transport, Outer Membrane	Transport
DUTPDP	Nucleotide Salvage Pathway	Nucleotide Salvage Pathway
DXPRIi	Cofactor and Prosthetic Group Biosynthesis	Cofactor and Prosthetic Group Biosynthesis
DXPS	Cofactor and Prosthetic Group Biosynthesis	Cofactor and Prosthetic Group Biosynthesis
DXYLK	Cofactor and Prosthetic Group Biosynthesis	Cofactor and Prosthetic Group Biosynthesis
E4PD	Cofactor and Prosthetic Group Biosynthesis	Cofactor and Prosthetic Group Biosynthesis
EAR100x	Cell Envelope Biosynthesis	Cell Envelope Biosynthesis
EAR100y	Cell Envelope Biosynthesis	Cell Envelope Biosynthesis
EAR120x	Cell Envelope Biosynthesis	Cell Envelope Biosynthesis
EAR120y	Cell Envelope Biosynthesis	Cell Envelope Biosynthesis
EAR121x	Cell Envelope Biosynthesis	Cell Envelope Biosynthesis
EAR121y	Cell Envelope Biosynthesis	Cell Envelope Biosynthesis
EAR140x	Cell Envelope Biosynthesis	Cell Envelope Biosynthesis
EAR140y	Cell Envelope Biosynthesis	Cell Envelope Biosynthesis
EAR141x	Cell Envelope Biosynthesis	Cell Envelope Biosynthesis
EAR141y	Cell Envelope Biosynthesis	Cell Envelope Biosynthesis
EAR160x	Cell Envelope Biosynthesis	Cell Envelope Biosynthesis
EAR160y	Cell Envelope Biosynthesis	Cell Envelope Biosynthesis
EAR161x	Cell Envelope Biosynthesis	Cell Envelope Biosynthesis
EAR161y	Cell Envelope Biosynthesis	Cell Envelope Biosynthesis
EAR180x	Cell Envelope Biosynthesis	Cell Envelope Biosynthesis
EAR180y	Cell Envelope Biosynthesis	Cell Envelope Biosynthesis
EAR181x	Cell Envelope Biosynthesis	Cell Envelope Biosynthesis
EAR181y	Cell Envelope Biosynthesis	Cell Envelope Biosynthesis
EAR40x	Cell Envelope Biosynthesis	Cell Envelope Biosynthesis
EAR40y	Cell Envelope Biosynthesis	Cell Envelope Biosynthesis
EAR60x	Cell Envelope Biosynthesis	Cell Envelope Biosynthesis
EAR60y	Cell Envelope Biosynthesis	Cell Envelope Biosynthesis
EAR80x	Cell Envelope Biosynthesis	Cell Envelope Biosynthesis
EAR80y	Cell Envelope Biosynthesis	Cell Envelope Biosynthesis
ECAP1pp	Lipopolysaccharide Biosynthesis / Recycling	Lipopolysaccharide Biosynthesis / Recycling
ECAP2pp	Lipopolysaccharide Biosynthesis / Recycling	Lipopolysaccharide Biosynthesis / Recycling
ECAP3pp	Lipopolysaccharide Biosynthesis / Recycling	Lipopolysaccharide Biosynthesis / Recycling
ECAtpp	Lipopolysaccharide Biosynthesis / Recycling	Lipopolysaccharide Biosynthesis / Recycling
ECOAH1	Membrane Lipid Metabolism	Membrane Lipid Metabolism
ECOAH2	Membrane Lipid Metabolism	Membrane Lipid Metabolism
ECOAH3	Membrane Lipid Metabolism	Membrane Lipid Metabolism
ECOAH4	Membrane Lipid Metabolism	Membrane Lipid Metabolism
ECOAH5	Membrane Lipid Metabolism	Membrane Lipid Metabolism
ECOAH6	Membrane Lipid Metabolism	Membrane Lipid Metabolism
ECOAH7	Membrane Lipid Metabolism	Membrane Lipid Metabolism
ECOAH8	Membrane Lipid Metabolism	Membrane Lipid Metabolism
EDA	Pentose Phosphate Pathway	Pentose Phosphate Pathway
EDD	Pentose Phosphate Pathway	Pentose Phosphate Pathway
EDTXS1	Lipopolysaccharide Biosynthesis / Recycling	Lipopolysaccharide Biosynthesis / Recycling
EDTXS2	Lipopolysaccharide Biosynthesis / Recycling	Lipopolysaccharide Biosynthesis / Recycling
EDTXS3	Lipopolysaccharide Biosynthesis / Recycling	Lipopolysaccharide Biosynthesis / Recycling
EDTXS4	Lipopolysaccharide Biosynthesis / Recycling	Lipopolysaccharide Biosynthesis / Recycling
ENO	Glycolysis/Gluconeogenesis	Glycolysis/Gluconeogenesis
2OH3K5MPPISO	Methionine Metabolism	Methionine Metabolism
ENTCS	Cofactor and Prosthetic Group Biosynthesis	Cofactor and Prosthetic Group Biosynthesis
ENTERES	Inorganic Ion Transport and Metabolism	Transport
ENTERES2	Inorganic Ion Transport and Metabolism	Transport
ETHAAL	Cell Envelope Biosynthesis	Cell Envelope Biosynthesis
ETHAt	Transport, Extracellular	Transport
ETHAtex	Transport, Outer Membrane Porin	Transport
ETHSO3abcpp	Tranpsort, Inner Membrane	Transport
ETHSO3tex	Transport, Outer Membrane Porin	Transport
ETOHt2rpp	Transport	Transport
ETOHtex	Transport, Outer Membrane Porin	Transport
F6PA	Glycolysis/Gluconeogenesis	Glycolysis/Gluconeogenesis
F6PP	Alternate Carbon Metabolism	Alternate Carbon Metabolism
F6Pt6_2pp	Tranpsort, Inner Membrane	Transport
F6Ptex	Transport, Outer Membrane Porin	Transport
FA100ACPHi	Cell Envelope Biosynthesis	Cell Envelope Biosynthesis
FA120ACPHi	Cell Envelope Biosynthesis	Cell Envelope Biosynthesis
FA140ACPHi	Cell Envelope Biosynthesis	Cell Envelope Biosynthesis
FA141ACPHi	Cell Envelope Biosynthesis	Cell Envelope Biosynthesis
FA160ACPHi	Cell Envelope Biosynthesis	Cell Envelope Biosynthesis
FA161ACPHi	Cell Envelope Biosynthesis	Cell Envelope Biosynthesis
FA80ACPHi	Cell Envelope Biosynthesis	Cell Envelope Biosynthesis
FACOAE100	Cell Envelope Biosynthesis	Cell Envelope Biosynthesis
FACOAE120	Cell Envelope Biosynthesis	Cell Envelope Biosynthesis
FACOAE140	Cell Envelope Biosynthesis	Cell Envelope Biosynthesis
FACOAE141	Cell Envelope Biosynthesis	Cell Envelope Biosynthesis
FACOAE160	Cell Envelope Biosynthesis	Cell Envelope Biosynthesis
FACOAE161	Cell Envelope Biosynthesis	Cell Envelope Biosynthesis
FACOAE180	Cell Envelope Biosynthesis	Cell Envelope Biosynthesis
FACOAE181	Cell Envelope Biosynthesis	Cell Envelope Biosynthesis
FACOAE60	Cell Envelope Biosynthesis	Cell Envelope Biosynthesis
FACOAE80	Cell Envelope Biosynthesis	Cell Envelope Biosynthesis
FACOAL100t2pp	Cell Envelope Biosynthesis	Cell Envelope Biosynthesis
FACOAL120t2pp	Cell Envelope Biosynthesis	Cell Envelope Biosynthesis
FACOAL140t2pp	Cell Envelope Biosynthesis	Cell Envelope Biosynthesis
FACOAL141t2pp	Cell Envelope Biosynthesis	Cell Envelope Biosynthesis
FACOAL160t2pp	Cell Envelope Biosynthesis	Cell Envelope Biosynthesis
FACOAL161t2pp	Cell Envelope Biosynthesis	Cell Envelope Biosynthesis
FACOAL180t2pp	Cell Envelope Biosynthesis	Cell Envelope Biosynthesis
FACOAL181t2pp	Cell Envelope Biosynthesis	Cell Envelope Biosynthesis
FACOAL60t2pp	Cell Envelope Biosynthesis	Cell Envelope Biosynthesis
FACOAL80t2pp	Cell Envelope Biosynthesis	Cell Envelope Biosynthesis
FADRx	Cofactor and Prosthetic Group Biosynthesis	Cofactor and Prosthetic Group Biosynthesis
FADRx2	Cofactor and Prosthetic Group Biosynthesis	Cofactor and Prosthetic Group Biosynthesis
FALDH2	Cofactor and Prosthetic Group Biosynthesis	Cofactor and Prosthetic Group Biosynthesis
FALDtex	Transport, Outer Membrane Porin	Transport
FBA	Glycolysis/Gluconeogenesis	Glycolysis/Gluconeogenesis
FBP	Glycolysis/Gluconeogenesis	Glycolysis/Gluconeogenesis
FCI	Alternate Carbon Metabolism	Alternate Carbon Metabolism
FCLK	Alternate Carbon Metabolism	Alternate Carbon Metabolism
FCLPA	Alternate Carbon Metabolism	Alternate Carbon Metabolism
FCLT	Exchange	Cofactor and Prosthetic Group Biosynthesis
FDH4pp_1	Oxidative Phosphorylation	Oxidative Phosphorylation
FDH5pp_1	Oxidative Phosphorylation	Oxidative Phosphorylation
FDMO	Inorganic Ion Transport and Metabolism	Transport
FDMO2	Inorganic Ion Transport and Metabolism	Transport
FDMO3	Inorganic Ion Transport and Metabolism	Transport
FDMO4	Inorganic Ion Transport and Metabolism	Transport
FDMO6	Inorganic Ion Transport and Metabolism	Transport
FE2abcpp	Inorganic Ion Transport and Metabolism	Transport
FE2t2pp	Inorganic Ion Transport and Metabolism	Transport
FE2t3pp	Inorganic Ion Transport and Metabolism	Transport
FE2tex	Transport, Outer Membrane Porin	Transport
FE2tpp	Inorganic Ion Transport and Metabolism	Transport
FE3DHBZSabcpp	Inorganic Ion Transport and Metabolism	Transport
FE3DHBZStonex	Transport, Outer Membrane	Transport
FE3HOXabcpp	Inorganic Ion Transport and Metabolism	Transport
FE3HOXtonex	Transport, Outer Membrane	Transport
FE3Ri	Cofactor and Prosthetic Group Biosynthesis	Cofactor and Prosthetic Group Biosynthesis
FE3abcpp	Transport	Transport
FE3tex	Transport, Outer Membrane Porin	Transport
FECRMR3	Inorganic Ion Transport and Metabolism	Transport
FECRMabcpp	Inorganic Ion Transport and Metabolism	Transport
FECRMtonex	Transport, Outer Membrane	Transport
FEENTERR3	Inorganic Ion Transport and Metabolism	Transport
FEENTERabcpp	Inorganic Ion Transport and Metabolism	Transport
FEENTERtonex	Transport, Outer Membrane	Transport
FEENTERtpp	Tranpsort, Inner Membrane	Transport
FEOXAMabcpp	Inorganic Ion Transport and Metabolism	Transport
FEOXAMtonex	Transport, Outer Membrane	Transport
FEROpp	Inorganic Ion Transport and Metabolism	Transport
FFSD	Exchange	Alternate Carbon Metabolism
FFSD1r	Starch and Sucrose Metabolism	Alternate Carbon Metabolism
FGLU	Histidine Metabolism	Histidine Metabolism
FHL	Pyruvate Metabolism	Pyruvate Metabolism
FLDR	Unassigned	Unassigned
FLVR	Cofactor and Prosthetic Group Biosynthesis	Cofactor and Prosthetic Group Biosynthesis
FLVRx	Cofactor and Prosthetic Group Biosynthesis	Cofactor and Prosthetic Group Biosynthesis
FMETTRS	tRNA charging	tRNA Charging
FMNAT	Cofactor and Prosthetic Group Biosynthesis	Cofactor and Prosthetic Group Biosynthesis
FMNRx	Cofactor and Prosthetic Group Biosynthesis	Cofactor and Prosthetic Group Biosynthesis
FMNRx2	Cofactor and Prosthetic Group Biosynthesis	Cofactor and Prosthetic Group Biosynthesis
FORAMD	Histidine Metabolism	Histidine Metabolism
FORt2pp	Tranpsort, Inner Membrane	Transport
FORtex	Transport, Outer Membrane Porin	Transport
FORtppi	Tranpsort, Inner Membrane	Transport
FRD2	Citric Acid Cycle	Citric Acid Cycle
FRD3	Citric Acid Cycle	Citric Acid Cycle
FRUK	Alternate Carbon Metabolism	Alternate Carbon Metabolism
FRULYStex	Transport, Outer Membrane Porin	Transport
FRUURtex	Transport, Outer Membrane Porin	Transport
FRUpts2pp	Tranpsort, Inner Membrane	Transport
FRUptspp	Tranpsort, Inner Membrane	Transport
FRUtex	Transport, Outer Membrane Porin	Transport
FTHFD	Folate Metabolism	Cofactor and Prosthetic Group Biosynthesis
FUCtex	Transport, Outer Membrane Porin	Transport
FUCtpp	Tranpsort, Inner Membrane	Transport
FUM	Citric Acid Cycle	Citric Acid Cycle
FUMt2_2pp	Tranpsort, Inner Membrane	Transport
FUMt2_3pp	Tranpsort, Inner Membrane	Transport
FUMtex	Transport, Outer Membrane Porin	Transport
G1PACT	Cell Envelope Biosynthesis	Cell Envelope Biosynthesis
G1PPpp	Glycolysis/Gluconeogenesis	Glycolysis/Gluconeogenesis
G1PTT	Cell Envelope Biosynthesis	Cell Envelope Biosynthesis
G1Ptex	Transport, Outer Membrane Porin	Transport
G1SAT	Cofactor and Prosthetic Group Biosynthesis	Cofactor and Prosthetic Group Biosynthesis
G2PPpp	Alternate Carbon Metabolism	Alternate Carbon Metabolism
G3PAT120	Glycerophospholipid Metabolism	Glycerophospholipid Metabolism
G3PAT140	Glycerophospholipid Metabolism	Glycerophospholipid Metabolism
G3PAT141	Glycerophospholipid Metabolism	Glycerophospholipid Metabolism
G3PAT160	Glycerophospholipid Metabolism	Glycerophospholipid Metabolism
G3PAT161	Glycerophospholipid Metabolism	Glycerophospholipid Metabolism
G3PAT180	Glycerophospholipid Metabolism	Glycerophospholipid Metabolism
G3PAT181	Glycerophospholipid Metabolism	Glycerophospholipid Metabolism
G3PCabcpp	Tranpsort, Inner Membrane	Transport
G3PCtex	Transport, Outer Membrane Porin	Transport
G3PD2	Alternate Carbon Metabolism	Alternate Carbon Metabolism
G3PD5	Oxidative Phosphorylation	Oxidative Phosphorylation
G3PD6	Oxidative Phosphorylation	Oxidative Phosphorylation
G3PD7	Oxidative Phosphorylation	Oxidative Phosphorylation
G3PEabcpp	Tranpsort, Inner Membrane	Transport
G3PEtex	Transport, Outer Membrane Porin	Transport
G3PGabcpp	Tranpsort, Inner Membrane	Transport
G3PGtex	Transport, Outer Membrane Porin	Transport
G3PIabcpp	Tranpsort, Inner Membrane	Transport
G3PItex	Transport, Outer Membrane Porin	Transport
G3PSabcpp	Tranpsort, Inner Membrane	Transport
G3PStex	Transport, Outer Membrane Porin	Transport
G3PT	Alternate Carbon Metabolism	Alternate Carbon Metabolism
G5SADs	Arginine and Proline Metabolism	Arginine and Proline Metabolism
G5SD	Arginine and Proline Metabolism	Arginine and Proline Metabolism
G6PDA	Alternate Carbon Metabolism	Alternate Carbon Metabolism
G6PDH2r	Pentose Phosphate Pathway	Pentose Phosphate Pathway
G6PP	Glycolysis/Gluconeogenesis	Glycolysis/Gluconeogenesis
G6Pt6_2pp	Tranpsort, Inner Membrane	Transport
G6Ptex	Transport, Outer Membrane Porin	Transport
GAL1PPpp	Alternate Carbon Metabolism	Alternate Carbon Metabolism
GAL1Ptex	Transport, Outer Membrane Porin	Transport
GALBDtex	Transport, Outer Membrane Porin	Transport
GALCTD	Alternate Carbon Metabolism	Alternate Carbon Metabolism
GALCTND	Alternate Carbon Metabolism	Alternate Carbon Metabolism
GALCTNLt2pp	Tranpsort, Inner Membrane	Transport
GALCTNLtex	Transport, Outer Membrane Porin	Transport
GALCTNt2pp	Tranpsort, Inner Membrane	Transport
GALCTNtex	Transport, Outer Membrane Porin	Transport
GALCTt2rpp	Tranpsort, Inner Membrane	Transport
GALCTtex	Transport, Outer Membrane Porin	Transport
GALKr	Alternate Carbon Metabolism	Alternate Carbon Metabolism
GALM2pp	Alternate Carbon Metabolism	Alternate Carbon Metabolism
GALS3	Alternate Carbon Metabolism	Alternate Carbon Metabolism
GALTptspp	Tranpsort, Inner Membrane	Transport
GALTtex	Transport, Outer Membrane Porin	Transport
GALURt2rpp	Tranpsort, Inner Membrane	Transport
GALURtex	Transport, Outer Membrane Porin	Transport
GALUi	Cell Envelope Biosynthesis	Cell Envelope Biosynthesis
GALabcpp	Tranpsort, Inner Membrane	Transport
GALt2pp	Tranpsort, Inner Membrane	Transport
GALtex	Transport, Outer Membrane Porin	Transport
GAM6Pt6_2pp	Tranpsort, Inner Membrane	Transport
GAMAN6Ptex	Transport, Outer Membrane Porin	Transport
GAMptspp	Tranpsort, Inner Membrane	Transport
GAMtex	Transport, Outer Membrane Porin	Transport
GAPD	Glycolysis/Gluconeogenesis	Glycolysis/Gluconeogenesis
GARFT	Purine and Pyrimidine Biosynthesis	Purine and Pyrimidine Biosynthesis
GART	Purine and Pyrimidine Biosynthesis	Purine and Pyrimidine Biosynthesis
GCALDD	Folate Metabolism	Cofactor and Prosthetic Group Biosynthesis
GDPDPK	Cofactor and Prosthetic Group Biosynthesis	Cofactor and Prosthetic Group Biosynthesis
GDPMNP	Cell Envelope Biosynthesis	Cell Envelope Biosynthesis
GDPtex	Transport, Outer Membrane Porin	Transport
GF6PTA	Cell Envelope Biosynthesis	Cell Envelope Biosynthesis
GGGABADr	Alternate Carbon Metabolism	Alternate Carbon Metabolism
GGGABAH	Alternate Carbon Metabolism	Alternate Carbon Metabolism
GGPTRCO	Alternate Carbon Metabolism	Alternate Carbon Metabolism
GGPTRCS	Alternate Carbon Metabolism	Alternate Carbon Metabolism
GHMT2r	Glycerophospholipid Metabolism	Glycine and Serine Metabolism
GK1	Nucleotide Salvage Pathway	Nucleotide Salvage Pathway
GLA	Lipopolysaccharide Biosynthesis / Recycling	Lipopolysaccharide Biosynthesis / Recycling
GLBRAN2	Glycolysis/Gluconeogenesis	Glycolysis/Gluconeogenesis
GLCATr	Alternate Carbon Metabolism	Alternate Carbon Metabolism
GLCDpp	Oxidative Phosphorylation	Oxidative Phosphorylation
GLCNt2rpp	Tranpsort, Inner Membrane	Transport
GLCNtex	Transport, Outer Membrane Porin	Transport
GLCOAS	Lysine Metabolism	Threonine and Lysine Metabolism
GLCP	Glycolysis/Gluconeogenesis	Glycolysis/Gluconeogenesis
GLCP2	Glycolysis/Gluconeogenesis	Glycolysis/Gluconeogenesis
GLCRAL	Alternate Carbon Metabolism	Alternate Carbon Metabolism
GLCRD	Alternate Carbon Metabolism	Alternate Carbon Metabolism
GLCRt2rpp	Tranpsort, Inner Membrane	Transport
GLCRtex	Transport, Outer Membrane Porin	Transport
GLCS1	Glycolysis/Gluconeogenesis	Glycolysis/Gluconeogenesis
GLCUR1Ptex	Transport, Outer Membrane Porin	Transport
GLCURt2rpp	Tranpsort, Inner Membrane	Transport
GLCURtex	Transport, Outer Membrane Porin	Transport
GLCabcpp	Tranpsort, Inner Membrane	Transport
GLCptspp	Tranpsort, Inner Membrane	Transport
GLCt2pp	Tranpsort, Inner Membrane	Transport
GLCtex_copy1	Transport, Outer Membrane Porin	Transport
GLCtex_copy2	Transport, Outer Membrane	Transport
GLDBRAN2	Glycolysis/Gluconeogenesis	Glycolysis/Gluconeogenesis
GLGC	Glycolysis/Gluconeogenesis	Glycolysis/Gluconeogenesis
GLNS	Glutamate metabolism	Glutamate Metabolism
GLNTRS	tRNA charging	tRNA Charging
GLNabcpp	Tranpsort, Inner Membrane	Transport
GLNtex	Transport, Outer Membrane Porin	Transport
GLTPD	Alternate Carbon Metabolism	Alternate Carbon Metabolism
GLU5K	Arginine and Proline Metabolism	Arginine and Proline Metabolism
GLUCYS	Cofactor and Prosthetic Group Biosynthesis	Cofactor and Prosthetic Group Biosynthesis
GLUDxi	Glutamate Metabolism	Glutamate metabolism
GLUDy	Glutamate Metabolism	Glutamate Metabolism
GLUN	Glutamate Metabolism	Glutamate Metabolism
GLUNpp	Glutamate Metabolism	Glutamate Metabolism
GLUPRT	Purine and Pyrimidine Biosynthesis	Purine and Pyrimidine Biosynthesis
GLUR	Cell Envelope Biosynthesis	Cell Envelope Biosynthesis
GLUSy	Glutamate Metabolism	Glutamate Metabolism
GLUTRR	Cofactor and Prosthetic Group Biosynthesis	Cofactor and Prosthetic Group Biosynthesis
GLUTRS	Cofactor and Prosthetic Group Biosynthesis	Cofactor and Prosthetic Group Biosynthesis
GLUabcpp	Tranpsort, Inner Membrane	Transport
GLUt2rpp	Tranpsort, Inner Membrane	Transport
GLUt4pp	Tranpsort, Inner Membrane	Transport
GLUtex	Transport, Outer Membrane Porin	Transport
GLYALDtex	Transport, Outer Membrane Porin	Transport
GLYALDtpp	Tranpsort, Inner Membrane	Transport
GLYAT	Glycine and Serine Metabolism	Glycine and Serine Metabolism
GLYBabcpp	Tranpsort, Inner Membrane	Transport
GLYBt2pp	Tranpsort, Inner Membrane	Transport
GLYBtex	Transport, Outer Membrane Porin	Transport
GLYC2Ptex	Transport, Outer Membrane Porin	Transport
GLYC3Pabcpp	Tranpsort, Inner Membrane	Transport
GLYC3Pt6pp	Tranpsort, Inner Membrane	Transport
GLYC3Ptex	Transport, Outer Membrane Porin	Transport
GLYCAt2rpp	Tranpsort, Inner Membrane	Transport
GLYCAtex	Transport, Outer Membrane Porin	Transport
GLYCDH	Glycerolipid Metabolism	Glycerophospholipid Metabolism
GLYCDx	Alternate Carbon Metabolism	Alternate Carbon Metabolism
GLYCK2	Glycine and Serine Metabolism	Glycine and Serine Metabolism
GLYCL	Folate Metabolism	Cofactor and Prosthetic Group Biosynthesis
GLYCLTDx	Glyoxylate Metabolism	Glyoxylate Metabolism
GLYCLTDy	Glyoxylate Metabolism	Glyoxylate Metabolism
GLYCLTt2rpp	Tranpsort, Inner Membrane	Transport
GLYCLTt4pp	Tranpsort, Inner Membrane	Transport
GLYCLTtex	Transport, Outer Membrane Porin	Transport
GLYCtex	Transport, Outer Membrane Porin	Transport
GLYCtpp	Tranpsort, Inner Membrane	Transport
GLYK	Alternate Carbon Metabolism	Alternate Carbon Metabolism
GLYOX	Methylglyoxal Metabolism	Methylglyoxal Metabolism
GLYTRS	tRNA charging	tRNA Charging
GLYt2pp	Tranpsort, Inner Membrane	Transport
GLYt4pp	Tranpsort, Inner Membrane	Transport
GLYtex	Transport, Outer Membrane Porin	Transport
GMHEPAT	Lipopolysaccharide Biosynthesis / Recycling	Lipopolysaccharide Biosynthesis / Recycling
GMHEPK	Lipopolysaccharide Biosynthesis / Recycling	Lipopolysaccharide Biosynthesis / Recycling
GMHEPPA	Lipopolysaccharide Biosynthesis / Recycling	Lipopolysaccharide Biosynthesis / Recycling
GMPR	Purine and Pyrimidine Biosynthesis	Purine and Pyrimidine Biosynthesis
GMPS2	Purine and Pyrimidine Biosynthesis	Purine and Pyrimidine Biosynthesis
GMPtex	Transport, Outer Membrane Porin	Transport
GND	Pentose Phosphate Pathway	Pentose Phosphate Pathway
GNK	Alternate Carbon Metabolism	Alternate Carbon Metabolism
GP4GH	Nucleotide Salvage Pathway	Nucleotide Salvage Pathway
GPDDA1	Glycerophospholipid Metabolism	Glycerophospholipid Metabolism
GPDDA1pp	Glycerophospholipid Metabolism	Glycerophospholipid Metabolism
GPDDA2	Glycerophospholipid Metabolism	Glycerophospholipid Metabolism
GPDDA2pp	Glycerophospholipid Metabolism	Glycerophospholipid Metabolism
GPDDA3	Glycerophospholipid Metabolism	Glycerophospholipid Metabolism
GPDDA3pp	Glycerophospholipid Metabolism	Glycerophospholipid Metabolism
GPDDA4	Glycerophospholipid Metabolism	Glycerophospholipid Metabolism
GPDDA4pp	Glycerophospholipid Metabolism	Glycerophospholipid Metabolism
GPDDA5	Glycerophospholipid Metabolism	Glycerophospholipid Metabolism
GPDDA5pp	Glycerophospholipid Metabolism	Glycerophospholipid Metabolism
GRTT	Cofactor and Prosthetic Group Biosynthesis	Cofactor and Prosthetic Group Biosynthesis
GRXR	Unassigned	Unassigned
GSNK	Nucleotide Salvage Pathway	Nucleotide Salvage Pathway
GSNt2pp	Tranpsort, Inner Membrane	Transport
GSNtex	Transport, Outer Membrane Porin	Transport
GSPMDA	Arginine and Proline Metabolism	Arginine and Proline Metabolism
GSPMDS	Arginine and Proline Metabolism	Arginine and Proline Metabolism
GTHOXtex	Transport, Outer Membrane Porin	Transport
GTHOr	Cofactor and Prosthetic Group Biosynthesis	Cofactor and Prosthetic Group Biosynthesis
GTHRDHpp	Cofactor and Prosthetic Group Biosynthesis	Cofactor and Prosthetic Group Biosynthesis
GTHRDabc2pp	Tranpsort, Inner Membrane	Transport
GTHRDabcpp	Tranpsort, Inner Membrane	Transport
GTHRDtex	Transport, Outer Membrane Porin	Transport
GTHS	Cofactor and Prosthetic Group Biosynthesis	Cofactor and Prosthetic Group Biosynthesis
GTPCI	Cofactor and Prosthetic Group Biosynthesis	Cofactor and Prosthetic Group Biosynthesis
GTPCII2	Cofactor and Prosthetic Group Biosynthesis	Cofactor and Prosthetic Group Biosynthesis
GTPDPDP	Cofactor and Prosthetic Group Biosynthesis	Cofactor and Prosthetic Group Biosynthesis
GTPDPK	Cofactor and Prosthetic Group Biosynthesis	Cofactor and Prosthetic Group Biosynthesis
GTPtex	Transport, Outer Membrane Porin	Transport
GUAD	Nucleotide Salvage Pathway	Nucleotide Salvage Pathway
GUAPRT	Nucleotide Salvage Pathway	Nucleotide Salvage Pathway
GUAt2pp	Transport, Inner Membrane	Transport
GUAtex	Transport, Outer Membrane	Transport
GUAtpp	Purine Metabolism, Transport	Transport
GUI1	Alternate Carbon Metabolism	Alternate Carbon Metabolism
GUI2	Alternate Carbon Metabolism	Alternate Carbon Metabolism
H2O2tex	Transport, Outer Membrane Porin	Transport
H2Otex	Transport, Outer Membrane	Transport
H2Otpp	Tranpsort, Inner Membrane	Transport
H2Stex	Transport, Outer Membrane Porin	Transport
H2tex	Transport, Outer Membrane Porin	Transport
H2tpp	Transport	Transport
HACD1i	Membrane Lipid Metabolism	Membrane Lipid Metabolism
HACD2i	Membrane Lipid Metabolism	Membrane Lipid Metabolism
HACD3i	Membrane Lipid Metabolism	Membrane Lipid Metabolism
HACD4i	Membrane Lipid Metabolism	Membrane Lipid Metabolism
HACD5i	Membrane Lipid Metabolism	Membrane Lipid Metabolism
HACD6i	Membrane Lipid Metabolism	Membrane Lipid Metabolism
HACD7i	Membrane Lipid Metabolism	Membrane Lipid Metabolism
HACD8i	Membrane Lipid Metabolism	Membrane Lipid Metabolism
HADPCOADH	Phenylalanine Metabolism	Tyrosine, Tryptophan, and Phenylalanine Metabolism
HBZOPT	Cofactor and Prosthetic Group Biosynthesis	Cofactor and Prosthetic Group Biosynthesis
HCINNMt2rpp	Tranpsort, Inner Membrane	Transport
HCINNMtex	Transport, Outer Membrane Porin	Transport
HCO3E	Unassigned	Unassigned
HCYSMT	Methionine Metabolism	Methionine Metabolism
HCYSMT2	Methionine Metabolism	Methionine Metabolism
HDCAtexi	Transport, Outer Membrane	Transport
HDCEAtexi	Transport, Outer Membrane	Transport
CTECOAI7	Membrane Lipid Metabolism	Membrane Lipid Metabolism
HEMEOS	Cofactor and Prosthetic Group Biosynthesis	Cofactor and Prosthetic Group Biosynthesis
HEPT1	Lipopolysaccharide Biosynthesis / Recycling	Lipopolysaccharide Biosynthesis / Recycling
HEPT2	Lipopolysaccharide Biosynthesis / Recycling	Lipopolysaccharide Biosynthesis / Recycling
HEPT3	Lipopolysaccharide Biosynthesis / Recycling	Lipopolysaccharide Biosynthesis / Recycling
HETZK	Cofactor and Prosthetic Group Biosynthesis	Cofactor and Prosthetic Group Biosynthesis
HEX1	Glycolysis/Gluconeogenesis	Glycolysis/Gluconeogenesis
HEX7	Alternate Carbon Metabolism	Alternate Carbon Metabolism
HG2abcpp	Inorganic Ion Transport and Metabolism	Transport
HG2t3pp	Inorganic Ion Transport and Metabolism	Transport
HG2tex	Transport, Outer Membrane Porin	Transport
HHDDI	Tyrosine metabolism	Tyrosine, Tryptophan, and Phenylalanine Metabolism
HISDr	Histidine Metabolism	Histidine Metabolism
HISTD	Histidine Metabolism	Histidine Metabolism
HISTP	Histidine Metabolism	Histidine Metabolism
HISTRS	tRNA charging	tRNA Charging
HISabcpp	Tranpsort, Inner Membrane	Transport
HISt2rpp	Tranpsort, Inner Membrane	Transport
HIStex	Transport, Outer Membrane Porin	Transport
HKNDDH	Alternate Carbon Metabolism	Alternate Carbon Metabolism
HKNTDH	Alternate Carbon Metabolism	Alternate Carbon Metabolism
HMBS	Cofactor and Prosthetic Group Biosynthesis	Cofactor and Prosthetic Group Biosynthesis
HMPK1	Cofactor and Prosthetic Group Biosynthesis	Cofactor and Prosthetic Group Biosynthesis
HOMt2pp	Tranpsort, Inner Membrane	Transport
HOMtex	Transport, Outer Membrane Porin	Transport
HOPNTAL	Alternate Carbon Metabolism	Alternate Carbon Metabolism
HPA3MO	Tyrosine metabolism	Tyrosine, Tryptophan, and Phenylalanine Metabolism
HPACt2r	Tyrosine metabolism	Tyrosine, Tryptophan, and Phenylalanine Metabolism
HPPK2	Cofactor and Prosthetic Group Biosynthesis	Cofactor and Prosthetic Group Biosynthesis
HPPPNDO	Alternate Carbon Metabolism	Alternate Carbon Metabolism
HPPPNt2rpp	Tranpsort, Inner Membrane	Transport
HPPPNtex	Transport, Outer Membrane Porin	Transport
HPYRRx	Alternate Carbon Metabolism	Alternate Carbon Metabolism
HPYRRy	Alternate Carbon Metabolism	Alternate Carbon Metabolism
HSDy	Threonine and Lysine Metabolism	Threonine and Lysine Metabolism
HSK	Threonine and Lysine Metabolism	Threonine and Lysine Metabolism
HSST	Methionine Metabolism	Methionine Metabolism
HSTPT	Histidine Metabolism	Histidine Metabolism
HXAtex	Transport, Outer Membrane Porin	Transport
HXCT	Alternate Carbon Metabolism	Alternate Carbon Metabolism
HXPRT	Nucleotide Salvage Pathway	Nucleotide Salvage Pathway
HYD1pp	Oxidative Phosphorylation	Oxidative Phosphorylation
HYPOE	Cofactor and Prosthetic Group Biosynthesis	Cofactor and Prosthetic Group Biosynthesis
HYXNtex	Transport, Outer Membrane Porin	Transport
Htex	Transport, Outer Membrane Porin	Transport
ICDHyr	Citric Acid Cycle	Citric Acid Cycle
ICHORS_copy1	Cofactor and Prosthetic Group Biosynthesis	Cofactor and Prosthetic Group Biosynthesis
ICHORS_copy2	Cofactor and Prosthetic Group Biosynthesis	Cofactor and Prosthetic Group Biosynthesis
ICHORT	Cofactor and Prosthetic Group Biosynthesis	Cofactor and Prosthetic Group Biosynthesis
ICL	Anaplerotic Reactions	Anaplerotic Reactions
IDONtex	Transport, Outer Membrane Porin	Transport
IG3PS	Histidine Metabolism	Histidine Metabolism
IGPDH	Histidine Metabolism	Histidine Metabolism
IGPS	Tyrosine, Tryptophan, and Phenylalanine Metabolism	Tyrosine, Tryptophan, and Phenylalanine Metabolism
ILETA	Valine, Leucine, and Isoleucine Metabolism	Valine, Leucine, and Isoleucine Metabolism
ILETRS	tRNA charging	tRNA Charging
ILEabcpp	Tranpsort, Inner Membrane	Transport
ILEt2rpp	Tranpsort, Inner Membrane	Transport
ILEtex	Transport, Outer Membrane Porin	Transport
IMPC	Purine and Pyrimidine Biosynthesis	Purine and Pyrimidine Biosynthesis
IMPD	Purine and Pyrimidine Biosynthesis	Purine and Pyrimidine Biosynthesis
IMPtex	Transport, Outer Membrane Porin	Transport
INDOLEt2pp	Tranpsort, Inner Membrane	Transport
INDOLEt2rpp	Tranpsort, Inner Membrane	Transport
INDOLEtex	Transport, Outer Membrane Porin	Transport
INS2D	Inositol Metabolism	Cofactor and Prosthetic Group Biosynthesis
INSH	Nucleotide Salvage Pathway	Nucleotide Salvage Pathway
INSK	Nucleotide Salvage Pathway	Nucleotide Salvage Pathway
INSTt2	Transport	Transport
INSTtex	Transport, Outer Membrane Porin	Transport
INSt2pp	Tranpsort, Inner Membrane	Transport
INStex	Transport, Outer Membrane	Transport
IPDDI	Cofactor and Prosthetic Group Biosynthesis	Cofactor and Prosthetic Group Biosynthesis
IPDPS	Cofactor and Prosthetic Group Biosynthesis	Cofactor and Prosthetic Group Biosynthesis
IPMD	Valine, Leucine, and Isoleucine Metabolism	Valine, Leucine, and Isoleucine Metabolism
IPPMIa	Valine, Leucine, and Isoleucine Metabolism	Valine, Leucine, and Isoleucine Metabolism
IPPMIb	Valine, Leucine, and Isoleucine Metabolism	Valine, Leucine, and Isoleucine Metabolism
IPPS	Valine, Leucine, and Isoleucine Metabolism	Valine, Leucine, and Isoleucine Metabolism
ISETACabcpp	Tranpsort, Inner Membrane	Transport
ISETACtex	Transport, Outer Membrane Porin	Transport
IZPN	Histidine Metabolism	Histidine Metabolism
K2L4Aabcpp	Tranpsort, Inner Membrane	Transport
K2L4Atex	Lipopolysaccharide Biosynthesis / Recycling	Lipopolysaccharide Biosynthesis / Recycling
KARA1	Valine, Leucine, and Isoleucine Metabolism	Valine, Leucine, and Isoleucine Metabolism
KARA2	Valine, Leucine, and Isoleucine Metabolism	Valine, Leucine, and Isoleucine Metabolism
KAS14	Membrane Lipid Metabolism	Membrane Lipid Metabolism
KAS15	Membrane Lipid Metabolism	Membrane Lipid Metabolism
KAT1	Membrane Lipid Metabolism	Membrane Lipid Metabolism
ACACT2r	Membrane Lipid Metabolism	Membrane Lipid Metabolism
ACACT3r	Membrane Lipid Metabolism	Membrane Lipid Metabolism
ACACT4r	Membrane Lipid Metabolism	Membrane Lipid Metabolism
ACACT5r	Membrane Lipid Metabolism	Membrane Lipid Metabolism
ACACT6r	Membrane Lipid Metabolism	Membrane Lipid Metabolism
ACACT7r	Membrane Lipid Metabolism	Membrane Lipid Metabolism
ACACT8r	Membrane Lipid Metabolism	Membrane Lipid Metabolism
KDOCT2	Lipopolysaccharide Biosynthesis / Recycling	Lipopolysaccharide Biosynthesis / Recycling
KDOPP	Lipopolysaccharide Biosynthesis / Recycling	Lipopolysaccharide Biosynthesis / Recycling
KDOPS	Lipopolysaccharide Biosynthesis / Recycling	Lipopolysaccharide Biosynthesis / Recycling
KG6PDC	Alternate Carbon Metabolism	Alternate Carbon Metabolism
Kabcpp	Inorganic Ion Transport and Metabolism	Transport
Kt2pp	Inorganic Ion Transport and Metabolism	Transport
Kt3pp	Inorganic Ion Transport and Metabolism	Transport
Ktex	Transport, Outer Membrane Porin	Transport
L_LACD2	Oxidative Phosphorylation	Oxidative Phosphorylation
L_LACD3	Oxidative Phosphorylation	Oxidative Phosphorylation
L_LACt2rpp	Tranpsort, Inner Membrane	Transport
L_LACtex	Transport, Outer Membrane Porin	Transport
LA4NTpp	Lipopolysaccharide Biosynthesis / Recycling	Lipopolysaccharide Biosynthesis / Recycling
LACZ	Alternate Carbon Metabolism	Alternate Carbon Metabolism
LACZpp	Alternate Carbon Metabolism	Alternate Carbon Metabolism
LADGMDH	Murein Recycling	Murein Recycling
LALDO2x	Methylglyoxal Metabolism	Methylglyoxal Metabolism
LALGP	Murein Recycling	Murein Recycling
LCADi	Alternate Carbon Metabolism	Alternate Carbon Metabolism
LCARR	Glycerolipid metabolism	Methylglyoxal Metabolism
LCARS	Glycerolipid metabolism	Alternate Carbon Metabolism
LCTSt3ipp	Tranpsort, Inner Membrane	Transport
LCTStex	Transport, Outer Membrane Porin	Transport
LCTStpp	Tranpsort, Inner Membrane	Transport
LDH_D	Pyruvate Metabolism	Pyruvate Metabolism
LDH_D2	Oxidative Phosphorylation	Oxidative Phosphorylation
LEUTAi	Valine, Leucine, and Isoleucine Metabolism	Valine, Leucine, and Isoleucine Metabolism
LEUTRS	tRNA charging	tRNA Charging
LEUabcpp	Tranpsort, Inner Membrane	Transport
LEUt2rpp	Tranpsort, Inner Membrane	Transport
LEUtex	Transport, Outer Membrane Porin	Transport
LGTHL	Methylglyoxal Metabolism	Methylglyoxal Metabolism
LIPACabcpp	Lipopolysaccharide Biosynthesis / Recycling	Lipopolysaccharide Biosynthesis / Recycling
LIPAHT2ex	Lipopolysaccharide Biosynthesis / Recycling	Lipopolysaccharide Biosynthesis / Recycling
LIPAHTex	Lipopolysaccharide Biosynthesis / Recycling	Lipopolysaccharide Biosynthesis / Recycling
LIPAabcpp	Lipopolysaccharide Biosynthesis / Recycling	Lipopolysaccharide Biosynthesis / Recycling
LPADSS	Lipopolysaccharide Biosynthesis / Recycling	Lipopolysaccharide Biosynthesis / Recycling
LPLIPAL1A120pp	Glycerophospholipid Metabolism	Glycerophospholipid Metabolism
LPLIPAL1A140pp	Glycerophospholipid Metabolism	Glycerophospholipid Metabolism
LPLIPAL1A141pp	Glycerophospholipid Metabolism	Glycerophospholipid Metabolism
LPLIPAL1A160pp	Glycerophospholipid Metabolism	Glycerophospholipid Metabolism
LPLIPAL1A161pp	Glycerophospholipid Metabolism	Glycerophospholipid Metabolism
LPLIPAL1A180pp	Glycerophospholipid Metabolism	Glycerophospholipid Metabolism
LPLIPAL1A181pp	Glycerophospholipid Metabolism	Glycerophospholipid Metabolism
LPLIPAL1E120pp	Glycerophospholipid Metabolism	Glycerophospholipid Metabolism
LPLIPAL1E140pp	Glycerophospholipid Metabolism	Glycerophospholipid Metabolism
LPLIPAL1E141pp	Glycerophospholipid Metabolism	Glycerophospholipid Metabolism
LPLIPAL1E160pp	Glycerophospholipid Metabolism	Glycerophospholipid Metabolism
LPLIPAL1E161pp	Glycerophospholipid Metabolism	Glycerophospholipid Metabolism
LPLIPAL1E180pp	Glycerophospholipid Metabolism	Glycerophospholipid Metabolism
LPLIPAL1E181pp	Glycerophospholipid Metabolism	Glycerophospholipid Metabolism
LPLIPAL1G120pp	Glycerophospholipid Metabolism	Glycerophospholipid Metabolism
LPLIPAL1G140pp	Glycerophospholipid Metabolism	Glycerophospholipid Metabolism
LPLIPAL1G141pp	Glycerophospholipid Metabolism	Glycerophospholipid Metabolism
LPLIPAL1G160pp	Glycerophospholipid Metabolism	Glycerophospholipid Metabolism
LPLIPAL1G161pp	Glycerophospholipid Metabolism	Glycerophospholipid Metabolism
LPLIPAL1G180pp	Glycerophospholipid Metabolism	Glycerophospholipid Metabolism
LPLIPAL1G181pp	Glycerophospholipid Metabolism	Glycerophospholipid Metabolism
LPLIPAL2A120	Glycerophospholipid Metabolism	Glycerophospholipid Metabolism
LPLIPAL2A140	Glycerophospholipid Metabolism	Glycerophospholipid Metabolism
LPLIPAL2A141	Glycerophospholipid Metabolism	Glycerophospholipid Metabolism
LPLIPAL2A160	Glycerophospholipid Metabolism	Glycerophospholipid Metabolism
LPLIPAL2A161	Glycerophospholipid Metabolism	Glycerophospholipid Metabolism
LPLIPAL2A180	Glycerophospholipid Metabolism	Glycerophospholipid Metabolism
LPLIPAL2A181	Glycerophospholipid Metabolism	Glycerophospholipid Metabolism
LPLIPAL2ATE120	Glycerophospholipid Metabolism	Glycerophospholipid Metabolism
LPLIPAL2ATE140	Glycerophospholipid Metabolism	Glycerophospholipid Metabolism
LPLIPAL2ATE141	Glycerophospholipid Metabolism	Glycerophospholipid Metabolism
LPLIPAL2ATE160	Glycerophospholipid Metabolism	Glycerophospholipid Metabolism
LPLIPAL2ATE161	Glycerophospholipid Metabolism	Glycerophospholipid Metabolism
LPLIPAL2ATE180	Glycerophospholipid Metabolism	Glycerophospholipid Metabolism
LPLIPAL2ATE181	Glycerophospholipid Metabolism	Glycerophospholipid Metabolism
LPLIPAL2ATG120	Glycerophospholipid Metabolism	Glycerophospholipid Metabolism
LPLIPAL2ATG140	Glycerophospholipid Metabolism	Glycerophospholipid Metabolism
LPLIPAL2ATG141	Glycerophospholipid Metabolism	Glycerophospholipid Metabolism
LPLIPAL2ATG160	Glycerophospholipid Metabolism	Glycerophospholipid Metabolism
LPLIPAL2ATG161	Glycerophospholipid Metabolism	Glycerophospholipid Metabolism
LPLIPAL2ATG180	Glycerophospholipid Metabolism	Glycerophospholipid Metabolism
LPLIPAL2ATG181	Glycerophospholipid Metabolism	Glycerophospholipid Metabolism
LPLIPAL2E120	Glycerophospholipid Metabolism	Glycerophospholipid Metabolism
LPLIPAL2E140	Glycerophospholipid Metabolism	Glycerophospholipid Metabolism
LPLIPAL2E141	Glycerophospholipid Metabolism	Glycerophospholipid Metabolism
LPLIPAL2E160	Glycerophospholipid Metabolism	Glycerophospholipid Metabolism
LPLIPAL2E161	Glycerophospholipid Metabolism	Glycerophospholipid Metabolism
LPLIPAL2E180	Glycerophospholipid Metabolism	Glycerophospholipid Metabolism
LPLIPAL2E181	Glycerophospholipid Metabolism	Glycerophospholipid Metabolism
LPLIPAL2G120	Glycerophospholipid Metabolism	Glycerophospholipid Metabolism
LPLIPAL2G140	Glycerophospholipid Metabolism	Glycerophospholipid Metabolism
LPLIPAL2G141	Glycerophospholipid Metabolism	Glycerophospholipid Metabolism
LPLIPAL2G160	Glycerophospholipid Metabolism	Glycerophospholipid Metabolism
LPLIPAL2G161	Glycerophospholipid Metabolism	Glycerophospholipid Metabolism
LPLIPAL2G180	Glycerophospholipid Metabolism	Glycerophospholipid Metabolism
LPLIPAL2G181	Glycerophospholipid Metabolism	Glycerophospholipid Metabolism
LSERDHr	Glycine and Serine Metabolism	Glycine and Serine Metabolism
LYSDC	Threonine and Lysine Metabolism	Threonine and Lysine Metabolism
LYSTRS	tRNA charging	tRNA Charging
LYSabcpp	Tranpsort, Inner Membrane	Transport
LYSt2pp	Tranpsort, Inner Membrane	Transport
LYSt3pp	Tranpsort, Inner Membrane	Transport
LYStex	Transport, Outer Membrane Porin	Transport
LYXI	Alternate Carbon Metabolism	Alternate Carbon Metabolism
LYXt2pp	Tranpsort, Inner Membrane	Transport
LYXtex	Transport, Outer Membrane Porin	Transport
M1PD	Alternate Carbon Metabolism	Alternate Carbon Metabolism
MACPD	Membrane Lipid Metabolism	Membrane Lipid Metabolism
MACPT	Exchange	Transport
MALDDH	Alternate Carbon Metabolism	Alternate Carbon Metabolism
MALDt2_2pp	Tranpsort, Inner Membrane	Transport
MALDtex	Transport, Outer Membrane Porin	Transport
MALS	Anaplerotic Reactions	Anaplerotic Reactions
MALTATr	Alternate Carbon Metabolism	Alternate Carbon Metabolism
MALTHXabcpp	Tranpsort, Inner Membrane	Transport
MALTHXtexi	Transport, Outer Membrane	Transport
MALTPTabcpp	Tranpsort, Inner Membrane	Transport
MALTPTtexi	Transport, Outer Membrane	Transport
MALTTRabcpp	Tranpsort, Inner Membrane	Transport
MALTTRtexi	Transport, Outer Membrane	Transport
MALTTTRabcpp	Tranpsort, Inner Membrane	Transport
MALTTTRtexi	Transport, Outer Membrane	Transport
MALTabcpp	Tranpsort, Inner Membrane	Transport
MALTptspp	Tranpsort, Inner Membrane	Transport
MALTtexi	Transport, Outer Membrane	Transport
MALt2_2pp	Tranpsort, Inner Membrane	Transport
MALt2_3pp	Tranpsort, Inner Membrane	Transport
MALtex	Transport, Outer Membrane Porin	Transport
MAN6PI	Alternate Carbon Metabolism	Alternate Carbon Metabolism
MAN6Pt6_2pp	Tranpsort, Inner Membrane	Transport
MAN6Ptex	Transport, Outer Membrane Porin	Transport
MANAO	Pentose and Glucuronate Interconversions	Alternate Carbon Metabolism
MANGLYCtex	Transport, Outer Membrane Porin	Transport
MANptspp	Tranpsort, Inner Membrane	Transport
MANtex	Transport, Outer Membrane Porin	Transport
MCOATA	Membrane Lipid Metabolism	Membrane Lipid Metabolism
MCPST	Cysteine Metabolism	Cysteine Metabolism
MCTP1App	Murein Biosynthesis	Murein Biosynthesis
MCTP1Bpp	Murein Biosynthesis	Murein Biosynthesis
MCTP2App	Murein Biosynthesis	Murein Biosynthesis
MDDCP1pp	Murein Biosynthesis	Murein Biosynthesis
MDDCP2pp	Murein Biosynthesis	Murein Biosynthesis
MDDCP3pp	Murein Biosynthesis	Murein Biosynthesis
MDDCP4pp	Murein Biosynthesis	Murein Biosynthesis
MDDCP5pp	Murein Biosynthesis	Murein Biosynthesis
MDDEP1pp	Murein Recycling	Murein Recycling
MDDEP2pp	Murein Recycling	Murein Recycling
MDDEP3pp	Murein Recycling	Murein Recycling
MDDEP4pp	Murein Recycling	Murein Recycling
MDH	Citric Acid Cycle	Citric Acid Cycle
MDH2	Citric Acid Cycle	Citric Acid Cycle
MDH3	Citric Acid Cycle	Citric Acid Cycle
MDRPD	Methionine Metabolism	Methionine Metabolism
ME1	Anaplerotic Reactions	Anaplerotic Reactions
ME2	Anaplerotic Reactions	Anaplerotic Reactions
MECDPDH2	Cofactor and Prosthetic Group Biosynthesis	Cofactor and Prosthetic Group Biosynthesis
MECDPS	Cofactor and Prosthetic Group Biosynthesis	Cofactor and Prosthetic Group Biosynthesis
MELIBt2pp	Transport, Inner Membrane	Transport
MELIBt3ipp	Transport, Inner Membrane	Transport
MELIBtex	Transport, Outer Membrane Porin	Transport
MEPCT	Cofactor and Prosthetic Group Biosynthesis	Cofactor and Prosthetic Group Biosynthesis
METAT	Methionine Metabolism	Methionine Metabolism
METDabcpp	Transport, Inner Membrane	Transport
METDtex	Transport, Outer Membrane Porin	Transport
METS	Methionine Metabolism	Methionine Metabolism
METSOX1tex	Transport, Outer Membrane Porin	Transport
METSOX2tex	Transport, Outer Membrane Porin	Transport
METSOXR1	Methionine Metabolism	Methionine Metabolism
METSOXR2	Methionine Metabolism	Methionine Metabolism
METTRS	tRNA charging	tRNA Charging
METabcpp	Transport, Inner Membrane	Transport
METtex	Transport, Outer Membrane Porin	Transport
MG2t3_2pp	Inorganic Ion Transport and Metabolism	Transport
MG2tex	Transport, Outer Membrane Porin	Transport
MG2tpp	Inorganic Ion Transport and Metabolism	Transport
MG2uabcpp	Inorganic Ion Transport and Metabolism	Transport
MGSA	Methylglyoxal Metabolism	Methylglyoxal Metabolism
MI1PP	Cell Envelope Biosynthesis	Cell Envelope Biosynthesis
MLTG1	Alternate Carbon Metabolism	Alternate Carbon Metabolism
MLTG2	Alternate Carbon Metabolism	Alternate Carbon Metabolism
MLTG3	Alternate Carbon Metabolism	Alternate Carbon Metabolism
MLTG4	Alternate Carbon Metabolism	Alternate Carbon Metabolism
MLTG5	Alternate Carbon Metabolism	Alternate Carbon Metabolism
MLTGY1pp	Murein Recycling	Murein Recycling
MLTGY2pp	Murein Recycling	Murein Recycling
MLTGY3pp	Murein Recycling	Murein Recycling
MLTGY4pp	Murein Recycling	Murein Recycling
MLTP1	Alternate Carbon Metabolism	Alternate Carbon Metabolism
MLTP2	Alternate Carbon Metabolism	Alternate Carbon Metabolism
MLTP3	Alternate Carbon Metabolism	Alternate Carbon Metabolism
MMETt2pp	Transport, Inner Membrane	Transport
MMETtex	Transport, Outer Membrane Porin	Transport
MMSAD2	Alternate Carbon Metabolism	Alternate Carbon Metabolism
MMSAD3	Inositol Metabolism	Cofactor and Prosthetic Group Biosynthesis
MN2t3pp	Inorganic Ion Transport and Metabolism	Transport
MN2tpp	Inorganic Ion Transport and Metabolism	Transport
MN6PP	Alternate Carbon Metabolism	Alternate Carbon Metabolism
MNLptspp	Transport, Inner Membrane	Transport
MNLtex	Transport, Outer Membrane Porin	Transport
MNNH	Alternate Carbon Metabolism	Alternate Carbon Metabolism
MNt2pp	Transport, Inner Membrane	Transport
MNtex	Transport, Outer Membrane Porin	Transport
MOAT	Lipopolysaccharide Biosynthesis / Recycling	Lipopolysaccharide Biosynthesis / Recycling
MOAT2	Lipopolysaccharide Biosynthesis / Recycling	Lipopolysaccharide Biosynthesis / Recycling
MOBDabcpp	Inorganic Ion Transport and Metabolism	Transport
MOBDtex	Transport, Outer Membrane Porin	Transport
MOHMT	Cofactor and Prosthetic Group Biosynthesis	Cofactor and Prosthetic Group Biosynthesis
MPTG	Murein Biosynthesis	Murein Biosynthesis
MPTG2	Murein Biosynthesis	Murein Biosynthesis
MSO3abcpp	Transport, Inner Membrane	Transport
MSO3tex	Transport, Outer Membrane Porin	Transport
MTAN	Arginine and Proline Metabolism	Arginine and Proline Metabolism
MTHFC	Folate Metabolism	Cofactor and Prosthetic Group Biosynthesis
MTHFD	Folate Metabolism	Cofactor and Prosthetic Group Biosynthesis
MTHFR2	Folate Metabolism	Cofactor and Prosthetic Group Biosynthesis
MTRI	Methionine Metabolism	Methionine Metabolism
MTRK	Methionine Metabolism	Methionine Metabolism
MTRPOX	Glycine and Serine Metabolism	Glycine and Serine Metabolism
MUCCYCI	Benzoate degradation	Alternate Carbon Metabolism
MUCLI	Benzoate degradation	Alternate Carbon Metabolism
N2Otex	Transport, Outer Membrane Porin	Transport
N2Otpp	Transport, Inner Membrane	Transport
NACODA	Arginine and Proline Metabolism	Arginine and Proline Metabolism
NACtex	Transport, Outer Membrane Porin	Transport
NACtpp	Transport, Inner Membrane	Transport
NADDP	Cofactor and Prosthetic Group Biosynthesis	Cofactor and Prosthetic Group Biosynthesis
NADH10	Oxidative Phosphorylation	Oxidative Phosphorylation
NADH16pp	Oxidative Phosphorylation	Oxidative Phosphorylation
NADH17pp	Oxidative Phosphorylation	Oxidative Phosphorylation
NADH18pp	Oxidative Phosphorylation	Oxidative Phosphorylation
NADH5	Oxidative Phosphorylation	Oxidative Phosphorylation
NADH9	Oxidative Phosphorylation	Oxidative Phosphorylation
NADHNQR	Transport	Transport
NADK	Cofactor and Prosthetic Group Biosynthesis	Cofactor and Prosthetic Group Biosynthesis
NADN	Exchange	Cofactor and Prosthetic Group Biosynthesis
NADPHQR2	Oxidative Phosphorylation	Oxidative Phosphorylation
NADPHQR3	Oxidative Phosphorylation	Oxidative Phosphorylation
NADPHQR4	Oxidative Phosphorylation	Oxidative Phosphorylation
NADS1	Cofactor and Prosthetic Group Biosynthesis	Cofactor and Prosthetic Group Biosynthesis
NADTRHD	Oxidative Phosphorylation	Oxidative Phosphorylation
NAMNPP	Cofactor and Prosthetic Group Biosynthesis	Cofactor and Prosthetic Group Biosynthesis
NAt3_1p5pp	Inorganic Ion Transport and Metabolism	Transport
NAt3_2pp	Inorganic Ion Transport and Metabolism	Transport
NAt3pp	Inorganic Ion Transport and Metabolism	Transport
NAtex	Transport, Outer Membrane Porin	Transport
NDPK1	Nucleotide Salvage Pathway	Nucleotide Salvage Pathway
NDPK2	Nucleotide Salvage Pathway	Nucleotide Salvage Pathway
NDPK3	Nucleotide Salvage Pathway	Nucleotide Salvage Pathway
NDPK4	Nucleotide Salvage Pathway	Nucleotide Salvage Pathway
NDPK5	Nucleotide Salvage Pathway	Nucleotide Salvage Pathway
NDPK6	Nucleotide Salvage Pathway	Nucleotide Salvage Pathway
NDPK7	Nucleotide Salvage Pathway	Nucleotide Salvage Pathway
NDPK8	Nucleotide Salvage Pathway	Nucleotide Salvage Pathway
NH4tex	Transport, Outer Membrane Porin	Transport
NH4tpp	Inorganic Ion Transport and Metabolism	Transport
NHFRBO	Nitrogen Metabolism	Nitrogen Metabolism
NI2abcpp	Inorganic Ion Transport and Metabolism	Transport
NI2t3pp	Inorganic Ion Transport and Metabolism	Transport
NI2tex	Transport, Outer Membrane Porin	Transport
NI2tpp	Inorganic Ion Transport and Metabolism	Transport
NI2uabcpp	Inorganic Ion Transport and Metabolism	Transport
NMNAT	Cofactor and Prosthetic Group Biosynthesis	Cofactor and Prosthetic Group Biosynthesis
NMNN	Cofactor and Prosthetic Group Biosynthesis	Cofactor and Prosthetic Group Biosynthesis
NMNPtpp	Transport, Inner Membrane	Transport
NMNt7pp	Transport	Transport
NMNtex	Transport, Outer Membrane Porin	Transport
NNAM	Cofactor and Prosthetic Group Biosynthesis	Cofactor and Prosthetic Group Biosynthesis
NNATr	Nucleotide Salvage Pathway	Nucleotide Salvage Pathway
NNDMBRT	Cofactor and Prosthetic Group Biosynthesis	Cofactor and Prosthetic Group Biosynthesis
NNDPR	Cofactor and Prosthetic Group Biosynthesis	Cofactor and Prosthetic Group Biosynthesis
NO2t2rpp	Inorganic Ion Transport and Metabolism	Transport
NO2tex	Transport, Outer Membrane Porin	Transport
NO3R1pp	Oxidative Phosphorylation	Oxidative Phosphorylation
NO3R2pp	Oxidative Phosphorylation	Oxidative Phosphorylation
NO3t7pp	Inorganic Ion Transport and Metabolism	Transport
NO3tex	Transport, Outer Membrane Porin	Transport
NODOx	Nitrogen Metabolism	Nitrogen Metabolism
NODOy	Nitrogen Metabolism	Nitrogen Metabolism
NOtex	Transport, Outer Membrane Porin	Transport
NOtpp	Transport, Inner Membrane	Transport
NPHS	Cofactor and Prosthetic Group Biosynthesis	Cofactor and Prosthetic Group Biosynthesis
NTD1	Nucleotide Salvage Pathway	Nucleotide Salvage Pathway
NTD10	Nucleotide Salvage Pathway	Nucleotide Salvage Pathway
NTD10pp	Nucleotide Salvage Pathway	Nucleotide Salvage Pathway
NTD11	Nucleotide Salvage Pathway	Nucleotide Salvage Pathway
NTD11pp	Nucleotide Salvage Pathway	Nucleotide Salvage Pathway
NTD12	Nucleotide Salvage Pathway	Nucleotide Salvage Pathway
NTD12pp	Nucleotide Salvage Pathway	Nucleotide Salvage Pathway
NTD1pp	Nucleotide Salvage Pathway	Nucleotide Salvage Pathway
NTD2	Nucleotide Salvage Pathway	Nucleotide Salvage Pathway
NTD2pp	Nucleotide Salvage Pathway	Nucleotide Salvage Pathway
NTD3	Nucleotide Salvage Pathway	Nucleotide Salvage Pathway
NTD3pp	Nucleotide Salvage Pathway	Nucleotide Salvage Pathway
NTD4	Nucleotide Salvage Pathway	Nucleotide Salvage Pathway
NTD4pp	Nucleotide Salvage Pathway	Nucleotide Salvage Pathway
NTD5	Nucleotide Salvage Pathway	Nucleotide Salvage Pathway
NTD5pp	Nucleotide Salvage Pathway	Nucleotide Salvage Pathway
NTD6	Nucleotide Salvage Pathway	Nucleotide Salvage Pathway
NTD6pp	Nucleotide Salvage Pathway	Nucleotide Salvage Pathway
NTD7	Nucleotide Salvage Pathway	Nucleotide Salvage Pathway
NTD7pp	Nucleotide Salvage Pathway	Nucleotide Salvage Pathway
NTD8	Nucleotide Salvage Pathway	Nucleotide Salvage Pathway
NTD8pp	Nucleotide Salvage Pathway	Nucleotide Salvage Pathway
NTD9	Nucleotide Salvage Pathway	Nucleotide Salvage Pathway
NTD9pp	Nucleotide Salvage Pathway	Nucleotide Salvage Pathway
NTP1	Biomass and maintenance functions	Nucleotide Salvage Pathway
NTP10	Nucleotide Salvage Pathway	Nucleotide Salvage Pathway
NTP11	Nucleotide Salvage Pathway	Nucleotide Salvage Pathway
NTP12	Nucleotide Salvage Pathway	Nucleotide Salvage Pathway
NTP3	Nucleotide Salvage Pathway	Nucleotide Salvage Pathway
NTP5	Nucleotide Salvage Pathway	Nucleotide Salvage Pathway
NTPP1	Nucleotide Salvage Pathway	Nucleotide Salvage Pathway
NTPP10	Nucleotide Salvage Pathway	Nucleotide Salvage Pathway
NTPP11	Nucleotide Salvage Pathway	Nucleotide Salvage Pathway
NTPP2	Nucleotide Salvage Pathway	Nucleotide Salvage Pathway
NTPP3	Nucleotide Salvage Pathway	Nucleotide Salvage Pathway
NTPP4	Nucleotide Salvage Pathway	Nucleotide Salvage Pathway
NTPP5	Nucleotide Salvage Pathway	Nucleotide Salvage Pathway
NTPP6	Nucleotide Salvage Pathway	Nucleotide Salvage Pathway
NTPP7	Nucleotide Salvage Pathway	Nucleotide Salvage Pathway
NTPP8	Nucleotide Salvage Pathway	Nucleotide Salvage Pathway
NTPP9	Nucleotide Salvage Pathway	Nucleotide Salvage Pathway
NTPTP1	Nucleotide Salvage Pathway	Nucleotide Salvage Pathway
NTPTP2	Nucleotide Salvage Pathway	Nucleotide Salvage Pathway
NTRIR2x	Oxidative Phosphorylation	Oxidative Phosphorylation
O2Stex	Transport, Outer Membrane Porin	Transport
O2tex	Transport, Outer Membrane Porin	Transport
O2tpp	Transport	Transport
OAADC	Pyruvate Metabolism	Pyruvate Metabolism
OBTFL	Alternate Carbon Metabolism	Alternate Carbon Metabolism
OCBT	Arginine and Proline Metabolism	Arginine and Proline Metabolism
OCDCAtexi	Transport, Outer Membrane	Transport
OCDCEAtexi	Transport, Outer Membrane	Transport
OCTAtex	Transport, Outer Membrane Porin	Transport
OCTDPS	Cofactor and Prosthetic Group Biosynthesis	Cofactor and Prosthetic Group Biosynthesis
CTECOAI8	Membrane Lipid Metabolism	Membrane Lipid Metabolism
OHEDH	Tyrosine metabolism	Tyrosine, Tryptophan, and Phenylalanine Metabolism
OHPBAT	Cofactor and Prosthetic Group Biosynthesis	Cofactor and Prosthetic Group Biosynthesis
OHPHM	Cofactor and Prosthetic Group Biosynthesis	Cofactor and Prosthetic Group Biosynthesis
OMBZLM	Cofactor and Prosthetic Group Biosynthesis	Cofactor and Prosthetic Group Biosynthesis
OMCDC	Valine, Leucine, and Isoleucine Metabolism	Valine, Leucine, and Isoleucine Metabolism
OMMBLHX	Cofactor and Prosthetic Group Biosynthesis	Cofactor and Prosthetic Group Biosynthesis
OMPDC	Purine and Pyrimidine Biosynthesis	Purine and Pyrimidine Biosynthesis
OMPHHX	Cofactor and Prosthetic Group Biosynthesis	Cofactor and Prosthetic Group Biosynthesis
OP4ENH	Alternate Carbon Metabolism	Alternate Carbon Metabolism
OPHBDC	Cofactor and Prosthetic Group Biosynthesis	Cofactor and Prosthetic Group Biosynthesis
OPHHX	Cofactor and Prosthetic Group Biosynthesis	Cofactor and Prosthetic Group Biosynthesis
OPHHX3	Exchange	Cofactor and Prosthetic Group Biosynthesis
OPTCCL	Tyrosine metabolism	Tyrosine, Tryptophan, and Phenylalanine Metabolism
ORNDC	Arginine and Proline Metabolism	Arginine and Proline Metabolism
ORNabcpp	Transport, Inner Membrane	Transport
ORNtex	Transport, Outer Membrane Porin	Transport
OROTt2_2pp	Transport, Inner Membrane	Transport
OROTtex	Transport, Outer Membrane Porin	Transport
ORPT	Purine and Pyrimidine Biosynthesis	Purine and Pyrimidine Biosynthesis
OXGDC2	Cofactor and Prosthetic Group Biosynthesis	Cofactor and Prosthetic Group Biosynthesis
OXOAEL	Benzoate degradation	Alternate Carbon Metabolism
OXPTNDH	Lysine Metabolism	Threonine and Lysine Metabolism
P5CD	Arginine and Proline Metabolism	Arginine and Proline Metabolism
P5CR	Arginine and Proline Metabolism	Arginine and Proline Metabolism
PA120abcpp	Transport, Inner Membrane	Transport
PA140abcpp	Transport, Inner Membrane	Transport
PA141abcpp	Transport, Inner Membrane	Transport
PA160abcpp	Transport, Inner Membrane	Transport
PA161abcpp	Transport, Inner Membrane	Transport
PA180abcpp	Transport, Inner Membrane	Transport
PA181abcpp	Transport, Inner Membrane	Transport
PACALDt2rpp	Transport	Transport
PACALDtex	Transport, Outer Membrane Porin	Transport
PACCOAL	Alternate Carbon Metabolism	Alternate Carbon Metabolism
PANTS	Cofactor and Prosthetic Group Biosynthesis	Cofactor and Prosthetic Group Biosynthesis
PAPA120	Glycerophospholipid Metabolism	Glycerophospholipid Metabolism
PAPA120pp	Glycerophospholipid Metabolism	Glycerophospholipid Metabolism
PAPA140	Glycerophospholipid Metabolism	Glycerophospholipid Metabolism
PAPA140pp	Glycerophospholipid Metabolism	Glycerophospholipid Metabolism
PAPA141	Glycerophospholipid Metabolism	Glycerophospholipid Metabolism
PAPA141pp	Glycerophospholipid Metabolism	Glycerophospholipid Metabolism
PAPA160	Glycerophospholipid Metabolism	Glycerophospholipid Metabolism
PAPA160pp	Glycerophospholipid Metabolism	Glycerophospholipid Metabolism
PAPA161	Glycerophospholipid Metabolism	Glycerophospholipid Metabolism
PAPA161pp	Glycerophospholipid Metabolism	Glycerophospholipid Metabolism
PAPA180	Glycerophospholipid Metabolism	Glycerophospholipid Metabolism
PAPA180pp	Glycerophospholipid Metabolism	Glycerophospholipid Metabolism
PAPA181	Glycerophospholipid Metabolism	Glycerophospholipid Metabolism
PAPA181pp	Glycerophospholipid Metabolism	Glycerophospholipid Metabolism
PAPPT3	Cell Envelope Biosynthesis	Cell Envelope Biosynthesis
PAPSR	Cysteine Metabolism	Cysteine Metabolism
PAPSR2	Cysteine Metabolism	Cysteine Metabolism
PDE1	Nucleotide Salvage Pathway	Nucleotide Salvage Pathway
PDH	Glycolysis/Gluconeogenesis	Glycolysis/Gluconeogenesis
PDX5PO2	Exchange	Cofactor and Prosthetic Group Biosynthesis
PDX5POi	Cofactor and Prosthetic Group Biosynthesis	Cofactor and Prosthetic Group Biosynthesis
PDX5PS	Cofactor and Prosthetic Group Biosynthesis	Cofactor and Prosthetic Group Biosynthesis
PDXPP	Cofactor and Prosthetic Group Biosynthesis	Cofactor and Prosthetic Group Biosynthesis
PE120abcpp	Transport, Inner Membrane	Transport
PE140abcpp	Transport, Inner Membrane	Transport
PE141abcpp	Transport, Inner Membrane	Transport
PE160abcpp	Transport, Inner Membrane	Transport
PE161abcpp	Transport, Inner Membrane	Transport
PE180abcpp	Transport, Inner Membrane	Transport
PE181abcpp	Transport, Inner Membrane	Transport
PEAMNOpp	Nitrogen Metabolism	Nitrogen Metabolism
PEAMNtex	Transport, Outer Membrane Porin	Transport
PERD	Cofactor and Prosthetic Group Biosynthesis	Cofactor and Prosthetic Group Biosynthesis
PETNT161pp	Lipopolysaccharide Biosynthesis / Recycling	Lipopolysaccharide Biosynthesis / Recycling
PETNT181pp	Lipopolysaccharide Biosynthesis / Recycling	Lipopolysaccharide Biosynthesis / Recycling
PFK	Glycolysis/Gluconeogenesis	Glycolysis/Gluconeogenesis
PFK_2	Alternate Carbon Metabolism	Alternate Carbon Metabolism
PFL	Pyruvate Metabolism	Pyruvate Metabolism
PG120abcpp	Transport, Inner Membrane	Transport
PG140abcpp	Transport, Inner Membrane	Transport
PG141abcpp	Transport, Inner Membrane	Transport
PG160abcpp	Transport, Inner Membrane	Transport
PG161abcpp	Transport, Inner Membrane	Transport
PG180abcpp	Transport, Inner Membrane	Transport
PG181abcpp	Transport, Inner Membrane	Transport
PGAMT	Cell Envelope Biosynthesis	Cell Envelope Biosynthesis
PGCD	Glycine and Serine Metabolism	Glycine and Serine Metabolism
PGI	Glycolysis/Gluconeogenesis	Glycolysis/Gluconeogenesis
PGK	Glycolysis/Gluconeogenesis	Glycolysis/Gluconeogenesis
PGL	Pentose Phosphate Pathway	Pentose Phosphate Pathway
PGLYCP	Alternate Carbon Metabolism	Alternate Carbon Metabolism
PGM	Glycolysis/Gluconeogenesis	Glycolysis/Gluconeogenesis
PGMT	Alternate Carbon Metabolism	Alternate Carbon Metabolism
PGP120abcpp	Transport, Inner Membrane	Transport
PGP140abcpp	Transport, Inner Membrane	Transport
PGP141abcpp	Transport, Inner Membrane	Transport
PGP160abcpp	Transport, Inner Membrane	Transport
PGP161abcpp	Transport, Inner Membrane	Transport
PGP180abcpp	Transport, Inner Membrane	Transport
PGP181abcpp	Transport, Inner Membrane	Transport
PGPP120	Glycerophospholipid Metabolism	Glycerophospholipid Metabolism
PGPP120pp	Glycerophospholipid Metabolism	Glycerophospholipid Metabolism
PGPP140	Glycerophospholipid Metabolism	Glycerophospholipid Metabolism
PGPP140pp	Glycerophospholipid Metabolism	Glycerophospholipid Metabolism
PGPP141	Glycerophospholipid Metabolism	Glycerophospholipid Metabolism
PGPP141pp	Glycerophospholipid Metabolism	Glycerophospholipid Metabolism
PGPP160	Glycerophospholipid Metabolism	Glycerophospholipid Metabolism
PGPP160pp	Glycerophospholipid Metabolism	Glycerophospholipid Metabolism
PGPP161	Glycerophospholipid Metabolism	Glycerophospholipid Metabolism
PGPP161pp	Glycerophospholipid Metabolism	Glycerophospholipid Metabolism
PGPP180	Glycerophospholipid Metabolism	Glycerophospholipid Metabolism
PGPP180pp	Glycerophospholipid Metabolism	Glycerophospholipid Metabolism
PGPP181	Glycerophospholipid Metabolism	Glycerophospholipid Metabolism
PGPP181pp	Glycerophospholipid Metabolism	Glycerophospholipid Metabolism
PGSA120	Glycerophospholipid Metabolism	Glycerophospholipid Metabolism
PGSA140	Glycerophospholipid Metabolism	Glycerophospholipid Metabolism
PGSA141	Glycerophospholipid Metabolism	Glycerophospholipid Metabolism
PGSA160	Glycerophospholipid Metabolism	Glycerophospholipid Metabolism
PGSA161	Glycerophospholipid Metabolism	Glycerophospholipid Metabolism
PGSA180	Glycerophospholipid Metabolism	Glycerophospholipid Metabolism
PGSA181	Glycerophospholipid Metabolism	Glycerophospholipid Metabolism
PHACOAOR	Phenylalanine Metabolism	Tyrosine, Tryptophan, and Phenylalanine Metabolism
PHEMEabcpp	Transport, Inner Membrane	Transport
PHEMEtiex	Tranport	Transport
PHETA1	Tyrosine, Tryptophan, and Phenylalanine Metabolism	Tyrosine, Tryptophan, and Phenylalanine Metabolism
PHETRS	tRNA charging	tRNA Charging
PHEt2rpp	Transport, Inner Membrane	Transport
PHEtex	Transport, Outer Membrane Porin	Transport
PIt2rpp	Inorganic Ion Transport and Metabolism	Transport
PItex	Transport, Outer Membrane Porin	Transport
PIuabcpp	Inorganic Ion Transport and Metabolism	Transport
PLIPA1A120pp	Glycerophospholipid Metabolism	Glycerophospholipid Metabolism
PLIPA1A140pp	Glycerophospholipid Metabolism	Glycerophospholipid Metabolism
PLIPA1A141pp	Glycerophospholipid Metabolism	Glycerophospholipid Metabolism
PLIPA1A160pp	Glycerophospholipid Metabolism	Glycerophospholipid Metabolism
PLIPA1A161pp	Glycerophospholipid Metabolism	Glycerophospholipid Metabolism
PLIPA1A180pp	Glycerophospholipid Metabolism	Glycerophospholipid Metabolism
PLIPA1A181pp	Glycerophospholipid Metabolism	Glycerophospholipid Metabolism
PLIPA1E120pp	Glycerophospholipid Metabolism	Glycerophospholipid Metabolism
PLIPA1E140pp	Glycerophospholipid Metabolism	Glycerophospholipid Metabolism
PLIPA1E141pp	Glycerophospholipid Metabolism	Glycerophospholipid Metabolism
PLIPA1E160pp	Glycerophospholipid Metabolism	Glycerophospholipid Metabolism
PLIPA1E161pp	Glycerophospholipid Metabolism	Glycerophospholipid Metabolism
PLIPA1E180pp	Glycerophospholipid Metabolism	Glycerophospholipid Metabolism
PLIPA1E181pp	Glycerophospholipid Metabolism	Glycerophospholipid Metabolism
PLIPA1G120pp	Glycerophospholipid Metabolism	Glycerophospholipid Metabolism
PLIPA1G140pp	Glycerophospholipid Metabolism	Glycerophospholipid Metabolism
PLIPA1G141pp	Glycerophospholipid Metabolism	Glycerophospholipid Metabolism
PLIPA1G160pp	Glycerophospholipid Metabolism	Glycerophospholipid Metabolism
PLIPA1G161pp	Glycerophospholipid Metabolism	Glycerophospholipid Metabolism
PLIPA1G180pp	Glycerophospholipid Metabolism	Glycerophospholipid Metabolism
PLIPA1G181pp	Glycerophospholipid Metabolism	Glycerophospholipid Metabolism
PLIPA2A120pp	Glycerophospholipid Metabolism	Glycerophospholipid Metabolism
PLIPA2A140pp	Glycerophospholipid Metabolism	Glycerophospholipid Metabolism
PLIPA2A141pp	Glycerophospholipid Metabolism	Glycerophospholipid Metabolism
PLIPA2A160pp	Glycerophospholipid Metabolism	Glycerophospholipid Metabolism
PLIPA2A161pp	Exchange	Glycerophospholipid Metabolism
PLIPA2A180pp	Glycerophospholipid Metabolism	Glycerophospholipid Metabolism
PLIPA2A181pp	Glycerophospholipid Metabolism	Glycerophospholipid Metabolism
PLIPA2E120pp	Glycerophospholipid Metabolism	Glycerophospholipid Metabolism
PLIPA2E140pp	Glycerophospholipid Metabolism	Glycerophospholipid Metabolism
PLIPA2E141pp	Glycerophospholipid Metabolism	Glycerophospholipid Metabolism
PLIPA2E160pp	Glycerophospholipid Metabolism	Glycerophospholipid Metabolism
PLIPA2E161pp	Glycerophospholipid Metabolism	Glycerophospholipid Metabolism
PLIPA2E180pp	Glycerophospholipid Metabolism	Glycerophospholipid Metabolism
PLIPA2E181pp	Glycerophospholipid Metabolism	Glycerophospholipid Metabolism
PLIPA2G120pp	Glycerophospholipid Metabolism	Glycerophospholipid Metabolism
PLIPA2G140pp	Glycerophospholipid Metabolism	Glycerophospholipid Metabolism
PLIPA2G141pp	Glycerophospholipid Metabolism	Glycerophospholipid Metabolism
PLIPA2G160pp	Glycerophospholipid Metabolism	Glycerophospholipid Metabolism
PLIPA2G161pp	Glycerophospholipid Metabolism	Glycerophospholipid Metabolism
PLIPA2G180pp	Glycerophospholipid Metabolism	Glycerophospholipid Metabolism
PLIPA2G181pp	Glycerophospholipid Metabolism	Glycerophospholipid Metabolism
PMANM	Alternate Carbon Metabolism	Alternate Carbon Metabolism
PMDPHT	Riboflavin Metabolism	Cofactor and Prosthetic Group Biosynthesis
PMPK	Cofactor and Prosthetic Group Biosynthesis	Cofactor and Prosthetic Group Biosynthesis
PNTK	Cofactor and Prosthetic Group Biosynthesis	Cofactor and Prosthetic Group Biosynthesis
PNTOt4pp	Transport, Inner Membrane	Transport
PNTOtex	Transport, Outer Membrane Porin	Transport
POX	Oxidative Phosphorylation	Oxidative Phosphorylation
PPA	Anaplerotic Reactions	Anaplerotic Reactions
PPA2	Anaplerotic Reactions	Anaplerotic Reactions
PPAKr	Alternate Carbon Metabolism	Alternate Carbon Metabolism
PPALtex	Transport, Outer Membrane Porin	Transport
PPALtpp	Transport, Inner Membrane	Transport
PPAt4pp	Transport, Inner Membrane	Transport
PPAtex	Transport, Outer Membrane Porin	Transport
PPBNGS	Cofactor and Prosthetic Group Biosynthesis	Cofactor and Prosthetic Group Biosynthesis
PPC	Anaplerotic Reactions	Anaplerotic Reactions
PPCDC	Cofactor and Prosthetic Group Biosynthesis	Cofactor and Prosthetic Group Biosynthesis
PPCK	Anaplerotic Reactions	Anaplerotic Reactions
PPDD	Alternate Carbon Metabolism	Alternate Carbon Metabolism
PPGPPDP	Cofactor and Prosthetic Group Biosynthesis	Cofactor and Prosthetic Group Biosynthesis
PPK2	Oxidative Phosphorylation	Oxidative Phosphorylation
PPK	Oxidative Phosphorylation	Oxidative Phosphorylation
PPM	Alternate Carbon Metabolism	Alternate Carbon Metabolism
PPM2	Alternate Carbon Metabolism	Alternate Carbon Metabolism
PPNCL2	Cofactor and Prosthetic Group Biosynthesis	Cofactor and Prosthetic Group Biosynthesis
PPND	Tyrosine, Tryptophan, and Phenylalanine Metabolism	Tyrosine, Tryptophan, and Phenylalanine Metabolism
PPNDH	Tyrosine, Tryptophan, and Phenylalanine Metabolism	Tyrosine, Tryptophan, and Phenylalanine Metabolism
PPPGO	Cofactor and Prosthetic Group Biosynthesis	Cofactor and Prosthetic Group Biosynthesis
PPPGO3	Cofactor and Prosthetic Group Biosynthesis	Cofactor and Prosthetic Group Biosynthesis
PPPNt2rpp	Transport, Inner Membrane	Transport
PPPNtex	Transport, Outer Membrane Porin	Transport
PPRDNDH	Lysine Metabolism	Threonine and Lysine Metabolism
PPS	Glycolysis/Gluconeogenesis	Glycolysis/Gluconeogenesis
PPTHpp	Unassigned	Unassigned
PPTtex	Transport, Outer Membrane Porin	Transport
PRAGSr	Purine and Pyrimidine Biosynthesis	Purine and Pyrimidine Biosynthesis
PRAIS	Purine and Pyrimidine Biosynthesis	Purine and Pyrimidine Biosynthesis
PRAIi	Tyrosine, Tryptophan, and Phenylalanine Metabolism	Tyrosine, Tryptophan, and Phenylalanine Metabolism
PRAMPC	Histidine Metabolism	Histidine Metabolism
PRASCSi	Purine and Pyrimidine Biosynthesis	Purine and Pyrimidine Biosynthesis
PRATPP	Histidine Metabolism	Histidine Metabolism
PRFGS	Purine and Pyrimidine Biosynthesis	Purine and Pyrimidine Biosynthesis
PRMICI	Histidine Metabolism	Histidine Metabolism
PROD2	Arginine and Proline Metabolism	Arginine and Proline Metabolism
PROGLYabcpp	Transport, Inner Membrane	Transport
PROGLYtex	Transport, Outer Membrane Porin	Transport
PROTRS	tRNA charging	tRNA Charging
PROabcpp	Transport, Inner Membrane	Transport
PROt2rpp	Transport, Inner Membrane	Transport
PROt4pp	Transport, Inner Membrane	Transport
PROtex	Transport, Outer Membrane Porin	Transport
PRPPS	Histidine Metabolism	Histidine Metabolism
PSCLYStex	Transport, Outer Membrane Porin	Transport
PSCVT	Tyrosine, Tryptophan, and Phenylalanine Metabolism	Tyrosine, Tryptophan, and Phenylalanine Metabolism
PSD120	Glycerophospholipid Metabolism	Glycerophospholipid Metabolism
PSD140	Glycerophospholipid Metabolism	Glycerophospholipid Metabolism
PSD141	Glycerophospholipid Metabolism	Glycerophospholipid Metabolism
PSD160	Glycerophospholipid Metabolism	Glycerophospholipid Metabolism
PSD161	Glycerophospholipid Metabolism	Glycerophospholipid Metabolism
PSD180	Glycerophospholipid Metabolism	Glycerophospholipid Metabolism
PSD181	Glycerophospholipid Metabolism	Glycerophospholipid Metabolism
PSERT	Glycine and Serine Metabolism	Glycine and Serine Metabolism
PSERtex	Transport, Outer Membrane Porin	Transport
PSP_L	Glycine and Serine Metabolism	Glycine and Serine Metabolism
PSP_Lpp	Glycine and Serine Metabolism	Glycine and Serine Metabolism
PSSA120	Glycerophospholipid Metabolism	Glycerophospholipid Metabolism
PSSA140	Glycerophospholipid Metabolism	Glycerophospholipid Metabolism
PSSA141	Glycerophospholipid Metabolism	Glycerophospholipid Metabolism
PSSA160	Glycerophospholipid Metabolism	Glycerophospholipid Metabolism
PSSA161	Glycerophospholipid Metabolism	Glycerophospholipid Metabolism
PSSA180	Glycerophospholipid Metabolism	Glycerophospholipid Metabolism
PSSA181	Glycerophospholipid Metabolism	Glycerophospholipid Metabolism
PTA2	Alternate Carbon Metabolism	Alternate Carbon Metabolism
PTAr	Pyruvate Metabolism	Pyruvate Metabolism
PTHRpp	Threonine and Lysine Metabolism	Threonine and Lysine Metabolism
PTPATi	Cofactor and Prosthetic Group Biosynthesis	Cofactor and Prosthetic Group Biosynthesis
PTRCTA	Arginine and Proline Metabolism	Arginine and Proline Metabolism
PTRCabcpp	Transport, Inner Membrane	Transport
PTRCt2pp	Transport, Inner Membrane	Transport
PTRCtex	Transport, Outer Membrane Porin	Transport
PUNP1	Nucleotide Salvage Pathway	Nucleotide Salvage Pathway
PUNP2	Nucleotide Salvage Pathway	Nucleotide Salvage Pathway
PUNP3	Nucleotide Salvage Pathway	Nucleotide Salvage Pathway
PUNP4	Nucleotide Salvage Pathway	Nucleotide Salvage Pathway
PUNP5	Nucleotide Salvage Pathway	Nucleotide Salvage Pathway
PUNP6	Nucleotide Salvage Pathway	Nucleotide Salvage Pathway
PYAM5PO	Cofactor and Prosthetic Group Biosynthesis	Cofactor and Prosthetic Group Biosynthesis
PYDAMK	Cofactor and Prosthetic Group Biosynthesis	Cofactor and Prosthetic Group Biosynthesis
PYDXK	Cofactor and Prosthetic Group Biosynthesis	Cofactor and Prosthetic Group Biosynthesis
PYDXNK	Cofactor and Prosthetic Group Biosynthesis	Cofactor and Prosthetic Group Biosynthesis
PYDXPP	Cofactor and Prosthetic Group Biosynthesis	Cofactor and Prosthetic Group Biosynthesis
PYK	Glycolysis/Gluconeogenesis	Glycolysis/Gluconeogenesis
PYNP2r	Nucleotide Salvage Pathway	Nucleotide Salvage Pathway
PYRt2rpp	Transport	Transport
PYRtex	Transport, Outer Membrane Porin	Transport
QMO2	Oxidative Phosphorylation	Oxidative Phosphorylation
QMO3	Oxidative Phosphorylation	Oxidative Phosphorylation
QULNS	Cofactor and Prosthetic Group Biosynthesis	Cofactor and Prosthetic Group Biosynthesis
R15BPK	Alternate Carbon Metabolism	Alternate Carbon Metabolism
R1PK	Exchange	Alternate Carbon Metabolism
R5PP	Alternate Carbon Metabolism	Alternate Carbon Metabolism
R5PPpp	Alternate Carbon Metabolism	Alternate Carbon Metabolism
R5Ptex	Transport, Outer Membrane Porin	Transport
RBFK	Cofactor and Prosthetic Group Biosynthesis	Cofactor and Prosthetic Group Biosynthesis
RBFSa	Cofactor and Prosthetic Group Biosynthesis	Cofactor and Prosthetic Group Biosynthesis
RBFSb	Cofactor and Prosthetic Group Biosynthesis	Cofactor and Prosthetic Group Biosynthesis
RBK	Alternate Carbon Metabolism	Alternate Carbon Metabolism
RBK_Dr	Pentose and Glucuronate Interconversions	Alternate Carbon Metabolism
RBK_L1	Alternate Carbon Metabolism	Alternate Carbon Metabolism
RBP4E	Alternate Carbon Metabolism	Alternate Carbon Metabolism
RBTDG	Pentose and Glucuronate Interconversions	Alternate Carbon Metabolism
RHCCE	Methionine Metabolism	Methionine Metabolism
RIBabcpp	Transport, Inner Membrane	Transport
RIBtex	Transport, Outer Membrane Porin	Transport
RMI	Alternate Carbon Metabolism	Alternate Carbon Metabolism
RMK	Alternate Carbon Metabolism	Alternate Carbon Metabolism
RMNtex	Transport, Outer Membrane Porin	Transport
RMNtpp	Transport, Inner Membrane	Transport
RMPA	Alternate Carbon Metabolism	Alternate Carbon Metabolism
RNDR1	Nucleotide Salvage Pathway	Nucleotide Salvage Pathway
RNDR1b	Nucleotide Salvage Pathway	Nucleotide Salvage Pathway
RNDR2	Nucleotide Salvage Pathway	Nucleotide Salvage Pathway
RNDR2b	Nucleotide Salvage Pathway	Nucleotide Salvage Pathway
RNDR3	Nucleotide Salvage Pathway	Nucleotide Salvage Pathway
RNDR3b	Nucleotide Salvage Pathway	Nucleotide Salvage Pathway
RNDR4	Nucleotide Salvage Pathway	Nucleotide Salvage Pathway
RNDR4b	Nucleotide Salvage Pathway	Nucleotide Salvage Pathway
RNTR1c	Nucleotide Salvage Pathway	Nucleotide Salvage Pathway
RNTR2c	Nucleotide Salvage Pathway	Nucleotide Salvage Pathway
RNTR3c	Nucleotide Salvage Pathway	Nucleotide Salvage Pathway
RNTR4c	Nucleotide Salvage Pathway	Nucleotide Salvage Pathway
RPE	Pentose Phosphate Pathway	Pentose Phosphate Pathway
RPI	Pentose Phosphate Pathway	Pentose Phosphate Pathway
RZ5PP	Cofactor and Prosthetic Group Biosynthesis	Cofactor and Prosthetic Group Biosynthesis
Rbtt2	Pentose and Glucuronate Interconversions	Alternate Carbon Metabolism
S7PI	Lipopolysaccharide Biosynthesis / Recycling	Lipopolysaccharide Biosynthesis / Recycling
SADH	Arginine and Proline Metabolism	Arginine and Proline Metabolism
SADT2	Cysteine Metabolism	Cysteine Metabolism
SARCOX	Glycine and Serine Metabolism	Glycine and Serine Metabolism
SBTPD	Alternate Carbon Metabolism	Alternate Carbon Metabolism
SBTptspp	Transport, Inner Membrane	Transport
SBTtex	Transport, Outer Membrane Porin	Transport
SDPDS	Threonine and Lysine Metabolism	Threonine and Lysine Metabolism
SDPTA	Threonine and Lysine Metabolism	Threonine and Lysine Metabolism
SELCYSS	tRNA charging	tRNA Charging
SELNPS	Unassigned	Unassigned
SERASr	Cofactor and Prosthetic Group Biosynthesis	Cofactor and Prosthetic Group Biosynthesis
SERAT	Cysteine Metabolism	Cysteine Metabolism
SERD_D	Glycine and Serine Metabolism	Glycine and Serine Metabolism
SERD_L	Glycine and Serine Metabolism	Glycine and Serine Metabolism
SERTRS	tRNA charging	tRNA Charging
SERTRS2	tRNA charging	tRNA Charging
SERt2rpp	Transport, Inner Membrane	Transport
SERt4pp	Transport, Inner Membrane	Transport
SERtex	Transport, Outer Membrane Porin	Transport
SFGTHi	Cofactor and Prosthetic Group Biosynthesis	Cofactor and Prosthetic Group Biosynthesis
SGDS	Arginine and Proline Metabolism	Arginine and Proline Metabolism
SGSAD	Arginine and Proline Metabolism	Arginine and Proline Metabolism
SHCHCC	Vitamin B12 Metabolism	Cofactor and Prosthetic Group Biosynthesis
SHCHCS2	Cofactor and Prosthetic Group Biosynthesis	Cofactor and Prosthetic Group Biosynthesis
SHCHD2	Cofactor and Prosthetic Group Biosynthesis	Cofactor and Prosthetic Group Biosynthesis
SHCHF	Cofactor and Prosthetic Group Biosynthesis	Cofactor and Prosthetic Group Biosynthesis
SHK3Dr	Tyrosine, Tryptophan, and Phenylalanine Metabolism	Tyrosine, Tryptophan, and Phenylalanine Metabolism
SHKK	Tyrosine, Tryptophan, and Phenylalanine Metabolism	Tyrosine, Tryptophan, and Phenylalanine Metabolism
SHSL1	Methionine Metabolism	Methionine Metabolism
SKMt2pp	Transport, Inner Membrane	Transport
SKMtex	Transport, Outer Membrane Porin	Transport
SO2tex	Transport, Outer Membrane Porin	Transport
SO2tpp	Inorganic Ion Transport and Metabolism	Transport
SO3tex	Transport, Outer Membrane Porin	Transport
SO4tex	Transport, Outer Membrane Porin	Transport
SOTA	Arginine and Proline Metabolism	Arginine and Proline Metabolism
SPMDAT1	Arginine and Proline Metabolism	Arginine and Proline Metabolism
SPMDAT2	Arginine and Proline Metabolism	Arginine and Proline Metabolism
SPMDabcpp	Transport, Inner Membrane	Transport
SPMDtex	Transport, Outer Membrane Porin	Transport
SPMS	Arginine and Proline Metabolism	Arginine and Proline Metabolism
SPODM	Unassigned	Unassigned
SPODMpp	Unassigned	Unassigned
SSALx	Tyrosine metabolism	Arginine and Proline Metabolism
SSALy	Arginine and Proline Metabolism	Arginine and Proline Metabolism
SUCBZL	Cofactor and Prosthetic Group Biosynthesis	Cofactor and Prosthetic Group Biosynthesis
SUCBZS	Cofactor and Prosthetic Group Biosynthesis	Cofactor and Prosthetic Group Biosynthesis
SUCCt2_2pp	Transport, Inner Membrane	Transport
SUCCt2_3pp	Transport, Inner Membrane	Transport
SUCCt3pp	Transport	Transport
SUCCtex	Transport, Outer Membrane Porin	Transport
SUCDi	Oxidative Phosphorylation	Oxidative Phosphorylation
SUCFUMtpp	Transport, Inner Membrane	Transport
SUCOAS	Citric Acid Cycle	Citric Acid Cycle
SUCRtex	Starch and Sucrose Metabolism	Transport
SUCptspp	Starch and Sucrose Metabolism	Transport
SULFACabcpp	Transport, Inner Membrane	Transport
SULFACtex	Transport, Outer Membrane Porin	Transport
SULR	Cysteine Metabolism	Cysteine Metabolism
SULabcpp	Inorganic Ion Transport and Metabolism	Transport
T2DECAI	Cell Envelope Biosynthesis	Cell Envelope Biosynthesis
TAGURr	Alternate Carbon Metabolism	Alternate Carbon Metabolism
TALA	Pentose Phosphate Pathway	Pentose Phosphate Pathway
TARTD	Alternate Carbon Metabolism	Alternate Carbon Metabolism
TARTRt7pp	Transport, Inner Membrane	Transport
TARTRtex	Transport, Outer Membrane Porin	Transport
TAUDO	Alternate Carbon Metabolism	Alternate Carbon Metabolism
TAURabcpp	Transport, Inner Membrane	Transport
TAURtex	Transport, Outer Membrane Porin	Transport
TCYNTtex	Transport, Outer Membrane Porin	Transport
CTECOAI6	Membrane Lipid Metabolism	Membrane Lipid Metabolism
TDP	Cofactor and Prosthetic Group Biosynthesis	Cofactor and Prosthetic Group Biosynthesis
TDPADGAT	Cell Envelope Biosynthesis	Cell Envelope Biosynthesis
TDPAGTA	Cell Envelope Biosynthesis	Cell Envelope Biosynthesis
TDPDRE	Cell Envelope Biosynthesis	Cell Envelope Biosynthesis
TDPDRR	Cell Envelope Biosynthesis	Cell Envelope Biosynthesis
TDPGDH	Cell Envelope Biosynthesis	Cell Envelope Biosynthesis
TDSK	Alternate Carbon Metabolism	Lipopolysaccharide Biosynthesis / Recycling
TDSR1	Transport, Inner Membrane	Transport
TDSR2	Transport, Inner Membrane	Transport
TGBPA	Alternate Carbon Metabolism	Alternate Carbon Metabolism
THD2pp	Oxidative Phosphorylation	Oxidative Phosphorylation
THDPS	Threonine and Lysine Metabolism	Threonine and Lysine Metabolism
THIORDXi	Unassigned	Unassigned
THMDt2pp	Transport, Inner Membrane	Transport
THMDtex	Transport, Outer Membrane Porin	Transport
THMabcpp	Transport, Inner Membrane	Transport
THMtex	Transport, Outer Membrane Porin	Transport
THRA2	Threonine and Lysine Metabolism	Threonine and Lysine Metabolism
THRA	Threonine and Lysine Metabolism	Threonine and Lysine Metabolism
THRD	Glycine and Serine Metabolism	Glycine and Serine Metabolism
THRD_L	Valine, Leucine, and Isoleucine Metabolism	Valine, Leucine, and Isoleucine Metabolism
THRPtex	Transport, Outer Membrane Porin	Transport
THRS	Threonine and Lysine Metabolism	Threonine and Lysine Metabolism
THRTRS	tRNA charging	tRNA Charging
THRabcpp	Transport, Inner Membrane	Transport
THRt2pp	Transport, Inner Membrane	Transport
THRt2rpp	Transport, Inner Membrane	Transport
THRt4pp	Transport, Inner Membrane	Transport
THRtex	Transport, Outer Membrane Porin	Transport
THYMt3pp	Nucleotide Metabolism	Transport
THYMtex	Transport, Outer Membrane Porin	Transport
THZPSN	Cofactor and Prosthetic Group Biosynthesis	Cofactor and Prosthetic Group Biosynthesis
TKT1	Pentose Phosphate Pathway	Pentose Phosphate Pathway
TKT2	Pentose Phosphate Pathway	Pentose Phosphate Pathway
TMAOR1	Oxidative Phosphorylation	Oxidative Phosphorylation
TMAOR2	Oxidative Phosphorylation	Oxidative Phosphorylation
TMAOtex	Transport, Outer Membrane Porin	Transport
TMAtex	Transport, Outer Membrane Porin	Transport
TMDK1	Nucleotide Salvage Pathway	Nucleotide Salvage Pathway
TMDPP	Nucleotide Salvage Pathway	Nucleotide Salvage Pathway
TMDS	Nucleotide Salvage Pathway	Nucleotide Salvage Pathway
TMK	Cofactor and Prosthetic Group Biosynthesis	Cofactor and Prosthetic Group Biosynthesis
TMN	Thiamine Metabolism	Cofactor and Prosthetic Group Biosynthesis
TMPK	Cofactor and Prosthetic Group Biosynthesis	Cofactor and Prosthetic Group Biosynthesis
TMPPP	Cofactor and Prosthetic Group Biosynthesis	Cofactor and Prosthetic Group Biosynthesis
TPI	Glycolysis/Gluconeogenesis	Glycolysis/Gluconeogenesis
TPRDCOAS	Cofactor and Prosthetic Group Biosynthesis	Cofactor and Prosthetic Group Biosynthesis
TRDR	Oxidative Phosphorylation	Oxidative Phosphorylation
TRE6PH	Alternate Carbon Metabolism	Alternate Carbon Metabolism
TRE6PP	Alternate Carbon Metabolism	Alternate Carbon Metabolism
TRE6PS	Alternate Carbon Metabolism	Alternate Carbon Metabolism
TREH	Alternate Carbon Metabolism	Alternate Carbon Metabolism
TREHpp	Alternate Carbon Metabolism	Alternate Carbon Metabolism
TREptspp	Starch and Sucrose Metabolism	Transport
TREtex	Transport, Outer Membrane Porin	Transport
TRPS1	Tyrosine, Tryptophan, and Phenylalanine Metabolism	Tyrosine, Tryptophan, and Phenylalanine Metabolism
TRPS2	Tyrosine, Tryptophan, and Phenylalanine Metabolism	Tyrosine, Tryptophan, and Phenylalanine Metabolism
TRPS3	Tyrosine, Tryptophan, and Phenylalanine Metabolism	Tyrosine, Tryptophan, and Phenylalanine Metabolism
TRPTA	Tryptophan metabolism	Tyrosine, Tryptophan, and Phenylalanine Metabolism
TRPTRS	tRNA charging	tRNA Charging
TRPt2rpp	Transport, Inner Membrane	Transport
TRPtex	Transport, Outer Membrane Porin	Transport
TRSARr	Valine, Leucine, and Isoleucine Metabolism	Alternate Carbon Metabolism
TSULabcpp	Inorganic Ion Transport and Metabolism	Transport
TSULtex	Transport, Outer Membrane Porin	Transport
TTDCAtexi	Transport, Outer Membrane	Transport
TTDCEAtexi	Transport, Outer Membrane	Transport
TUNGSabcpp	Inorganic Ion Transport and Metabolism	Transport
TUNGStex	Transport, Outer Membrane Porin	Transport
TYMtex	Transport, Outer Membrane Porin	Transport
TYROXDApp	Nitrogen Metabolism	Nitrogen Metabolism
TYRPpp	Tyrosine, Tryptophan, and Phenylalanine Metabolism	Tyrosine, Tryptophan, and Phenylalanine Metabolism
TYRPtex	Transport, Outer Membrane Porin	Transport
TYRTA	Tyrosine, Tryptophan, and Phenylalanine Metabolism	Tyrosine, Tryptophan, and Phenylalanine Metabolism
TYRTRS	tRNA charging	tRNA Charging
TYRt2rpp	Transport, Inner Membrane	Transport
TYRtex	Transport, Outer Membrane Porin	Transport
U23GAAT	Lipopolysaccharide Biosynthesis / Recycling	Lipopolysaccharide Biosynthesis / Recycling
UAAGDS	Cell Envelope Biosynthesis	Cell Envelope Biosynthesis
UACGALPpp	Alternate Carbon Metabolism	Alternate Carbon Metabolism
UACGAMPpp	Alternate Carbon Metabolism	Alternate Carbon Metabolism
UACGAMtex	Transport, Outer Membrane Porin	Transport
UACMAMO	Cell Envelope Biosynthesis	Cell Envelope Biosynthesis
UAG2E	Cell Envelope Biosynthesis	Cell Envelope Biosynthesis
UAGAAT	Lipopolysaccharide Biosynthesis / Recycling	Lipopolysaccharide Biosynthesis / Recycling
UAGCVT	Cell Envelope Biosynthesis	Cell Envelope Biosynthesis
UAGDP	Cell Envelope Biosynthesis	Cell Envelope Biosynthesis
UAGPT3	Cell Envelope Biosynthesis	Cell Envelope Biosynthesis
UAMAGS	Cell Envelope Biosynthesis	Cell Envelope Biosynthesis
UAMAS	Cell Envelope Biosynthesis	Cell Envelope Biosynthesis
UAPGR	Cell Envelope Biosynthesis	Cell Envelope Biosynthesis
UDCPDP	Cell Envelope Biosynthesis	Cell Envelope Biosynthesis
UDCPDPS	Cofactor and Prosthetic Group Biosynthesis	Cofactor and Prosthetic Group Biosynthesis
UDCPDPpp	Cell Envelope Biosynthesis	Cell Envelope Biosynthesis
UDCPPtppi	Lipopolysaccharide Biosynthesis / Recycling	Lipopolysaccharide Biosynthesis / Recycling
UDPACGALtex	Transport, Outer Membrane Porin	Transport
UDPG4E	Alternate Carbon Metabolism	Alternate Carbon Metabolism
UDPGALPpp	Alternate Carbon Metabolism	Alternate Carbon Metabolism
UDPGALtex	Transport, Outer Membrane Porin	Transport
UDPGD	Cell Envelope Biosynthesis	Cell Envelope Biosynthesis
UDPGDC	Lipopolysaccharide Biosynthesis / Recycling	Lipopolysaccharide Biosynthesis / Recycling
UDPGLCURtex	Transport, Outer Membrane Porin	Transport
UDPGPpp	Alternate Carbon Metabolism	Alternate Carbon Metabolism
UDPGtex	Transport, Outer Membrane Porin	Transport
UDPKAAT	Lipopolysaccharide Biosynthesis / Recycling	Lipopolysaccharide Biosynthesis / Recycling
UGLCURPpp	Alternate Carbon Metabolism	Alternate Carbon Metabolism
UGLT	Alternate Carbon Metabolism	Alternate Carbon Metabolism
UGLYCH	Purine Metabolism	Nitrogen Metabolism
UGMDDS	Cell Envelope Biosynthesis	Cell Envelope Biosynthesis
UHGADA	Lipopolysaccharide Biosynthesis / Recycling	Lipopolysaccharide Biosynthesis / Recycling
ULA4NFT	Lipopolysaccharide Biosynthesis / Recycling	Lipopolysaccharide Biosynthesis / Recycling
ULA4Ntppi	Exchange	Lipopolysaccharide Biosynthesis / Recycling
UM3PL	Murein Recycling	Murein Recycling
UM4PCP	Murein Recycling	Murein Recycling
UM4PL	Murein Recycling	Murein Recycling
UMPK	Nucleotide Salvage Pathway	Nucleotide Salvage Pathway
UMPtex	Transport, Outer Membrane Porin	Transport
UNK3	Exchange	Transport
UPLA4FNF	Lipopolysaccharide Biosynthesis / Recycling	Lipopolysaccharide Biosynthesis / Recycling
UPLA4FNT	Lipopolysaccharide Biosynthesis / Recycling	Lipopolysaccharide Biosynthesis / Recycling
UPP3MT	Cofactor and Prosthetic Group Biosynthesis	Cofactor and Prosthetic Group Biosynthesis
UPP3S	Cofactor and Prosthetic Group Biosynthesis	Cofactor and Prosthetic Group Biosynthesis
UPPDC1	Cofactor and Prosthetic Group Biosynthesis	Cofactor and Prosthetic Group Biosynthesis
UPPRT	Nucleotide Salvage Pathway	Nucleotide Salvage Pathway
URAt2pp_copy1	Transport, Inner Membrane	Transport
URAt2pp_copy2	Transport, Inner Membrane	Transport
URAtex	Transport, Outer Membrane Porin	Transport
URCN	Histidine Metabolism	Histidine Metabolism
UREA	Urea Cycle	Alternate Carbon Metabolism
UREAtex	Transport, Outer Membrane Porin	Transport
UREAtpp	Transport, Inner Membrane	Transport
URIC	Purine Metabolism	Unassigned
URIDK2r	Nucleotide Salvage Pathway	Nucleotide Salvage Pathway
URIH	Alternate Carbon Metabolism	Alternate Carbon Metabolism
URIK2	Nucleotide Salvage Pathway	Nucleotide Salvage Pathway
URIt2pp	Transport, Inner Membrane	Transport
URItex	Transport, Outer Membrane	Transport
USHD	Lipopolysaccharide Biosynthesis / Recycling	Lipopolysaccharide Biosynthesis / Recycling
VALTA	Valine, Leucine, and Isoleucine Metabolism	Valine, Leucine, and Isoleucine Metabolism
VALTRS	tRNA charging	tRNA Charging
VALabcpp	Transport, Inner Membrane	Transport
VALt2rpp	Transport, Inner Membrane	Transport
VALtex	Transport, Outer Membrane Porin	Transport
VPAMTr	Alanine and Aspartate Metabolism	Valine, Leucine, and Isoleucine Metabolism
X5PL3E	Alternate Carbon Metabolism	Alternate Carbon Metabolism
XAND	Purine Metabolism	Nucleotide Salvage Pathway
XANt2pp	Transport, Inner Membrane	Transport
XANtex	Transport, Outer Membrane Porin	Transport
XMPtex	Transport, Outer Membrane Porin	Transport
XPPT	Nucleotide Salvage Pathway	Nucleotide Salvage Pathway
XTSNH	Nucleotide Salvage Pathway	Nucleotide Salvage Pathway
XTSNtex	Transport, Outer Membrane Porin	Transport
XYLI1	Alternate Carbon Metabolism	Alternate Carbon Metabolism
XYLI2	Alternate Carbon Metabolism	Alternate Carbon Metabolism
XYLK	Alternate Carbon Metabolism	Alternate Carbon Metabolism
XYLK2	Alternate Carbon Metabolism	Alternate Carbon Metabolism
XYLUtex	Transport, Outer Membrane Porin	Transport
XYLabcpp	Transport, Inner Membrane	Transport
XYLt2pp	Transport, Inner Membrane	Transport
XYLtex	Transport, Outer Membrane Porin	Transport
ZN2abcpp	Inorganic Ion Transport and Metabolism	Transport
ZN2t3pp	Inorganic Ion Transport and Metabolism	Transport
ZN2tpp	Inorganic Ion Transport and Metabolism	Transport
ZNabcpp	Inorganic Ion Transport and Metabolism	Transport
Zn2tex	Transport, Outer Membrane Porin	Transport
ABTpp2	Pentose and Glucuronate Interconversions	Alternate Carbon Metabolism
ilvg	Valine, Leucine, and Isoleucine Metabolism	Valine, Leucine, and Isoleucine Metabolism
EX_12ppd__S_e	Extracellular exchange	Transport
EX_13ppd_e	Extracellular exchange	Transport
EX_14glucan_e	Extracellular exchange	Transport
EX_15dap_e	Extracellular exchange	Transport
EX_23camp_e	Extracellular exchange	Transport
EX_23ccmp_e	Extracellular exchange	Transport
EX_23cgmp_e	Extracellular exchange	Transport
EX_23cump_e	Extracellular exchange	Transport
EX_23dappa_e	Extracellular exchange	Transport
EX_26dap__M_e	Extracellular exchange	Transport
EX_2ddglcn_e	Extracellular exchange	Transport
EX_34dhpac_e	Extracellular exchange	Transport
EX_3amp_e	Extracellular exchange	Transport
EX_3cmp_e	Extracellular exchange	Transport
EX_3gmp_e	Extracellular exchange	Transport
EX_3hcinnm_e	Extracellular exchange	Transport
EX_3hpppn_e	Extracellular exchange	Transport
EX_3ump_e	Extracellular exchange	Transport
EX_4abut_e	Extracellular exchange	Transport
EX_4hoxpacd_e	Extracellular exchange	Transport
EX_4hphac_e	Extracellular exchange	Transport
EX_5dglcn_e	Extracellular exchange	Transport
EX_LalaDgluMdap_e	Extracellular exchange	Transport
EX_LalaDgluMdapDala_e	Extracellular exchange	Transport
EX_abt__D_e	Extracellular exchange	Transport
EX_ac_e	Extracellular exchange	Transport
EX_acald_e	Extracellular exchange	Transport
EX_acgal_e	Extracellular exchange	Transport
EX_acgal1p_e	Extracellular exchange	Transport
[truncated: 263 more rows]

## Sheet: iAF1260
Reaction ID	ORIGINAL Subsystem	Integrated Subsytem
12DGR120tipp	Transport, Inner Membrane	Transport
12DGR140tipp	Transport, Inner Membrane	Transport
12DGR141tipp	Transport, Inner Membrane	Transport
12DGR160tipp	Transport, Inner Membrane	Transport
12DGR161tipp	Transport, Inner Membrane	Transport
12DGR180tipp	Transport, Inner Membrane	Transport
12DGR181tipp	Transport, Inner Membrane	Transport
12PPDRtex	Transport, Outer Membrane Porin	Transport
12PPDRtpp	Transport, Inner Membrane	Transport
12PPDStex	Transport, Outer Membrane Porin	Transport
12PPDStpp	Transport, Inner Membrane	Transport
14GLUCANabcpp	Transport, Inner Membrane	Transport
14GLUCANtexi	Transport, Outer Membrane	Transport
23CAMPtex	Transport, Outer Membrane Porin	Transport
23CCMPtex	Transport, Outer Membrane Porin	Transport
23CGMPtex	Transport, Outer Membrane Porin	Transport
23CUMPtex	Transport, Outer Membrane Porin	Transport
23DAPPAt2pp	Transport, Inner Membrane	Transport
23DAPPAtex	Transport, Outer Membrane Porin	Transport
23PDE2pp	Nucleotide Salvage Pathway	Nucleotide Salvage Pathway
23PDE4pp	Nucleotide Salvage Pathway	Nucleotide Salvage Pathway
23PDE7pp	Nucleotide Salvage Pathway	Nucleotide Salvage Pathway
23PDE9pp	Nucleotide Salvage Pathway	Nucleotide Salvage Pathway
26DAHtex	Transport, Outer Membrane Porin	Transport
2AGPA120tipp	Transport, Inner Membrane	Transport
2AGPA140tipp	Transport, Inner Membrane	Transport
2AGPA141tipp	Transport, Inner Membrane	Transport
2AGPA160tipp	Transport, Inner Membrane	Transport
2AGPA161tipp	Transport, Inner Membrane	Transport
2AGPA180tipp	Transport, Inner Membrane	Transport
2AGPA181tipp	Transport, Inner Membrane	Transport
2AGPE120tipp	Transport, Inner Membrane	Transport
2AGPE140tipp	Transport, Inner Membrane	Transport
2AGPE141tipp	Transport, Inner Membrane	Transport
2AGPE160tipp	Transport, Inner Membrane	Transport
2AGPE161tipp	Transport, Inner Membrane	Transport
2AGPE180tipp	Transport, Inner Membrane	Transport
2AGPE181tipp	Transport, Inner Membrane	Transport
2AGPEAT120	Glycerophospholipid Metabolism	Glycerophospholipid Metabolism
2AGPEAT140	Glycerophospholipid Metabolism	Glycerophospholipid Metabolism
2AGPEAT141	Glycerophospholipid Metabolism	Glycerophospholipid Metabolism
2AGPEAT160	Glycerophospholipid Metabolism	Glycerophospholipid Metabolism
2AGPEAT161	Glycerophospholipid Metabolism	Glycerophospholipid Metabolism
2AGPEAT180	Glycerophospholipid Metabolism	Glycerophospholipid Metabolism
2AGPEAT181	Glycerophospholipid Metabolism	Glycerophospholipid Metabolism
2AGPG120tipp	Transport, Inner Membrane	Transport
2AGPG140tipp	Transport, Inner Membrane	Transport
2AGPG141tipp	Transport, Inner Membrane	Transport
2AGPG160tipp	Transport, Inner Membrane	Transport
2AGPG161tipp	Transport, Inner Membrane	Transport
2AGPG180tipp	Transport, Inner Membrane	Transport
2AGPG181tipp	Transport, Inner Membrane	Transport
2AGPGAT120	Glycerophospholipid Metabolism	Glycerophospholipid Metabolism
2AGPGAT140	Glycerophospholipid Metabolism	Glycerophospholipid Metabolism
2AGPGAT141	Glycerophospholipid Metabolism	Glycerophospholipid Metabolism
2AGPGAT160	Glycerophospholipid Metabolism	Glycerophospholipid Metabolism
2AGPGAT161	Glycerophospholipid Metabolism	Glycerophospholipid Metabolism
2AGPGAT180	Glycerophospholipid Metabolism	Glycerophospholipid Metabolism
2AGPGAT181	Glycerophospholipid Metabolism	Glycerophospholipid Metabolism
2DGLCNRx	Alternate Carbon Metabolism	Alternate Carbon Metabolism
2DGLCNRy	Alternate Carbon Metabolism	Alternate Carbon Metabolism
2DGULRx	Alternate Carbon Metabolism	Alternate Carbon Metabolism
2DGULRy	Alternate Carbon Metabolism	Alternate Carbon Metabolism
2MAHMP	Cofactor and Prosthetic Group Biosynthesis	Cofactor and Prosthetic Group Biosynthesis
34dhpactex	Transport, Outer Membrane Porin	Transport
3AMPtex	Transport, Outer Membrane Porin	Transport
3CMPtex	Transport, Outer Membrane Porin	Transport
3GMPtex	Transport, Outer Membrane Porin	Transport
3HAD100	Cell Envelope Biosynthesis	Cell Envelope Biosynthesis
3HAD120	Cell Envelope Biosynthesis	Cell Envelope Biosynthesis
3HAD121	Cell Envelope Biosynthesis	Cell Envelope Biosynthesis
3HAD140	Cell Envelope Biosynthesis	Cell Envelope Biosynthesis
3HAD141	Cell Envelope Biosynthesis	Cell Envelope Biosynthesis
3HAD160	Cell Envelope Biosynthesis	Cell Envelope Biosynthesis
3HAD161	Cell Envelope Biosynthesis	Cell Envelope Biosynthesis
3HAD180	Cell Envelope Biosynthesis	Cell Envelope Biosynthesis
3HAD181	Cell Envelope Biosynthesis	Cell Envelope Biosynthesis
3HAD40	Cell Envelope Biosynthesis	Cell Envelope Biosynthesis
3HAD60	Cell Envelope Biosynthesis	Cell Envelope Biosynthesis
3HAD80	Cell Envelope Biosynthesis	Cell Envelope Biosynthesis
3HCINNMH	Alternate Carbon Metabolism	Alternate Carbon Metabolism
3HPPPNH	Alternate Carbon Metabolism	Alternate Carbon Metabolism
3KGK	Alternate Carbon Metabolism	Alternate Carbon Metabolism
3NTD2pp	Nucleotide Salvage Pathway	Nucleotide Salvage Pathway
3NTD4pp	Nucleotide Salvage Pathway	Nucleotide Salvage Pathway
3NTD7pp	Nucleotide Salvage Pathway	Nucleotide Salvage Pathway
3NTD9pp	Nucleotide Salvage Pathway	Nucleotide Salvage Pathway
3OAR100	Cell Envelope Biosynthesis	Cell Envelope Biosynthesis
3OAR120	Cell Envelope Biosynthesis	Cell Envelope Biosynthesis
3OAR121	Cell Envelope Biosynthesis	Cell Envelope Biosynthesis
3OAR140	Cell Envelope Biosynthesis	Cell Envelope Biosynthesis
3OAR141	Cell Envelope Biosynthesis	Cell Envelope Biosynthesis
3OAR160	Cell Envelope Biosynthesis	Cell Envelope Biosynthesis
3OAR161	Cell Envelope Biosynthesis	Cell Envelope Biosynthesis
3OAR180	Cell Envelope Biosynthesis	Cell Envelope Biosynthesis
3OAR181	Cell Envelope Biosynthesis	Cell Envelope Biosynthesis
3OAR40	Cell Envelope Biosynthesis	Cell Envelope Biosynthesis
3OAR60	Cell Envelope Biosynthesis	Cell Envelope Biosynthesis
3OAR80	Cell Envelope Biosynthesis	Cell Envelope Biosynthesis
3OAS100	Cell Envelope Biosynthesis	Cell Envelope Biosynthesis
3OAS120	Cell Envelope Biosynthesis	Cell Envelope Biosynthesis
3OAS121	Cell Envelope Biosynthesis	Cell Envelope Biosynthesis
3OAS140	Cell Envelope Biosynthesis	Cell Envelope Biosynthesis
3OAS141	Cell Envelope Biosynthesis	Cell Envelope Biosynthesis
3OAS160	Cell Envelope Biosynthesis	Cell Envelope Biosynthesis
3OAS161	Cell Envelope Biosynthesis	Cell Envelope Biosynthesis
3OAS180	Cell Envelope Biosynthesis	Cell Envelope Biosynthesis
3OAS181	Cell Envelope Biosynthesis	Cell Envelope Biosynthesis
3OAS60	Cell Envelope Biosynthesis	Cell Envelope Biosynthesis
3OAS80	Cell Envelope Biosynthesis	Cell Envelope Biosynthesis
3PEPTabcpp	Murein Recycling	Murein Recycling
3PEPTtex	Transport, Outer Membrane Porin	Transport
3UMPtex	Transport, Outer Membrane Porin	Transport
42A12BOOXpp	Nitrogen Metabolism	Nitrogen Metabolism
4HOXPACDtex	Transport, Outer Membrane Porin	Transport
4HTHRS	Cofactor and Prosthetic Group Biosynthesis	Cofactor and Prosthetic Group Biosynthesis
4PCP	Murein Recycling	Murein Recycling
4PCPpp	Murein Recycling	Murein Recycling
4PEPTabcpp	Murein Recycling	Murein Recycling
4PEPTtex	Transport, Outer Membrane Porin	Transport
5DGLCNR	Alternate Carbon Metabolism	Alternate Carbon Metabolism
5DGLCNt2rpp	Transport, Inner Membrane	Transport
5DGLCNtex	Transport, Outer Membrane Porin	Transport
5DOAN	Cofactor and Prosthetic Group Biosynthesis	Cofactor and Prosthetic Group Biosynthesis
A5PISO	Alternate Carbon Metabolism	Alternate Carbon Metabolism
AACPS1	Cell Envelope Biosynthesis	Cell Envelope Biosynthesis
AACPS2	Cell Envelope Biosynthesis	Cell Envelope Biosynthesis
AACPS3	Cell Envelope Biosynthesis	Cell Envelope Biosynthesis
AACPS4	Cell Envelope Biosynthesis	Cell Envelope Biosynthesis
AACPS5	Cell Envelope Biosynthesis	Cell Envelope Biosynthesis
AACPS6	Cell Envelope Biosynthesis	Cell Envelope Biosynthesis
AACPS7	Cell Envelope Biosynthesis	Cell Envelope Biosynthesis
AACPS8	Cell Envelope Biosynthesis	Cell Envelope Biosynthesis
AACPS9	Cell Envelope Biosynthesis	Cell Envelope Biosynthesis
AACTOOR	Methylglyoxal Metabolism	Methylglyoxal Metabolism
AADDGT	Cell Envelope Biosynthesis	Cell Envelope Biosynthesis
AAMYL	Alternate Carbon Metabolism	Alternate Carbon Metabolism
AAMYLpp	Alternate Carbon Metabolism	Alternate Carbon Metabolism
AB6PGH	Alternate Carbon Metabolism	Alternate Carbon Metabolism
ABTA	Arginine and Proline Metabolism	Arginine and Proline Metabolism
ABUTD	Arginine and Proline Metabolism	Arginine and Proline Metabolism
ABUTt2pp	Transport, Inner Membrane	Transport
ABUTtex	Transport, Outer Membrane Porin	Transport
ACACCT	Alternate Carbon Metabolism	Alternate Carbon Metabolism
ACACT1r	Membrane Lipid Metabolism	Membrane Lipid Metabolism
ACACt2pp	Transport, Inner Membrane	Transport
ACACtex	Transport, Outer Membrane Porin	Transport
ACALD	Pyruvate Metabolism	Pyruvate Metabolism
ACALDtex	Transport, Outer Membrane Porin	Transport
ACALDtpp	Transport, Inner Membrane	Transport
ACANTHAT	Tyrosine, Tryptophan, and Phenylalanine Metabolism	Tyrosine, Tryptophan, and Phenylalanine Metabolism
ACBIPGT	Cofactor and Prosthetic Group Biosynthesis	Cofactor and Prosthetic Group Biosynthesis
ACCOAC	Membrane Lipid Metabolism	Membrane Lipid Metabolism
ACCOAL	Alternate Carbon Metabolism	Alternate Carbon Metabolism
ACGAL1PPpp	Alternate Carbon Metabolism	Alternate Carbon Metabolism
ACGAL1Ptex	Transport, Outer Membrane Porin	Transport
ACGALtex	Transport, Outer Membrane Porin	Transport
ACGAM1PPpp	Alternate Carbon Metabolism	Alternate Carbon Metabolism
ACGAM1Ptex	Transport, Outer Membrane Porin	Transport
ACGAMK	Murein Recycling	Murein Recycling
ACGAMT	Cell Envelope Biosynthesis	Cell Envelope Biosynthesis
ACGAptspp	Transport, Inner Membrane	Transport
ACGAtex	Transport, Outer Membrane Porin	Transport
ACGK	Arginine and Proline Metabolism	Arginine and Proline Metabolism
ACGS	Arginine and Proline Metabolism	Arginine and Proline Metabolism
ACHBS	Valine, Leucine, and Isoleucine Metabolism	Valine, Leucine, and Isoleucine Metabolism
ACKr	Pyruvate Metabolism	Pyruvate Metabolism
ACLS	Valine, Leucine, and Isoleucine Metabolism	Valine, Leucine, and Isoleucine Metabolism
ACM6PH	Alternate Carbon Metabolism	Alternate Carbon Metabolism
ACMAMUT	Cell Envelope Biosynthesis	Cell Envelope Biosynthesis
ACMANAptspp	Transport, Inner Membrane	Transport
ACMANAtex	Transport, Outer Membrane Porin	Transport
ACMUMptspp	Transport, Inner Membrane	Transport
ACMUMtex	Transport, Outer Membrane Porin	Transport
ACNAMt2pp	Transport, Inner Membrane	Transport
ACNAMtex	Transport, Outer Membrane	Transport
ACNML	Alternate Carbon Metabolism	Alternate Carbon Metabolism
ACOAD1f	Membrane Lipid Metabolism	Membrane Lipid Metabolism
ACOAD2f	Membrane Lipid Metabolism	Membrane Lipid Metabolism
ACOAD3f	Membrane Lipid Metabolism	Membrane Lipid Metabolism
ACOAD4f	Membrane Lipid Metabolism	Membrane Lipid Metabolism
ACOAD5f	Membrane Lipid Metabolism	Membrane Lipid Metabolism
ACOAD6f	Membrane Lipid Metabolism	Membrane Lipid Metabolism
ACOAD7f	Membrane Lipid Metabolism	Membrane Lipid Metabolism
ACOAD8f	Membrane Lipid Metabolism	Membrane Lipid Metabolism
ACOATA	Membrane Lipid Metabolism	Membrane Lipid Metabolism
ACODA	Arginine and Proline Metabolism	Arginine and Proline Metabolism
ACOLIPAtex	Lipopolysaccharide Biosynthesis / Recycling	Lipopolysaccharide Biosynthesis / Recycling
ACONIs	Unassigned	Unassigned
ACONMT	Unassigned	Unassigned
ACONTa	Citric Acid Cycle	Citric Acid Cycle
ACONTb	Citric Acid Cycle	Citric Acid Cycle
ACOTA	Arginine and Proline Metabolism	Arginine and Proline Metabolism
ACPS1	Cofactor and Prosthetic Group Biosynthesis	Cofactor and Prosthetic Group Biosynthesis
ACS	Pyruvate Metabolism	Pyruvate Metabolism
ACSERtex	Transport, Outer Membrane Porin	Transport
ACSERtpp	Transport, Inner Membrane	Transport
ACt2rpp	Transport, Inner Membrane	Transport
ACt4pp	Transport, Inner Membrane	Transport
ACtex	Transport, Outer Membrane Porin	Transport
ADA	Nucleotide Salvage Pathway	Nucleotide Salvage Pathway
ADCL	Cofactor and Prosthetic Group Biosynthesis	Cofactor and Prosthetic Group Biosynthesis
ADCS	Cofactor and Prosthetic Group Biosynthesis	Cofactor and Prosthetic Group Biosynthesis
ADD	Nucleotide Salvage Pathway	Nucleotide Salvage Pathway
ADEt2rpp	Transport, Inner Membrane	Transport
ADEtex	Transport, Outer Membrane Porin	Transport
ADK1	Nucleotide Salvage Pathway	Nucleotide Salvage Pathway
ADK3	Nucleotide Salvage Pathway	Nucleotide Salvage Pathway
ADK4	Nucleotide Salvage Pathway	Nucleotide Salvage Pathway
ADMDC	Arginine and Proline Metabolism	Arginine and Proline Metabolism
ADNCYC	Nucleotide Salvage Pathway	Nucleotide Salvage Pathway
ADNK1	Nucleotide Salvage Pathway	Nucleotide Salvage Pathway
ADNUC	Alternate Carbon Metabolism	Alternate Carbon Metabolism
ADNt2pp_copy1	Transport, Inner Membrane	Transport
ADNt2pp_copy2	Transport, Inner Membrane	Transport
ADNtex	Transport, Outer Membrane	Transport
ADOCBIK	Cofactor and Prosthetic Group Biosynthesis	Cofactor and Prosthetic Group Biosynthesis
ADOCBLS	Cofactor and Prosthetic Group Biosynthesis	Cofactor and Prosthetic Group Biosynthesis
ADOCBLabcpp	Transport, Inner Membrane	Transport
ADOCBLtonex	Transport, Outer Membrane	Transport
ADPRDP	Nucleotide Salvage Pathway	Nucleotide Salvage Pathway
ADPT	Nucleotide Salvage Pathway	Nucleotide Salvage Pathway
ADSK	Cysteine Metabolism	Cysteine Metabolism
ADSL1r	Purine and Pyrimidine Biosynthesis	Purine and Pyrimidine Biosynthesis
ADSL2r	Purine and Pyrimidine Biosynthesis	Purine and Pyrimidine Biosynthesis
ADSS	Purine and Pyrimidine Biosynthesis	Purine and Pyrimidine Biosynthesis
AGDC	Alternate Carbon Metabolism	Alternate Carbon Metabolism
AGM3PA	Murein Recycling	Murein Recycling
AGM3PApp	Murein Recycling	Murein Recycling
AGM3PH	Murein Recycling	Murein Recycling
AGM3Pt2pp	Murein Recycling	Murein Recycling
AGM4PA	Murein Recycling	Murein Recycling
AGM4PApp	Murein Recycling	Murein Recycling
AGM4PCP	Murein Recycling	Murein Recycling
AGM4PCPpp	Murein Recycling	Murein Recycling
AGM4PH	Murein Recycling	Murein Recycling
AGM4Pt2pp	Murein Recycling	Murein Recycling
AGMH	Murein Recycling	Murein Recycling
AGMHE	Lipopolysaccharide Biosynthesis / Recycling	Lipopolysaccharide Biosynthesis / Recycling
AGMT	Arginine and Proline Metabolism	Arginine and Proline Metabolism
AGMt2pp	Murein Recycling	Murein Recycling
AGMtex	Transport, Outer Membrane Porin	Transport
AGPAT120	Glycerophospholipid Metabolism	Glycerophospholipid Metabolism
AGPAT140	Glycerophospholipid Metabolism	Glycerophospholipid Metabolism
AGPAT141	Glycerophospholipid Metabolism	Glycerophospholipid Metabolism
AGPAT160	Glycerophospholipid Metabolism	Glycerophospholipid Metabolism
AGPAT161	Glycerophospholipid Metabolism	Glycerophospholipid Metabolism
AGPAT180	Glycerophospholipid Metabolism	Glycerophospholipid Metabolism
AGPAT181	Glycerophospholipid Metabolism	Glycerophospholipid Metabolism
AGPR	Arginine and Proline Metabolism	Arginine and Proline Metabolism
AGt3	Inorganic Ion Transport and Metabolism	Transport
AHCYSNS	Methionine Metabolism	Methionine Metabolism
AICART	Purine and Pyrimidine Biosynthesis	Purine and Pyrimidine Biosynthesis
AIRC2	Purine and Pyrimidine Biosynthesis	Purine and Pyrimidine Biosynthesis
AIRC3	Purine and Pyrimidine Biosynthesis	Purine and Pyrimidine Biosynthesis
AKGDH	Citric Acid Cycle	Citric Acid Cycle
AKGt2rpp	Transport, Inner Membrane	Transport
AKGtex	Transport, Outer Membrane Porin	Transport
ALAALAD	Murein Recycling	Murein Recycling
ALAALAabcpp	Transport, Inner Membrane	Transport
ALAALAr	Cell Envelope Biosynthesis	Cell Envelope Biosynthesis
ALAALAtex	Transport, Outer Membrane Porin	Transport
ALAGLUE	Murein Recycling	Murein Recycling
ALAR	Alanine and Aspartate Metabolism	Alanine and Aspartate Metabolism
ALATA_D2	Cofactor and Prosthetic Group Biosynthesis	Cofactor and Prosthetic Group Biosynthesis
ALATA_L	Alanine and Aspartate Metabolism	Alanine and Aspartate Metabolism
ALATA_L2	Cofactor and Prosthetic Group Biosynthesis	Cofactor and Prosthetic Group Biosynthesis
ALATRS	tRNA Charging	tRNA Charging
ALAabcpp	Transport, Inner Membrane	Transport
ALAt2pp	Transport, Inner Membrane	Transport
ALAt4pp	Transport, Inner Membrane	Transport
ALAtex	Transport, Outer Membrane Porin	Transport
ALCD19	Alternate Carbon Metabolism	Alternate Carbon Metabolism
ALCD2x	Pyruvate Metabolism	Pyruvate Metabolism
ALDD19xr	Alternate Carbon Metabolism	Alternate Carbon Metabolism
ALDD2x	Alternate Carbon Metabolism	Alternate Carbon Metabolism
ALDD2y	Alternate Carbon Metabolism	Alternate Carbon Metabolism
ALDD3y	Alternate Carbon Metabolism	Alternate Carbon Metabolism
ALDD4	Alternate Carbon Metabolism	Alternate Carbon Metabolism
ALLK	Alternate Carbon Metabolism	Alternate Carbon Metabolism
ALLPI	Alternate Carbon Metabolism	Alternate Carbon Metabolism
ALLTAMH	Alternate Carbon Metabolism	Alternate Carbon Metabolism
ALLTN	Nitrogen Metabolism	Nitrogen Metabolism
ALLTNt2rpp	Transport, Inner Membrane	Transport
ALLTNtex	Transport, Outer Membrane Porin	Transport
ALLULPE	Alternate Carbon Metabolism	Alternate Carbon Metabolism
ALLabcpp	Transport, Inner Membrane	Transport
ALLtex	Transport, Outer Membrane Porin	Transport
ALPATE160pp	Unassigned	Unassigned
ALPATG160pp	Unassigned	Unassigned
ALR2	Methylglyoxal Metabolism	Methylglyoxal Metabolism
ALR4x	Glycerophospholipid Metabolism	Glycerophospholipid Metabolism
ALTRH	Alternate Carbon Metabolism	Alternate Carbon Metabolism
AM3PA	Murein Recycling	Murein Recycling
AM4PA	Murein Recycling	Murein Recycling
AM4PCP	Murein Recycling	Murein Recycling
AMALT1	Alternate Carbon Metabolism	Alternate Carbon Metabolism
AMALT2	Alternate Carbon Metabolism	Alternate Carbon Metabolism
AMALT3	Alternate Carbon Metabolism	Alternate Carbon Metabolism
AMALT4	Alternate Carbon Metabolism	Alternate Carbon Metabolism
AMANAPEr	Alternate Carbon Metabolism	Alternate Carbon Metabolism
AMANK	Alternate Carbon Metabolism	Alternate Carbon Metabolism
AMAOTr	Cofactor and Prosthetic Group Biosynthesis	Cofactor and Prosthetic Group Biosynthesis
AMMQLT8	Cofactor and Prosthetic Group Biosynthesis	Cofactor and Prosthetic Group Biosynthesis
AMPMS2	Cofactor and Prosthetic Group Biosynthesis	Cofactor and Prosthetic Group Biosynthesis
AMPN	Nucleotide Salvage Pathway	Nucleotide Salvage Pathway
AMPTASECG	Cysteine Metabolism	Cysteine Metabolism
AMPTASEPG	Arginine and Proline Metabolism	Arginine and Proline Metabolism
AMPtex	Transport, Outer Membrane Porin	Transport
ANHGMtex	Transport, Outer Membrane Porin	Transport
ANHMK	Murein Recycling	Murein Recycling
ANPRT	Tyrosine, Tryptophan, and Phenylalanine Metabolism	Tyrosine, Tryptophan, and Phenylalanine Metabolism
ANS	Tyrosine, Tryptophan, and Phenylalanine Metabolism	Tyrosine, Tryptophan, and Phenylalanine Metabolism
AOBUTDs	Threonine and Lysine Metabolism	Threonine and Lysine Metabolism
AOXSr	Cofactor and Prosthetic Group Biosynthesis	Cofactor and Prosthetic Group Biosynthesis
AP4AH	Nucleotide Salvage Pathway	Nucleotide Salvage Pathway
AP5AH	Nucleotide Salvage Pathway	Nucleotide Salvage Pathway
APRAUR	Cofactor and Prosthetic Group Biosynthesis	Cofactor and Prosthetic Group Biosynthesis
ARAI	Alternate Carbon Metabolism	Alternate Carbon Metabolism
ARBTNR1	Inorganic Ion Transport and Metabolism	Transport
ARBTNR2	Inorganic Ion Transport and Metabolism	Transport
ARBTNR3	Inorganic Ion Transport and Metabolism	Transport
ARBTNabcpp	Transport, Inner Membrane	Transport
ARBTNexs	Inorganic Ion Transport and Metabolism	Transport
ARBTNtex	Transport, Outer Membrane	Transport
ARBTNtonex	Transport, Outer Membrane	Transport
ARBTNtpp	Inorganic Ion Transport and Metabolism	Transport
ARBabcpp	Transport, Inner Membrane	Transport
ARBt2rpp	Transport, Inner Membrane	Transport
ARBt3ipp	Transport, Inner Membrane	Transport
ARBtex	Transport, Outer Membrane Porin	Transport
ARGAGMt7pp	Transport, Inner Membrane	Transport
ARGDC	Arginine and Proline Metabolism	Arginine and Proline Metabolism
ARGDCpp	Arginine and Proline Metabolism	Arginine and Proline Metabolism
ARGORNt7pp	Transport, Inner Membrane	Transport
ARGSL	Arginine and Proline Metabolism	Arginine and Proline Metabolism
ARGSS	Arginine and Proline Metabolism	Arginine and Proline Metabolism
ARGTRS	tRNA Charging	tRNA Charging
ARGabcpp	Transport, Inner Membrane	Transport
ARGt3pp	Transport, Inner Membrane	Transport
ARGtex	Transport, Outer Membrane Porin	Transport
ASAD	Threonine and Lysine Metabolism	Threonine and Lysine Metabolism
ASCBPL	Alternate Carbon Metabolism	Alternate Carbon Metabolism
ASCBptspp	Transport, Inner Membrane	Transport
ASCBtex	Transport, Outer Membrane Porin	Transport
ASNN	Alanine and Aspartate Metabolism	Alanine and Aspartate Metabolism
ASNNpp	Alanine and Aspartate Metabolism	Alanine and Aspartate Metabolism
ASNS1	Alanine and Aspartate Metabolism	Alanine and Aspartate Metabolism
ASNS2	Alanine and Aspartate Metabolism	Alanine and Aspartate Metabolism
ASNTRS	tRNA Charging	tRNA Charging
ASNabcpp	Transport, Inner Membrane	Transport
ASNt2rpp	Transport, Inner Membrane	Transport
ASNtex	Transport, Outer Membrane Porin	Transport
ASO3t8pp	Transport, Inner Membrane	Transport
ASO3tex	Transport, Outer Membrane Porin	Transport
ASP1DC	Cofactor and Prosthetic Group Biosynthesis	Cofactor and Prosthetic Group Biosynthesis
ASPCT	Purine and Pyrimidine Biosynthesis	Purine and Pyrimidine Biosynthesis
ASPK	Threonine and Lysine Metabolism	Threonine and Lysine Metabolism
ASPO3	Cofactor and Prosthetic Group Biosynthesis	Cofactor and Prosthetic Group Biosynthesis
ASPO4	Cofactor and Prosthetic Group Biosynthesis	Cofactor and Prosthetic Group Biosynthesis
ASPO5	Cofactor and Prosthetic Group Biosynthesis	Cofactor and Prosthetic Group Biosynthesis
ASPO6	Cofactor and Prosthetic Group Biosynthesis	Cofactor and Prosthetic Group Biosynthesis
ASPT	Alanine and Aspartate Metabolism	Alanine and Aspartate Metabolism
ASPTA	Alanine and Aspartate Metabolism	Alanine and Aspartate Metabolism
ASPTRS	tRNA Charging	tRNA Charging
ASPabcpp	Transport, Inner Membrane	Transport
ASPt2_2pp	Transport, Inner Membrane	Transport
ASPt2_3pp	Transport, Inner Membrane	Transport
ASPt2pp	Transport, Inner Membrane	Transport
ASPtex	Transport, Outer Membrane Porin	Transport
ASR	Inorganic Ion Transport and Metabolism	Transport
AST	Arginine and Proline Metabolism	Arginine and Proline Metabolism
ATHRDHr	Threonine and Lysine Metabolism	Threonine and Lysine Metabolism
ATPHs	Nucleotide Salvage Pathway	Nucleotide Salvage Pathway
ATPM	Biomass and maintenance functions	Unassigned
ATPPRT	Histidine Metabolism	Histidine Metabolism
ATPS4rpp	Oxidative Phosphorylation	Oxidative Phosphorylation
BALAt2pp	Transport, Inner Membrane	Transport
BALAtex	Transport, Outer Membrane Porin	Transport
BETALDHx	Unassigned	Unassigned
BETALDHy	Unassigned	Unassigned
BPNT	Cysteine Metabolism	Cysteine Metabolism
BSORx	Cofactor and Prosthetic Group Biosynthesis	Cofactor and Prosthetic Group Biosynthesis
BSORy	Cofactor and Prosthetic Group Biosynthesis	Cofactor and Prosthetic Group Biosynthesis
BTS4	Cofactor and Prosthetic Group Biosynthesis	Cofactor and Prosthetic Group Biosynthesis
BUTCT	Alternate Carbon Metabolism	Alternate Carbon Metabolism
BUTSO3abcpp	Transport, Inner Membrane	Transport
BUTSO3tex	Transport, Outer Membrane Porin	Transport
BUTt2rpp	Transport, Inner Membrane	Transport
BUTtex	Transport, Outer Membrane Porin	Transport
CA2t3pp	Inorganic Ion Transport and Metabolism	Transport
CA2tex	Transport, Outer Membrane Porin	Transport
CADVtpp	Transport, Inner Membrane	Transport
CAT	Unassigned	Unassigned
CAt6pp	Inorganic Ion Transport and Metabolism	Transport
CBIAT	Cofactor and Prosthetic Group Biosynthesis	Cofactor and Prosthetic Group Biosynthesis
CBItonex	Transport, Outer Membrane	Transport
CBIuabcpp	Transport, Inner Membrane	Transport
CBL1abcpp	Transport, Inner Membrane	Transport
CBL1tonex	Transport, Outer Membrane	Transport
CBLAT	Cofactor and Prosthetic Group Biosynthesis	Cofactor and Prosthetic Group Biosynthesis
CBMKr	Unassigned	Unassigned
CBPS	Arginine and Proline Metabolism	Arginine and Proline Metabolism
CD2abcpp	Inorganic Ion Transport and Metabolism	Transport
CD2t3pp	Inorganic Ion Transport and Metabolism	Transport
CD2tex	Transport, Outer Membrane Porin	Transport
CD2tpp	Inorganic Ion Transport and Metabolism	Transport
CDAPPA120	Glycerophospholipid Metabolism	Glycerophospholipid Metabolism
CDAPPA140	Glycerophospholipid Metabolism	Glycerophospholipid Metabolism
CDAPPA141	Glycerophospholipid Metabolism	Glycerophospholipid Metabolism
CDAPPA160	Glycerophospholipid Metabolism	Glycerophospholipid Metabolism
CDAPPA161	Glycerophospholipid Metabolism	Glycerophospholipid Metabolism
CDAPPA180	Glycerophospholipid Metabolism	Glycerophospholipid Metabolism
CDAPPA181	Glycerophospholipid Metabolism	Glycerophospholipid Metabolism
CDPMEK	Cofactor and Prosthetic Group Biosynthesis	Cofactor and Prosthetic Group Biosynthesis
CFAS160E	Glycerophospholipid Metabolism	Glycerophospholipid Metabolism
CFAS160G	Glycerophospholipid Metabolism	Glycerophospholipid Metabolism
CFAS180E	Glycerophospholipid Metabolism	Glycerophospholipid Metabolism
CFAS180G	Glycerophospholipid Metabolism	Glycerophospholipid Metabolism
CGLYabcpp	Transport, Inner Membrane	Transport
CGLYtex	Transport, Outer Membrane Porin	Transport
CHLabcpp	Transport, Inner Membrane	Transport
CHLt2pp	Transport, Inner Membrane	Transport
CHLtex	Transport, Outer Membrane Porin	Transport
CHORM	Tyrosine, Tryptophan, and Phenylalanine Metabolism	Tyrosine, Tryptophan, and Phenylalanine Metabolism
CHORS	Tyrosine, Tryptophan, and Phenylalanine Metabolism	Tyrosine, Tryptophan, and Phenylalanine Metabolism
CHRPL	Cofactor and Prosthetic Group Biosynthesis	Cofactor and Prosthetic Group Biosynthesis
CINNDO	Alternate Carbon Metabolism	Alternate Carbon Metabolism
CITL	Citric Acid Cycle	Citric Acid Cycle
CITt7pp	Transport, Inner Membrane	Transport
CITtex	Transport, Outer Membrane Porin	Transport
CLIPAtex	Lipopolysaccharide Biosynthesis / Recycling	Lipopolysaccharide Biosynthesis / Recycling
CLPNH120pp	Glycerophospholipid Metabolism	Glycerophospholipid Metabolism
CLPNH140pp	Glycerophospholipid Metabolism	Glycerophospholipid Metabolism
CLPNH141pp	Glycerophospholipid Metabolism	Glycerophospholipid Metabolism
CLPNH160pp	Glycerophospholipid Metabolism	Glycerophospholipid Metabolism
CLPNH161pp	Glycerophospholipid Metabolism	Glycerophospholipid Metabolism
CLPNH180pp	Glycerophospholipid Metabolism	Glycerophospholipid Metabolism
CLPNH181pp	Glycerophospholipid Metabolism	Glycerophospholipid Metabolism
CLPNS120pp	Glycerophospholipid Metabolism	Glycerophospholipid Metabolism
CLPNS140pp	Glycerophospholipid Metabolism	Glycerophospholipid Metabolism
CLPNS141pp	Glycerophospholipid Metabolism	Glycerophospholipid Metabolism
CLPNS160pp	Glycerophospholipid Metabolism	Glycerophospholipid Metabolism
CLPNS161pp	Glycerophospholipid Metabolism	Glycerophospholipid Metabolism
CLPNS180pp	Glycerophospholipid Metabolism	Glycerophospholipid Metabolism
CLPNS181pp	Glycerophospholipid Metabolism	Glycerophospholipid Metabolism
CLt3_2pp	Inorganic Ion Transport and Metabolism	Transport
CLtex	Transport, Outer Membrane Porin	Transport
CMPN	Nucleotide Salvage Pathway	Nucleotide Salvage Pathway
CMPtex	Transport, Outer Membrane Porin	Transport
CO2tex	Transport, Outer Membrane Porin	Transport
CO2tpp	Transport, Inner Membrane	Transport
COBALT2abcpp	Inorganic Ion Transport and Metabolism	Transport
COBALT2t3pp	Inorganic Ion Transport and Metabolism	Transport
COBALT2tex	Transport, Outer Membrane Porin	Transport
COBALT2tpp	Inorganic Ion Transport and Metabolism	Transport
COLIPAabcpp	Lipopolysaccharide Biosynthesis / Recycling	Lipopolysaccharide Biosynthesis / Recycling
COLIPAtex	Lipopolysaccharide Biosynthesis / Recycling	Lipopolysaccharide Biosynthesis / Recycling
CPGNR1	Inorganic Ion Transport and Metabolism	Transport
CPGNR2	Inorganic Ion Transport and Metabolism	Transport
CPGNR3	Inorganic Ion Transport and Metabolism	Transport
CPGNUtex	Inorganic Ion Transport and Metabolism	Transport
CPGNUtpp	Inorganic Ion Transport and Metabolism	Transport
CPGNabcpp	Transport, Inner Membrane	Transport
CPGNexs	Inorganic Ion Transport and Metabolism	Transport
CPGNtonex	Transport, Outer Membrane	Transport
CPPPGO	Cofactor and Prosthetic Group Biosynthesis	Cofactor and Prosthetic Group Biosynthesis
CPPPGO2	Cofactor and Prosthetic Group Biosynthesis	Cofactor and Prosthetic Group Biosynthesis
CRNBTCT	Oxidative Phosphorylation	Oxidative Phosphorylation
CRNCAL2	Oxidative Phosphorylation	Oxidative Phosphorylation
CRNCAR	Oxidative Phosphorylation	Oxidative Phosphorylation
CRNCBCT	Oxidative Phosphorylation	Oxidative Phosphorylation
CRNCDH	Oxidative Phosphorylation	Oxidative Phosphorylation
CRNDCAL2	Oxidative Phosphorylation	Oxidative Phosphorylation
CRNDabcpp	Transport, Inner Membrane	Transport
CRNDt2rpp	Transport, Inner Membrane	Transport
CRNabcpp	Transport, Inner Membrane	Transport
CRNt2rpp	Transport, Inner Membrane	Transport
CRNt7pp	Transport, Inner Membrane	Transport
CRNt8pp	Transport, Inner Membrane	Transport
CRNtex	Transport, Outer Membrane Porin	Transport
CS	Citric Acid Cycle	Citric Acid Cycle
CSND	Nucleotide Salvage Pathway	Nucleotide Salvage Pathway
CSNt2pp	Transport, Inner Membrane	Transport
CSNtex	Transport, Outer Membrane Porin	Transport
CTBTCAL2	Oxidative Phosphorylation	Oxidative Phosphorylation
CTBTabcpp	Transport, Inner Membrane	Transport
CTBTt2rpp	Transport, Inner Membrane	Transport
CTPS2	Purine and Pyrimidine Biosynthesis	Purine and Pyrimidine Biosynthesis
CU1Opp	Inorganic Ion Transport and Metabolism	Transport
CU1abcpp	Inorganic Ion Transport and Metabolism	Transport
CU2abcpp	Inorganic Ion Transport and Metabolism	Transport
CU2tex	Transport, Outer Membrane Porin	Transport
CU2tpp	Inorganic Ion Transport and Metabolism	Transport
CUt3	Transport, Outer Membrane	Transport
CUtex	Transport, Outer Membrane Porin	Transport
CYANST	Unassigned	Unassigned
CYANSTpp	Inorganic Ion Transport and Metabolism	Transport
CYANtex	Transport, Outer Membrane Porin	Transport
CYNTAH	Nitrogen Metabolism	Nitrogen Metabolism
CYNTt2pp	Transport, Inner Membrane	Transport
CYNTtex	Transport, Outer Membrane Porin	Transport
CYSDDS	Cysteine Metabolism	Cysteine Metabolism
CYSDS	Cysteine Metabolism	Cysteine Metabolism
CYSDabcpp	Transport, Inner Membrane	Transport
CYSDtex	Transport, Outer Membrane Porin	Transport
CYSS	Cysteine Metabolism	Cysteine Metabolism
CYSSADS	Cysteine Metabolism	Cysteine Metabolism
CYSTL	Methionine Metabolism	Methionine Metabolism
CYSTRS	tRNA Charging	tRNA Charging
CYSabc2pp	Transport, Inner Membrane	Transport
CYSabcpp	Transport, Inner Membrane	Transport
CYStex	Transport, Outer Membrane Porin	Transport
CYStpp	Transport, Inner Membrane	Transport
CYTBD2pp	Oxidative Phosphorylation	Oxidative Phosphorylation
CYTBDpp	Oxidative Phosphorylation	Oxidative Phosphorylation
CYTBO3_4pp	Oxidative Phosphorylation	Oxidative Phosphorylation
CYTD	Nucleotide Salvage Pathway	Nucleotide Salvage Pathway
CYTDH	Alternate Carbon Metabolism	Alternate Carbon Metabolism
CYTDK2	Nucleotide Salvage Pathway	Nucleotide Salvage Pathway
CYTDt2pp_copy1	Transport, Inner Membrane	Transport
CYTDt2pp_copy2	Transport, Inner Membrane	Transport
CYTDtex	Transport, Outer Membrane Porin	Transport
CYTK1	Nucleotide Salvage Pathway	Nucleotide Salvage Pathway
CYTK2	Nucleotide Salvage Pathway	Nucleotide Salvage Pathway
DAAD	Alanine and Aspartate Metabolism	Alanine and Aspartate Metabolism
DADA	Nucleotide Salvage Pathway	Nucleotide Salvage Pathway
DADK	Nucleotide Salvage Pathway	Nucleotide Salvage Pathway
DADNt2pp	Transport, Inner Membrane	Transport
DADNtex	Transport, Outer Membrane	Transport
DAGK120	Glycerophospholipid Metabolism	Glycerophospholipid Metabolism
DAGK140	Glycerophospholipid Metabolism	Glycerophospholipid Metabolism
DAGK141	Glycerophospholipid Metabolism	Glycerophospholipid Metabolism
DAGK160	Glycerophospholipid Metabolism	Glycerophospholipid Metabolism
DAGK161	Glycerophospholipid Metabolism	Glycerophospholipid Metabolism
DAGK180	Glycerophospholipid Metabolism	Glycerophospholipid Metabolism
DAGK181	Glycerophospholipid Metabolism	Glycerophospholipid Metabolism
DALAt2pp	Transport, Inner Membrane	Transport
DALAtex	Transport, Outer Membrane Porin	Transport
DAMPtex	Transport, Outer Membrane Porin	Transport
DAPAL	Alternate Carbon Metabolism	Alternate Carbon Metabolism
DAPDC	Threonine and Lysine Metabolism	Threonine and Lysine Metabolism
DAPE	Threonine and Lysine Metabolism	Threonine and Lysine Metabolism
DAPabcpp	Transport, Inner Membrane	Transport
DAPtex	Transport, Outer Membrane Porin	Transport
DASYN120	Glycerophospholipid Metabolism	Glycerophospholipid Metabolism
DASYN140	Glycerophospholipid Metabolism	Glycerophospholipid Metabolism
DASYN141	Glycerophospholipid Metabolism	Glycerophospholipid Metabolism
DASYN160	Glycerophospholipid Metabolism	Glycerophospholipid Metabolism
DASYN161	Glycerophospholipid Metabolism	Glycerophospholipid Metabolism
DASYN180	Glycerophospholipid Metabolism	Glycerophospholipid Metabolism
DASYN181	Glycerophospholipid Metabolism	Glycerophospholipid Metabolism
DATPHs	Nucleotide Salvage Pathway	Nucleotide Salvage Pathway
DB4PS	Cofactor and Prosthetic Group Biosynthesis	Cofactor and Prosthetic Group Biosynthesis
DBTS	Cofactor and Prosthetic Group Biosynthesis	Cofactor and Prosthetic Group Biosynthesis
DCAtex	Transport, Outer Membrane Porin	Transport
DCMPtex	Transport, Outer Membrane Porin	Transport
DCTPD	Nucleotide Salvage Pathway	Nucleotide Salvage Pathway
DCYTD	Nucleotide Salvage Pathway	Nucleotide Salvage Pathway
DCYTt2pp	Transport, Inner Membrane	Transport
DCYTtex	Transport, Outer Membrane	Transport
DDCAtexi	Transport, Outer Membrane	Transport
DDGALK	Alternate Carbon Metabolism	Alternate Carbon Metabolism
DDGLCNt2rpp	Transport, Inner Membrane	Transport
DDGLCNtex	Transport, Outer Membrane Porin	Transport
DDGLK	Alternate Carbon Metabolism	Alternate Carbon Metabolism
DDPA	Tyrosine, Tryptophan, and Phenylalanine Metabolism	Tyrosine, Tryptophan, and Phenylalanine Metabolism
DDPGALA	Alternate Carbon Metabolism	Alternate Carbon Metabolism
DGK1	Nucleotide Salvage Pathway	Nucleotide Salvage Pathway
DGMPtex	Transport, Outer Membrane Porin	Transport
DGSNt2pp	Transport, Inner Membrane	Transport
DGSNtex	Transport, Outer Membrane Porin	Transport
DHAD1	Valine, Leucine, and Isoleucine Metabolism	Valine, Leucine, and Isoleucine Metabolism
DHAD2	Valine, Leucine, and Isoleucine Metabolism	Valine, Leucine, and Isoleucine Metabolism
DHAPT	Alternate Carbon Metabolism	Alternate Carbon Metabolism
DHAtex	Transport, Outer Membrane Porin	Transport
DHAtpp	Transport, Inner Membrane	Transport
DHBD	Cofactor and Prosthetic Group Biosynthesis	Cofactor and Prosthetic Group Biosynthesis
DHBS	Cofactor and Prosthetic Group Biosynthesis	Cofactor and Prosthetic Group Biosynthesis
DHBSH	Cofactor and Prosthetic Group Biosynthesis	Cofactor and Prosthetic Group Biosynthesis
DHCIND	Alternate Carbon Metabolism	Alternate Carbon Metabolism
DHCINDO	Alternate Carbon Metabolism	Alternate Carbon Metabolism
DHDPRy	Threonine and Lysine Metabolism	Threonine and Lysine Metabolism
DHDPS	Threonine and Lysine Metabolism	Threonine and Lysine Metabolism
DHFR	Cofactor and Prosthetic Group Biosynthesis	Cofactor and Prosthetic Group Biosynthesis
DHFS	Cofactor and Prosthetic Group Biosynthesis	Cofactor and Prosthetic Group Biosynthesis
DHNAOT4	Cofactor and Prosthetic Group Biosynthesis	Cofactor and Prosthetic Group Biosynthesis
DHNPA2r	Cofactor and Prosthetic Group Biosynthesis	Cofactor and Prosthetic Group Biosynthesis
DHORD2	Purine and Pyrimidine Biosynthesis	Purine and Pyrimidine Biosynthesis
DHORD5	Purine and Pyrimidine Biosynthesis	Purine and Pyrimidine Biosynthesis
DHORTS	Purine and Pyrimidine Biosynthesis	Purine and Pyrimidine Biosynthesis
DHPPD	Alternate Carbon Metabolism	Alternate Carbon Metabolism
DHPPDA2	Cofactor and Prosthetic Group Biosynthesis	Cofactor and Prosthetic Group Biosynthesis
DHPS2	Cofactor and Prosthetic Group Biosynthesis	Cofactor and Prosthetic Group Biosynthesis
DHPTDCs	Methionine Metabolism	Methionine Metabolism
DHPTPE	Cofactor and Prosthetic Group Biosynthesis	Cofactor and Prosthetic Group Biosynthesis
DHQS	Tyrosine, Tryptophan, and Phenylalanine Metabolism	Tyrosine, Tryptophan, and Phenylalanine Metabolism
DHQTi	Tyrosine, Tryptophan, and Phenylalanine Metabolism	Tyrosine, Tryptophan, and Phenylalanine Metabolism
DIMPtex	Transport, Outer Membrane Porin	Transport
DINSt2pp	Transport, Inner Membrane	Transport
DINStex	Transport, Outer Membrane Porin	Transport
DKGLCNR1	Alternate Carbon Metabolism	Alternate Carbon Metabolism
DKGLCNR2x	Alternate Carbon Metabolism	Alternate Carbon Metabolism
DKGLCNR2y	Alternate Carbon Metabolism	Alternate Carbon Metabolism
DKMPPD	Arginine and Proline Metabolism	Arginine and Proline Metabolism
DKMPPD3	Arginine and Proline Metabolism	Arginine and Proline Metabolism
DMATT	Cofactor and Prosthetic Group Biosynthesis	Cofactor and Prosthetic Group Biosynthesis
DMPPS	Cofactor and Prosthetic Group Biosynthesis	Cofactor and Prosthetic Group Biosynthesis
DMQMT	Cofactor and Prosthetic Group Biosynthesis	Cofactor and Prosthetic Group Biosynthesis
DMSOR1	Oxidative Phosphorylation	Oxidative Phosphorylation
DMSOR1pp	Oxidative Phosphorylation	Oxidative Phosphorylation
DMSOR2	Oxidative Phosphorylation	Oxidative Phosphorylation
DMSOR2pp	Oxidative Phosphorylation	Oxidative Phosphorylation
DMSOtex	Transport, Outer Membrane Porin	Transport
DMStex	Transport, Outer Membrane Porin	Transport
DM_4hba_c	Intracellular demand	Fictional Reactions
DM_5drib_c	Intracellular demand	Fictional Reactions
DM_aacald_c	Intracellular demand	Fictional Reactions
DM_hmfurn_c	Intracellular demand	Fictional Reactions
DM_oxam_c	Intracellular demand	Fictional Reactions
DNMPPA	Cofactor and Prosthetic Group Biosynthesis	Cofactor and Prosthetic Group Biosynthesis
DNTPPA	Cofactor and Prosthetic Group Biosynthesis	Cofactor and Prosthetic Group Biosynthesis
DOGULNR	Alternate Carbon Metabolism	Alternate Carbon Metabolism
DOPAtex	Transport, Outer Membrane Porin	Transport
DPCOAK	Cofactor and Prosthetic Group Biosynthesis	Cofactor and Prosthetic Group Biosynthesis
DPR	Cofactor and Prosthetic Group Biosynthesis	Cofactor and Prosthetic Group Biosynthesis
DRPA	Alternate Carbon Metabolism	Alternate Carbon Metabolism
DSBAO1	Unassigned	Unassigned
DSBAO2	Unassigned	Unassigned
DSBCGT	Unassigned	Unassigned
DSBDR	Unassigned	Unassigned
DSBGGT	Unassigned	Unassigned
DSERDHr	Glycine and Serine Metabolism	Glycine and Serine Metabolism
DSERt2pp	Transport, Inner Membrane	Transport
DSERtex	Transport, Outer Membrane Porin	Transport
DTMPK	Nucleotide Salvage Pathway	Nucleotide Salvage Pathway
DTMPtex	Transport, Outer Membrane Porin	Transport
DUMPtex	Transport, Outer Membrane Porin	Transport
DURIK1	Nucleotide Salvage Pathway	Nucleotide Salvage Pathway
DURIPP	Nucleotide Salvage Pathway	Nucleotide Salvage Pathway
DURIt2pp	Transport, Inner Membrane	Transport
DURItex	Transport, Outer Membrane	Transport
DUTPDP	Nucleotide Salvage Pathway	Nucleotide Salvage Pathway
DXPRIi	Cofactor and Prosthetic Group Biosynthesis	Cofactor and Prosthetic Group Biosynthesis
DXPS	Cofactor and Prosthetic Group Biosynthesis	Cofactor and Prosthetic Group Biosynthesis
DXYLK	Cofactor and Prosthetic Group Biosynthesis	Cofactor and Prosthetic Group Biosynthesis
D_LACt2pp	Transport, Inner Membrane	Transport
D_LACtex	Transport, Outer Membrane Porin	Transport
E4PD	Cofactor and Prosthetic Group Biosynthesis	Cofactor and Prosthetic Group Biosynthesis
EAR100x	Cell Envelope Biosynthesis	Cell Envelope Biosynthesis
EAR100y	Cell Envelope Biosynthesis	Cell Envelope Biosynthesis
EAR120x	Cell Envelope Biosynthesis	Cell Envelope Biosynthesis
EAR120y	Cell Envelope Biosynthesis	Cell Envelope Biosynthesis
EAR121x	Cell Envelope Biosynthesis	Cell Envelope Biosynthesis
EAR121y	Cell Envelope Biosynthesis	Cell Envelope Biosynthesis
EAR140x	Cell Envelope Biosynthesis	Cell Envelope Biosynthesis
EAR140y	Cell Envelope Biosynthesis	Cell Envelope Biosynthesis
EAR141x	Cell Envelope Biosynthesis	Cell Envelope Biosynthesis
EAR141y	Cell Envelope Biosynthesis	Cell Envelope Biosynthesis
EAR160x	Cell Envelope Biosynthesis	Cell Envelope Biosynthesis
EAR160y	Cell Envelope Biosynthesis	Cell Envelope Biosynthesis
EAR161x	Cell Envelope Biosynthesis	Cell Envelope Biosynthesis
EAR161y	Cell Envelope Biosynthesis	Cell Envelope Biosynthesis
EAR180x	Cell Envelope Biosynthesis	Cell Envelope Biosynthesis
EAR180y	Cell Envelope Biosynthesis	Cell Envelope Biosynthesis
EAR181x	Cell Envelope Biosynthesis	Cell Envelope Biosynthesis
EAR181y	Cell Envelope Biosynthesis	Cell Envelope Biosynthesis
EAR40x	Cell Envelope Biosynthesis	Cell Envelope Biosynthesis
EAR40y	Cell Envelope Biosynthesis	Cell Envelope Biosynthesis
EAR60x	Cell Envelope Biosynthesis	Cell Envelope Biosynthesis
EAR60y	Cell Envelope Biosynthesis	Cell Envelope Biosynthesis
EAR80x	Cell Envelope Biosynthesis	Cell Envelope Biosynthesis
EAR80y	Cell Envelope Biosynthesis	Cell Envelope Biosynthesis
ECA4COLIPAtex	Lipopolysaccharide Biosynthesis / Recycling	Lipopolysaccharide Biosynthesis / Recycling
ECA4OALpp	Lipopolysaccharide Biosynthesis / Recycling	Lipopolysaccharide Biosynthesis / Recycling
ECAP1pp	Lipopolysaccharide Biosynthesis / Recycling	Lipopolysaccharide Biosynthesis / Recycling
ECAP2pp	Lipopolysaccharide Biosynthesis / Recycling	Lipopolysaccharide Biosynthesis / Recycling
ECAP3pp	Lipopolysaccharide Biosynthesis / Recycling	Lipopolysaccharide Biosynthesis / Recycling
ECAtpp	Lipopolysaccharide Biosynthesis / Recycling	Lipopolysaccharide Biosynthesis / Recycling
ECOAH1	Membrane Lipid Metabolism	Membrane Lipid Metabolism
ECOAH2	Membrane Lipid Metabolism	Membrane Lipid Metabolism
ECOAH3	Membrane Lipid Metabolism	Membrane Lipid Metabolism
ECOAH4	Membrane Lipid Metabolism	Membrane Lipid Metabolism
ECOAH5	Membrane Lipid Metabolism	Membrane Lipid Metabolism
ECOAH6	Membrane Lipid Metabolism	Membrane Lipid Metabolism
ECOAH7	Membrane Lipid Metabolism	Membrane Lipid Metabolism
ECOAH8	Membrane Lipid Metabolism	Membrane Lipid Metabolism
EDA	Pentose Phosphate Pathway	Pentose Phosphate Pathway
EDD	Pentose Phosphate Pathway	Pentose Phosphate Pathway
EDTXS1	Lipopolysaccharide Biosynthesis / Recycling	Lipopolysaccharide Biosynthesis / Recycling
EDTXS2	Lipopolysaccharide Biosynthesis / Recycling	Lipopolysaccharide Biosynthesis / Recycling
EDTXS3	Lipopolysaccharide Biosynthesis / Recycling	Lipopolysaccharide Biosynthesis / Recycling
EDTXS4	Lipopolysaccharide Biosynthesis / Recycling	Lipopolysaccharide Biosynthesis / Recycling
ENLIPAtex	Lipopolysaccharide Biosynthesis / Recycling	Lipopolysaccharide Biosynthesis / Recycling
ENO	Glycolysis/Gluconeogenesis	Glycolysis/Gluconeogenesis
ENTCS	Cofactor and Prosthetic Group Biosynthesis	Cofactor and Prosthetic Group Biosynthesis
ENTERES	Inorganic Ion Transport and Metabolism	Transport
ENTERES2	Inorganic Ion Transport and Metabolism	Transport
ETHAAL	Cell Envelope Biosynthesis	Cell Envelope Biosynthesis
ETHAt2pp	Transport, Inner Membrane	Transport
ETHAtex	Transport, Outer Membrane Porin	Transport
ETHSO3abcpp	Transport, Inner Membrane	Transport
ETHSO3tex	Transport, Outer Membrane Porin	Transport
ETOHt2rpp	Transport, Inner Membrane	Transport
ETOHtex	Transport, Outer Membrane Porin	Transport
EX_12ppd__R_e	Extracellular exchange	Transport
EX_12ppd__S_e	Extracellular exchange	Transport
EX_14glucan_e	Extracellular exchange	Transport
EX_15dap_e	Extracellular exchange	Transport
EX_23camp_e	Extracellular exchange	Transport
EX_23ccmp_e	Extracellular exchange	Transport
EX_23cgmp_e	Extracellular exchange	Transport
EX_23cump_e	Extracellular exchange	Transport
EX_23dappa_e	Extracellular exchange	Transport
EX_26dap__M_e	Extracellular exchange	Transport
EX_2ddglcn_e	Extracellular exchange	Transport
EX_34dhpac_e	Extracellular exchange	Transport
EX_3amp_e	Extracellular exchange	Transport
EX_3cmp_e	Extracellular exchange	Transport
EX_3gmp_e	Extracellular exchange	Transport
EX_3hcinnm_e	Extracellular exchange	Transport
EX_3hpppn_e	Extracellular exchange	Transport
EX_3ump_e	Extracellular exchange	Transport
EX_4abut_e	Extracellular exchange	Transport
EX_4hoxpacd_e	Extracellular exchange	Transport
EX_5dglcn_e	Extracellular exchange	Transport
EX_LalaDgluMdapDala_e	Extracellular exchange	Transport
EX_LalaDgluMdap_e	Extracellular exchange	Transport
EX_ac_e	Extracellular exchange	Transport
EX_acac_e	Extracellular exchange	Transport
EX_acald_e	Extracellular exchange	Transport
EX_acgal1p_e	Extracellular exchange	Transport
EX_acgal_e	Extracellular exchange	Transport
EX_acgam1p_e	Extracellular exchange	Transport
EX_acgam_e	Extracellular exchange	Transport
EX_acmana_e	Extracellular exchange	Transport
EX_acmum_e	Extracellular exchange	Transport
EX_acnam_e	Extracellular exchange	Transport
EX_acolipa_e	Extracellular exchange	Transport
EX_acser_e	Extracellular exchange	Transport
EX_ade_e	Extracellular exchange	Transport
EX_adn_e	Extracellular exchange	Transport
EX_adocbl_e	Extracellular exchange	Transport
EX_ag_e	Extracellular exchange	Transport
EX_agm_e	Extracellular exchange	Transport
EX_akg_e	Extracellular exchange	Transport
EX_ala_B_e	Extracellular exchange	Transport
EX_ala__D_e	Extracellular exchange	Transport
EX_ala__L_e	Extracellular exchange	Transport
EX_alaala_e	Extracellular exchange	Transport
EX_all__D_e	Extracellular exchange	Transport
EX_alltn_e	Extracellular exchange	Transport
EX_amp_e	Extracellular exchange	Transport
EX_anhgm_e	Extracellular exchange	Transport
EX_arab__L_e	Extracellular exchange	Transport
EX_arbtn_e	Extracellular exchange	Transport
EX_arbtn_fe3_e	Extracellular exchange	Transport
EX_arg__L_e	Extracellular exchange	Transport
EX_ascb__L_e	Extracellular exchange	Transport
EX_asn__L_e	Extracellular exchange	Transport
EX_aso3_e	Extracellular exchange	Transport
EX_asp__L_e	Extracellular exchange	Transport
EX_but_e	Extracellular exchange	Transport
EX_butso3_e	Extracellular exchange	Transport
EX_ca2_e	Extracellular exchange	Transport
EX_cbi_e	Extracellular exchange	Transport
EX_cbl1_e	Extracellular exchange	Transport
EX_cd2_e	Extracellular exchange	Transport
EX_cgly_e	Extracellular exchange	Transport
EX_chol_e	Extracellular exchange	Transport
EX_cit_e	Extracellular exchange	Transport
EX_cl_e	Extracellular exchange	Transport
EX_cmp_e	Extracellular exchange	Transport
EX_co2_e	Extracellular exchange	Transport
EX_cobalt2_e	Extracellular exchange	Transport
EX_colipa_e	Extracellular exchange	Transport
EX_cpgn_e	Extracellular exchange	Transport
EX_cpgn_un_e	Extracellular exchange	Transport
EX_crn_e	Extracellular exchange	Transport
EX_csn_e	Extracellular exchange	Transport
EX_cu2_e	Extracellular exchange	Transport
EX_cu_e	Extracellular exchange	Transport
EX_cyan_e	Extracellular exchange	Transport
EX_cynt_e	Extracellular exchange	Transport
EX_cys__D_e	Extracellular exchange	Transport
EX_cys__L_e	Extracellular exchange	Transport
EX_cytd_e	Extracellular exchange	Transport
EX_dad_2_e	Extracellular exchange	Transport
EX_damp_e	Extracellular exchange	Transport
EX_dca_e	Extracellular exchange	Transport
EX_dcmp_e	Extracellular exchange	Transport
EX_dcyt_e	Extracellular exchange	Transport
EX_ddca_e	Extracellular exchange	Transport
EX_dgmp_e	Extracellular exchange	Transport
EX_dgsn_e	Extracellular exchange	Transport
EX_dha_e	Extracellular exchange	Transport
EX_dimp_e	Extracellular exchange	Transport
EX_din_e	Extracellular exchange	Transport
EX_dms_e	Extracellular exchange	Transport
EX_dmso_e	Extracellular exchange	Transport
EX_dopa_e	Extracellular exchange	Transport
EX_dtmp_e	Extracellular exchange	Transport
EX_dump_e	Extracellular exchange	Transport
EX_duri_e	Extracellular exchange	Transport
EX_eca4colipa_e	Extracellular exchange	Transport
EX_enlipa_e	Extracellular exchange	Transport
EX_enter_e	Extracellular exchange	Transport
EX_etha_e	Extracellular exchange	Transport
EX_ethso3_e	Extracellular exchange	Transport
EX_etoh_e	Extracellular exchange	Transport
EX_f6p_e	Extracellular exchange	Transport
EX_fald_e	Extracellular exchange	Transport
EX_fe2_e	Extracellular exchange	Transport
EX_fe3_e	Extracellular exchange	Transport
EX_fe3dcit_e	Extracellular exchange	Transport
EX_fe3dhbzs_e	Extracellular exchange	Transport
EX_fe3hox_e	Extracellular exchange	Transport
EX_fe3hox_un_e	Extracellular exchange	Transport
EX_fecrm_e	Extracellular exchange	Transport
EX_fecrm_un_e	Extracellular exchange	Transport
EX_feenter_e	Extracellular exchange	Transport
EX_feoxam_e	Extracellular exchange	Transport
EX_feoxam_un_e	Extracellular exchange	Transport
EX_for_e	Extracellular exchange	Transport
EX_fru_e	Extracellular exchange	Transport
EX_frulys_e	Extracellular exchange	Transport
EX_fruur_e	Extracellular exchange	Transport
EX_fuc__L_e	Extracellular exchange	Transport
EX_fum_e	Extracellular exchange	Transport
EX_g1p_e	Extracellular exchange	Transport
EX_g3pc_e	Extracellular exchange	Transport
EX_g3pe_e	Extracellular exchange	Transport
EX_g3pg_e	Extracellular exchange	Transport
EX_g3pi_e	Extracellular exchange	Transport
EX_g3ps_e	Extracellular exchange	Transport
EX_g6p_e	Extracellular exchange	Transport
EX_gal1p_e	Extracellular exchange	Transport
EX_gal_e	Extracellular exchange	Transport
EX_gal_bD_e	Extracellular exchange	Transport
EX_galct__D_e	Extracellular exchange	Transport
EX_galctn__D_e	Extracellular exchange	Transport
EX_galctn__L_e	Extracellular exchange	Transport
EX_galt_e	Extracellular exchange	Transport
EX_galur_e	Extracellular exchange	Transport
EX_gam6p_e	Extracellular exchange	Transport
EX_gam_e	Extracellular exchange	Transport
EX_gbbtn_e	Extracellular exchange	Transport
EX_gdp_e	Extracellular exchange	Transport
EX_glc__D_e	Extracellular exchange	Transport
EX_glcn_e	Extracellular exchange	Transport
EX_glcr_e	Extracellular exchange	Transport
EX_glcur1p_e	Extracellular exchange	Transport
EX_glcur_e	Extracellular exchange	Transport
EX_gln__L_e	Extracellular exchange	Transport
EX_glu__L_e	Extracellular exchange	Transport
EX_gly_e	Extracellular exchange	Transport
EX_glyald_e	Extracellular exchange	Transport
EX_glyb_e	Extracellular exchange	Transport
EX_glyc2p_e	Extracellular exchange	Transport
EX_glyc3p_e	Extracellular exchange	Transport
EX_glyc_e	Extracellular exchange	Transport
EX_glyc__R_e	Extracellular exchange	Transport
EX_glyclt_e	Extracellular exchange	Transport
EX_gmp_e	Extracellular exchange	Transport
EX_gsn_e	Extracellular exchange	Transport
EX_gthox_e	Extracellular exchange	Transport
EX_gthrd_e	Extracellular exchange	Transport
EX_gtp_e	Extracellular exchange	Transport
EX_gua_e	Extracellular exchange	Transport
EX_h2_e	Extracellular exchange	Transport
EX_h2o2_e	Extracellular exchange	Transport
EX_h2o_e	Extracellular exchange	Transport
EX_h2s_e	Extracellular exchange	Transport
EX_h_e	Extracellular exchange	Transport
EX_hacolipa_e	Extracellular exchange	Transport
EX_halipa_e	Extracellular exchange	Transport
EX_hdca_e	Extracellular exchange	Transport
EX_hdcea_e	Extracellular exchange	Transport
EX_hg2_e	Extracellular exchange	Transport
EX_his__L_e	Extracellular exchange	Transport
EX_hom__L_e	Extracellular exchange	Transport
EX_hxa_e	Extracellular exchange	Transport
EX_hxan_e	Extracellular exchange	Transport
EX_idon__L_e	Extracellular exchange	Transport
EX_ile__L_e	Extracellular exchange	Transport
EX_imp_e	Extracellular exchange	Transport
EX_indole_e	Extracellular exchange	Transport
EX_inost_e	Extracellular exchange	Transport
EX_ins_e	Extracellular exchange	Transport
EX_isetac_e	Extracellular exchange	Transport
EX_k_e	Extracellular exchange	Transport
EX_kdo2lipid4_e	Extracellular exchange	Transport
EX_lac__D_e	Extracellular exchange	Transport
EX_lac__L_e	Extracellular exchange	Transport
EX_lcts_e	Extracellular exchange	Transport
EX_leu__L_e	Extracellular exchange	Transport
EX_lipa_e	Extracellular exchange	Transport
EX_lipa_cold_e	Extracellular exchange	Transport
EX_lys__L_e	Extracellular exchange	Transport
EX_lyx__L_e	Extracellular exchange	Transport
EX_mal__D_e	Extracellular exchange	Transport
EX_mal__L_e	Extracellular exchange	Transport
EX_malt_e	Extracellular exchange	Transport
EX_malthx_e	Extracellular exchange	Transport
EX_maltpt_e	Extracellular exchange	Transport
EX_malttr_e	Extracellular exchange	Transport
EX_maltttr_e	Extracellular exchange	Transport
EX_man6p_e	Extracellular exchange	Transport
EX_man_e	Extracellular exchange	Transport
EX_manglyc_e	Extracellular exchange	Transport
EX_melib_e	Extracellular exchange	Transport
EX_met__D_e	Extracellular exchange	Transport
EX_met__L_e	Extracellular exchange	Transport
EX_metsox_R__L_e	Extracellular exchange	Transport
EX_metsox_S__L_e	Extracellular exchange	Transport
EX_mg2_e	Extracellular exchange	Transport
EX_minohp_e	Extracellular exchange	Transport
EX_mmet_e	Extracellular exchange	Transport
EX_mn2_e	Extracellular exchange	Transport
EX_mnl_e	Extracellular exchange	Transport
EX_mobd_e	Extracellular exchange	Transport
EX_mso3_e	Extracellular exchange	Transport
EX_n2o_e	Extracellular exchange	Transport
EX_na1_e	Extracellular exchange	Transport
EX_nac_e	Extracellular exchange	Transport
EX_nh4_e	Extracellular exchange	Transport
EX_ni2_e	Extracellular exchange	Transport
EX_nmn_e	Extracellular exchange	Transport
EX_no2_e	Extracellular exchange	Transport
EX_no3_e	Extracellular exchange	Transport
EX_no_e	Extracellular exchange	Transport
EX_o16a4colipa_e	Extracellular exchange	Transport
EX_o2_e	Extracellular exchange	Transport
EX_o2s_e	Extracellular exchange	Transport
EX_ocdca_e	Extracellular exchange	Transport
EX_ocdcea_e	Extracellular exchange	Transport
EX_octa_e	Extracellular exchange	Transport
EX_orn_e	Extracellular exchange	Transport
EX_orot_e	Extracellular exchange	Transport
EX_pacald_e	Extracellular exchange	Transport
EX_peamn_e	Extracellular exchange	Transport
EX_phe__L_e	Extracellular exchange	Transport
EX_pheme_e	Extracellular exchange	Transport
EX_pi_e	Extracellular exchange	Transport
EX_pnto__R_e	Extracellular exchange	Transport
EX_ppa_e	Extracellular exchange	Transport
EX_ppal_e	Extracellular exchange	Transport
EX_pppn_e	Extracellular exchange	Transport
EX_ppt_e	Extracellular exchange	Transport
EX_pro__L_e	Extracellular exchange	Transport
EX_progly_e	Extracellular exchange	Transport
EX_psclys_e	Extracellular exchange	Transport
EX_pser__L_e	Extracellular exchange	Transport
EX_ptrc_e	Extracellular exchange	Transport
EX_pyr_e	Extracellular exchange	Transport
EX_r5p_e	Extracellular exchange	Transport
EX_rib__D_e	Extracellular exchange	Transport
EX_rmn_e	Extracellular exchange	Transport
EX_sbt__D_e	Extracellular exchange	Transport
EX_ser__D_e	Extracellular exchange	Transport
EX_ser__L_e	Extracellular exchange	Transport
EX_skm_e	Extracellular exchange	Transport
EX_so2_e	Extracellular exchange	Transport
EX_so3_e	Extracellular exchange	Transport
EX_so4_e	Extracellular exchange	Transport
EX_spmd_e	Extracellular exchange	Transport
EX_succ_e	Extracellular exchange	Transport
EX_sucr_e	Extracellular exchange	Transport
EX_sulfac_e	Extracellular exchange	Transport
EX_tartr__L_e	Extracellular exchange	Transport
EX_taur_e	Extracellular exchange	Transport
EX_tcynt_e	Extracellular exchange	Transport
EX_thm_e	Extracellular exchange	Transport
EX_thr__L_e	Extracellular exchange	Transport
EX_thrp_e	Extracellular exchange	Transport
EX_thym_e	Extracellular exchange	Transport
EX_thymd_e	Extracellular exchange	Transport
EX_tma_e	Extracellular exchange	Transport
EX_tmao_e	Extracellular exchange	Transport
EX_tre_e	Extracellular exchange	Transport
EX_trp__L_e	Extracellular exchange	Transport
EX_tsul_e	Extracellular exchange	Transport
EX_ttdca_e	Extracellular exchange	Transport
EX_ttdcea_e	Extracellular exchange	Transport
EX_tungs_e	Extracellular exchange	Transport
EX_tym_e	Extracellular exchange	Transport
EX_tyr__L_e	Extracellular exchange	Transport
EX_tyrp_e	Extracellular exchange	Transport
EX_uacgam_e	Extracellular exchange	Transport
EX_udpacgal_e	Extracellular exchange	Transport
EX_udpg_e	Extracellular exchange	Transport
EX_udpgal_e	Extracellular exchange	Transport
EX_udpglcur_e	Extracellular exchange	Transport
EX_ump_e	Extracellular exchange	Transport
EX_ura_e	Extracellular exchange	Transport
EX_urea_e	Extracellular exchange	Transport
EX_uri_e	Extracellular exchange	Transport
EX_val__L_e	Extracellular exchange	Transport
EX_xan_e	Extracellular exchange	Transport
EX_xmp_e	Extracellular exchange	Transport
EX_xtsn_e	Extracellular exchange	Transport
EX_xyl__D_e	Extracellular exchange	Transport
EX_xylu__L_e	Extracellular exchange	Transport
EX_zn2_e	Extracellular exchange	Transport
BIOMASS_Ec_iAF1260_core_59p81M	Biomass and maintenance functions	Fictional Reactions
F6PA	Glycolysis/Gluconeogenesis	Glycolysis/Gluconeogenesis
F6PP	Alternate Carbon Metabolism	Alternate Carbon Metabolism
F6Pt6_2pp	Transport, Inner Membrane	Transport
F6Ptex	Transport, Outer Membrane Porin	Transport
FA100ACPHi	Cell Envelope Biosynthesis	Cell Envelope Biosynthesis
FA120ACPHi	Cell Envelope Biosynthesis	Cell Envelope Biosynthesis
FA140ACPHi	Cell Envelope Biosynthesis	Cell Envelope Biosynthesis
FA141ACPHi	Cell Envelope Biosynthesis	Cell Envelope Biosynthesis
FA160ACPHi	Cell Envelope Biosynthesis	Cell Envelope Biosynthesis
FA161ACPHi	Cell Envelope Biosynthesis	Cell Envelope Biosynthesis
FA80ACPHi	Cell Envelope Biosynthesis	Cell Envelope Biosynthesis
FACOAE100	Cell Envelope Biosynthesis	Cell Envelope Biosynthesis
FACOAE120	Cell Envelope Biosynthesis	Cell Envelope Biosynthesis
FACOAE140	Cell Envelope Biosynthesis	Cell Envelope Biosynthesis
FACOAE141	Cell Envelope Biosynthesis	Cell Envelope Biosynthesis
FACOAE160	Cell Envelope Biosynthesis	Cell Envelope Biosynthesis
FACOAE161	Cell Envelope Biosynthesis	Cell Envelope Biosynthesis
FACOAE180	Cell Envelope Biosynthesis	Cell Envelope Biosynthesis
FACOAE181	Cell Envelope Biosynthesis	Cell Envelope Biosynthesis
FACOAE60	Cell Envelope Biosynthesis	Cell Envelope Biosynthesis
FACOAE80	Cell Envelope Biosynthesis	Cell Envelope Biosynthesis
FACOAL100t2pp	Cell Envelope Biosynthesis	Cell Envelope Biosynthesis
FACOAL120t2pp	Cell Envelope Biosynthesis	Cell Envelope Biosynthesis
FACOAL140t2pp	Cell Envelope Biosynthesis	Cell Envelope Biosynthesis
FACOAL141t2pp	Cell Envelope Biosynthesis	Cell Envelope Biosynthesis
FACOAL160t2pp	Cell Envelope Biosynthesis	Cell Envelope Biosynthesis
FACOAL161t2pp	Cell Envelope Biosynthesis	Cell Envelope Biosynthesis
FACOAL180t2pp	Cell Envelope Biosynthesis	Cell Envelope Biosynthesis
FACOAL181t2pp	Cell Envelope Biosynthesis	Cell Envelope Biosynthesis
FACOAL60t2pp	Cell Envelope Biosynthesis	Cell Envelope Biosynthesis
FACOAL80t2pp	Cell Envelope Biosynthesis	Cell Envelope Biosynthesis
FADRx	Cofactor and Prosthetic Group Biosynthesis	Cofactor and Prosthetic Group Biosynthesis
FADRx2	Cofactor and Prosthetic Group Biosynthesis	Cofactor and Prosthetic Group Biosynthesis
FALDH2	Cofactor and Prosthetic Group Biosynthesis	Cofactor and Prosthetic Group Biosynthesis
FALDtex	Transport, Outer Membrane Porin	Transport
FALDtpp	Transport, Inner Membrane	Transport
FALGTHLs	Cofactor and Prosthetic Group Biosynthesis	Cofactor and Prosthetic Group Biosynthesis
FBA	Glycolysis/Gluconeogenesis	Glycolysis/Gluconeogenesis
FBP	Glycolysis/Gluconeogenesis	Glycolysis/Gluconeogenesis
FCI	Alternate Carbon Metabolism	Alternate Carbon Metabolism
FCLK	Alternate Carbon Metabolism	Alternate Carbon Metabolism
FCLPA	Alternate Carbon Metabolism	Alternate Carbon Metabolism
FCLT	Cofactor and Prosthetic Group Biosynthesis	Cofactor and Prosthetic Group Biosynthesis
FDH4pp_1	Oxidative Phosphorylation	Oxidative Phosphorylation
FDH5pp_1	Oxidative Phosphorylation	Oxidative Phosphorylation
FDMO	Inorganic Ion Transport and Metabolism	Transport
FDMO2	Inorganic Ion Transport and Metabolism	Transport
FDMO3	Inorganic Ion Transport and Metabolism	Transport
FDMO4	Inorganic Ion Transport and Metabolism	Transport
FDMO6	Inorganic Ion Transport and Metabolism	Transport
FE2abcpp	Inorganic Ion Transport and Metabolism	Transport
FE2t2pp	Inorganic Ion Transport and Metabolism	Transport
FE2t3pp	Inorganic Ion Transport and Metabolism	Transport
FE2tex	Transport, Outer Membrane Porin	Transport
FE2tpp	Inorganic Ion Transport and Metabolism	Transport
FE3DCITabcpp	Inorganic Ion Transport and Metabolism	Transport
FE3DCITtonex	Transport, Outer Membrane	Transport
FE3DHBZR	Inorganic Ion Transport and Metabolism	Transport
FE3DHBZSabcpp	Inorganic Ion Transport and Metabolism	Transport
FE3DHBZStonex	Transport, Outer Membrane	Transport
FE3HOXR1	Inorganic Ion Transport and Metabolism	Transport
FE3HOXR2	Inorganic Ion Transport and Metabolism	Transport
FE3HOXR3	Inorganic Ion Transport and Metabolism	Transport
FE3HOXUtex	Inorganic Ion Transport and Metabolism	Transport
FE3HOXUtpp	Inorganic Ion Transport and Metabolism	Transport
FE3HOXabcpp	Inorganic Ion Transport and Metabolism	Transport
FE3HOXexs	Inorganic Ion Transport and Metabolism	Transport
FE3HOXtonex	Transport, Outer Membrane	Transport
FE3Ri	Cofactor and Prosthetic Group Biosynthesis	Cofactor and Prosthetic Group Biosynthesis
FE3abcpp	Inorganic Ion Transport and Metabolism	Transport
FE3tex	Transport, Outer Membrane Porin	Transport
FECRMR1	Inorganic Ion Transport and Metabolism	Transport
FECRMR2	Inorganic Ion Transport and Metabolism	Transport
FECRMR3	Inorganic Ion Transport and Metabolism	Transport
FECRMUtex	Inorganic Ion Transport and Metabolism	Transport
FECRMUtpp	Inorganic Ion Transport and Metabolism	Transport
FECRMabcpp	Inorganic Ion Transport and Metabolism	Transport
FECRMexs	Inorganic Ion Transport and Metabolism	Transport
FECRMtonex	Transport, Outer Membrane	Transport
FEENTERR1	Inorganic Ion Transport and Metabolism	Transport
FEENTERR2	Inorganic Ion Transport and Metabolism	Transport
FEENTERR3	Inorganic Ion Transport and Metabolism	Transport
FEENTERabcpp	Inorganic Ion Transport and Metabolism	Transport
FEENTERexs	Inorganic Ion Transport and Metabolism	Transport
FEENTERtex	Inorganic Ion Transport and Metabolism	Transport
FEENTERtonex	Transport, Outer Membrane	Transport
FEENTERtpp	Transport, Inner Membrane	Transport
FEOXAMR1	Inorganic Ion Transport and Metabolism	Transport
FEOXAMR2	Inorganic Ion Transport and Metabolism	Transport
FEOXAMR3	Inorganic Ion Transport and Metabolism	Transport
FEOXAMUtex	Inorganic Ion Transport and Metabolism	Transport
FEOXAMUtpp	Inorganic Ion Transport and Metabolism	Transport
FEOXAMabcpp	Inorganic Ion Transport and Metabolism	Transport
FEOXAMexs	Inorganic Ion Transport and Metabolism	Transport
FEOXAMtonex	Transport, Outer Membrane	Transport
FEROpp	Inorganic Ion Transport and Metabolism	Transport
FFSD	Alternate Carbon Metabolism	Alternate Carbon Metabolism
FHL	Pyruvate Metabolism	Pyruvate Metabolism
FLDR	Unassigned	Unassigned
FLVR	Cofactor and Prosthetic Group Biosynthesis	Cofactor and Prosthetic Group Biosynthesis
FLVRx	Cofactor and Prosthetic Group Biosynthesis	Cofactor and Prosthetic Group Biosynthesis
FMETTRS	tRNA Charging	tRNA Charging
FMNAT	Cofactor and Prosthetic Group Biosynthesis	Cofactor and Prosthetic Group Biosynthesis
FMNRx	Cofactor and Prosthetic Group Biosynthesis	Cofactor and Prosthetic Group Biosynthesis
FMNRx2	Cofactor and Prosthetic Group Biosynthesis	Cofactor and Prosthetic Group Biosynthesis
FORt2pp	Transport, Inner Membrane	Transport
FORtex	Transport, Outer Membrane Porin	Transport
FORtppi	Transport, Inner Membrane	Transport
FRD2	Citric Acid Cycle	Citric Acid Cycle
FRD3	Citric Acid Cycle	Citric Acid Cycle
FRUK	Alternate Carbon Metabolism	Alternate Carbon Metabolism
FRULYSDG	Alternate Carbon Metabolism	Alternate Carbon Metabolism
FRULYSE	Alternate Carbon Metabolism	Alternate Carbon Metabolism
FRULYSK	Alternate Carbon Metabolism	Alternate Carbon Metabolism
FRULYSt2pp	Transport, Inner Membrane	Transport
FRULYStex	Transport, Outer Membrane Porin	Transport
FRUURt2rpp	Transport, Inner Membrane	Transport
FRUURtex	Transport, Outer Membrane Porin	Transport
FRUpts2pp	Transport, Inner Membrane	Transport
FRUptspp	Transport, Inner Membrane	Transport
FRUtex	Transport, Outer Membrane Porin	Transport
FTHFD	Folate Metabolism	Cofactor and Prosthetic Group Biosynthesis
FUCtex	Transport, Outer Membrane Porin	Transport
FUCtpp	Transport, Inner Membrane	Transport
FUM	Citric Acid Cycle	Citric Acid Cycle
FUMt2_2pp	Transport, Inner Membrane	Transport
FUMt2_3pp	Transport, Inner Membrane	Transport
FUMtex	Transport, Outer Membrane Porin	Transport
G1PACT	Cell Envelope Biosynthesis	Cell Envelope Biosynthesis
G1PPpp	Glycolysis/Gluconeogenesis	Glycolysis/Gluconeogenesis
G1PTT	Cell Envelope Biosynthesis	Cell Envelope Biosynthesis
G1Ptex	Transport, Outer Membrane Porin	Transport
G1SAT	Cofactor and Prosthetic Group Biosynthesis	Cofactor and Prosthetic Group Biosynthesis
G2PPpp	Alternate Carbon Metabolism	Alternate Carbon Metabolism
G3PAT120	Glycerophospholipid Metabolism	Glycerophospholipid Metabolism
G3PAT140	Glycerophospholipid Metabolism	Glycerophospholipid Metabolism
G3PAT141	Glycerophospholipid Metabolism	Glycerophospholipid Metabolism
G3PAT160	Glycerophospholipid Metabolism	Glycerophospholipid Metabolism
G3PAT161	Glycerophospholipid Metabolism	Glycerophospholipid Metabolism
G3PAT180	Glycerophospholipid Metabolism	Glycerophospholipid Metabolism
G3PAT181	Glycerophospholipid Metabolism	Glycerophospholipid Metabolism
G3PCabcpp	Transport, Inner Membrane	Transport
G3PCtex	Transport, Outer Membrane Porin	Transport
G3PD2	Alternate Carbon Metabolism	Alternate Carbon Metabolism
G3PD5	Oxidative Phosphorylation	Oxidative Phosphorylation
G3PD6	Oxidative Phosphorylation	Oxidative Phosphorylation
G3PD7	Oxidative Phosphorylation	Oxidative Phosphorylation
G3PEabcpp	Transport, Inner Membrane	Transport
G3PEtex	Transport, Outer Membrane Porin	Transport
G3PGabcpp	Transport, Inner Membrane	Transport
G3PGtex	Transport, Outer Membrane Porin	Transport
G3PIabcpp	Transport, Inner Membrane	Transport
G3PItex	Transport, Outer Membrane Porin	Transport
G3PSabcpp	Transport, Inner Membrane	Transport
G3PStex	Transport, Outer Membrane Porin	Transport
G3PT	Alternate Carbon Metabolism	Alternate Carbon Metabolism
G5SADs	Arginine and Proline Metabolism	Arginine and Proline Metabolism
G5SD	Arginine and Proline Metabolism	Arginine and Proline Metabolism
G6PDA	Alternate Carbon Metabolism	Alternate Carbon Metabolism
G6PDH2r	Pentose Phosphate Pathway	Pentose Phosphate Pathway
G6PP	Glycolysis/Gluconeogenesis	Glycolysis/Gluconeogenesis
G6Pt6_2pp	Transport, Inner Membrane	Transport
G6Ptex	Transport, Outer Membrane Porin	Transport
GAL1PPpp	Alternate Carbon Metabolism	Alternate Carbon Metabolism
GAL1Ptex	Transport, Outer Membrane Porin	Transport
GALBDtex	Transport, Outer Membrane Porin	Transport
GALCTD	Alternate Carbon Metabolism	Alternate Carbon Metabolism
GALCTLO	Alternate Carbon Metabolism	Alternate Carbon Metabolism
GALCTND	Alternate Carbon Metabolism	Alternate Carbon Metabolism
GALCTNLt2pp	Transport, Inner Membrane	Transport
GALCTNLtex	Transport, Outer Membrane Porin	Transport
GALCTNt2pp	Transport, Inner Membrane	Transport
GALCTNtex	Transport, Outer Membrane Porin	Transport
GALCTt2rpp	Transport, Inner Membrane	Transport
GALCTtex	Transport, Outer Membrane Porin	Transport
GALKr	Alternate Carbon Metabolism	Alternate Carbon Metabolism
GALM2pp	Alternate Carbon Metabolism	Alternate Carbon Metabolism
GALS3	Alternate Carbon Metabolism	Alternate Carbon Metabolism
GALT1	Lipopolysaccharide Biosynthesis / Recycling	Lipopolysaccharide Biosynthesis / Recycling
GALTptspp	Transport, Inner Membrane	Transport
GALTtex	Transport, Outer Membrane Porin	Transport
GALURt2rpp	Transport, Inner Membrane	Transport
GALURtex	Transport, Outer Membrane Porin	Transport
GALUi	Cell Envelope Biosynthesis	Cell Envelope Biosynthesis
GALabcpp	Transport, Inner Membrane	Transport
GALt2pp	Transport, Inner Membrane	Transport
GALtex	Transport, Outer Membrane Porin	Transport
GAM6Pt6_2pp	Transport, Inner Membrane	Transport
GAMAN6Ptex	Transport, Outer Membrane Porin	Transport
GAMptspp	Transport, Inner Membrane	Transport
GAMtex	Transport, Outer Membrane Porin	Transport
GAPD	Glycolysis/Gluconeogenesis	Glycolysis/Gluconeogenesis
GARFT	Purine and Pyrimidine Biosynthesis	Purine and Pyrimidine Biosynthesis
GART	Purine and Pyrimidine Biosynthesis	Purine and Pyrimidine Biosynthesis
GBBTNtex	Transport, Outer Membrane Porin	Transport
GCALDD	Folate Metabolism	Cofactor and Prosthetic Group Biosynthesis
GDMANE	Cell Envelope Biosynthesis	Cell Envelope Biosynthesis
GDPDPK	Cofactor and Prosthetic Group Biosynthesis	Cofactor and Prosthetic Group Biosynthesis
GDPMNH	Cell Envelope Biosynthesis	Cell Envelope Biosynthesis
GDPMNP	Cell Envelope Biosynthesis	Cell Envelope Biosynthesis
GDPtex	Transport, Outer Membrane Porin	Transport
GF6PTA	Cell Envelope Biosynthesis	Cell Envelope Biosynthesis
GGGABADr	Alternate Carbon Metabolism	Alternate Carbon Metabolism
GGGABAH	Alternate Carbon Metabolism	Alternate Carbon Metabolism
GGPTRCO	Alternate Carbon Metabolism	Alternate Carbon Metabolism
GGPTRCS	Alternate Carbon Metabolism	Alternate Carbon Metabolism
GHMT2r	Glycine and Serine Metabolism	Glycine and Serine Metabolism
GK1	Nucleotide Salvage Pathway	Nucleotide Salvage Pathway
GLBRAN2	Glycolysis/Gluconeogenesis	Glycolysis/Gluconeogenesis
GLCATr	Alternate Carbon Metabolism	Alternate Carbon Metabolism
GLCDpp	Oxidative Phosphorylation	Oxidative Phosphorylation
GLCNt2rpp	Transport, Inner Membrane	Transport
GLCNtex	Transport, Outer Membrane Porin	Transport
GLCP	Glycolysis/Gluconeogenesis	Glycolysis/Gluconeogenesis
GLCP2	Glycolysis/Gluconeogenesis	Glycolysis/Gluconeogenesis
GLCRAL	Alternate Carbon Metabolism	Alternate Carbon Metabolism
GLCRD	Alternate Carbon Metabolism	Alternate Carbon Metabolism
GLCRt2rpp	Transport, Inner Membrane	Transport
GLCRtex	Transport, Outer Membrane Porin	Transport
GLCS1	Glycolysis/Gluconeogenesis	Glycolysis/Gluconeogenesis
GLCTR1	Lipopolysaccharide Biosynthesis / Recycling	Lipopolysaccharide Biosynthesis / Recycling
GLCTR2	Lipopolysaccharide Biosynthesis / Recycling	Lipopolysaccharide Biosynthesis / Recycling
GLCTR3	Lipopolysaccharide Biosynthesis / Recycling	Lipopolysaccharide Biosynthesis / Recycling
GLCUR1Ptex	Transport, Outer Membrane Porin	Transport
GLCURt2rpp	Transport, Inner Membrane	Transport
GLCURtex	Transport, Outer Membrane Porin	Transport
GLCabcpp	Transport, Inner Membrane	Transport
GLCptspp	Transport, Inner Membrane	Transport
GLCt2pp	Transport, Inner Membrane	Transport
GLCtex_copy1	Transport, Outer Membrane Porin	Transport
GLCtex_copy2	Transport, Outer Membrane	Transport
GLDBRAN2	Glycolysis/Gluconeogenesis	Glycolysis/Gluconeogenesis
GLGC	Glycolysis/Gluconeogenesis	Glycolysis/Gluconeogenesis
GLNS	Glutamate metabolism	Glutamate Metabolism
GLNTRS	tRNA Charging	tRNA Charging
GLNabcpp	Transport, Inner Membrane	Transport
GLNtex	Transport, Outer Membrane Porin	Transport
GLTPD	Alternate Carbon Metabolism	Alternate Carbon Metabolism
GLU5K	Arginine and Proline Metabolism	Arginine and Proline Metabolism
GLUABUTt7pp	Transport, Inner Membrane	Transport
GLUCYS	Cofactor and Prosthetic Group Biosynthesis	Cofactor and Prosthetic Group Biosynthesis
GLUDC	Glutamate Metabolism	Glutamate Metabolism
GLUDy	Glutamate Metabolism	Glutamate Metabolism
GLUN	Glutamate Metabolism	Glutamate Metabolism
GLUNpp	Glutamate Metabolism	Glutamate Metabolism
GLUPRT	Purine and Pyrimidine Biosynthesis	Purine and Pyrimidine Biosynthesis
GLUR	Cell Envelope Biosynthesis	Cell Envelope Biosynthesis
GLUSy	Glutamate metabolism	Glutamate Metabolism
GLUTRR	Cofactor and Prosthetic Group Biosynthesis	Cofactor and Prosthetic Group Biosynthesis
GLUTRS	Cofactor and Prosthetic Group Biosynthesis	Cofactor and Prosthetic Group Biosynthesis
GLUabcpp	Transport, Inner Membrane	Transport
GLUt2rpp	Transport, Inner Membrane	Transport
GLUt4pp	Transport, Inner Membrane	Transport
GLUtex	Transport, Outer Membrane Porin	Transport
GLXCL	Glyoxylate Metabolism	Glyoxylate Metabolism
GLYALDtex	Transport, Outer Membrane Porin	Transport
GLYALDtpp	Transport, Inner Membrane	Transport
GLYAT	Glycine and Serine Metabolism	Glycine and Serine Metabolism
GLYBabcpp	Transport, Inner Membrane	Transport
GLYBt2pp	Transport, Inner Membrane	Transport
GLYBtex	Transport, Outer Membrane Porin	Transport
GLYC2Ptex	Transport, Outer Membrane Porin	Transport
GLYC3Pabcpp	Transport, Inner Membrane	Transport
GLYC3Pt6pp	Transport, Inner Membrane	Transport
GLYC3Ptex	Transport, Outer Membrane Porin	Transport
GLYCAt2rpp	Transport, Inner Membrane	Transport
GLYCAtex	Transport, Outer Membrane Porin	Transport
GLYCDx	Alternate Carbon Metabolism	Alternate Carbon Metabolism
GLYCK	Glyoxylate Metabolism	Glyoxylate Metabolism
GLYCK2	Glycine and Serine Metabolism	Glycine and Serine Metabolism
GLYCL	Folate Metabolism	Cofactor and Prosthetic Group Biosynthesis
GLYCLTDx	Glyoxylate Metabolism	Glyoxylate Metabolism
GLYCLTDy	Glyoxylate Metabolism	Glyoxylate Metabolism
GLYCLTt2rpp	Transport, Inner Membrane	Transport
GLYCLTt4pp	Transport, Inner Membrane	Transport
GLYCLTtex	Transport, Outer Membrane Porin	Transport
GLYCTO2	Alternate Carbon Metabolism	Alternate Carbon Metabolism
GLYCTO3	Alternate Carbon Metabolism	Alternate Carbon Metabolism
GLYCTO4	Alternate Carbon Metabolism	Alternate Carbon Metabolism
GLYCtex	Transport, Outer Membrane Porin	Transport
GLYCtpp	Transport, Inner Membrane	Transport
GLYK	Alternate Carbon Metabolism	Alternate Carbon Metabolism
GLYOX	Methylglyoxal Metabolism	Methylglyoxal Metabolism
GLYOX3	Methylglyoxal Metabolism	Methylglyoxal Metabolism
GLYTRS	tRNA Charging	tRNA Charging
GLYt2pp	Transport, Inner Membrane	Transport
GLYt4pp	Transport, Inner Membrane	Transport
GLYtex	Transport, Outer Membrane Porin	Transport
GMAND	Cell Envelope Biosynthesis	Cell Envelope Biosynthesis
GMHEPAT	Lipopolysaccharide Biosynthesis / Recycling	Lipopolysaccharide Biosynthesis / Recycling
GMHEPK	Lipopolysaccharide Biosynthesis / Recycling	Lipopolysaccharide Biosynthesis / Recycling
GMHEPPA	Lipopolysaccharide Biosynthesis / Recycling	Lipopolysaccharide Biosynthesis / Recycling
GMPR	Purine and Pyrimidine Biosynthesis	Purine and Pyrimidine Biosynthesis
GMPS2	Purine and Pyrimidine Biosynthesis	Purine and Pyrimidine Biosynthesis
GMPtex	Transport, Outer Membrane Porin	Transport
GND	Pentose Phosphate Pathway	Pentose Phosphate Pathway
GNK	Alternate Carbon Metabolism	Alternate Carbon Metabolism
GOFUCR	Cell Envelope Biosynthesis	Cell Envelope Biosynthesis
GP4GH	Nucleotide Salvage Pathway	Nucleotide Salvage Pathway
GPDDA1	Glycerophospholipid Metabolism	Glycerophospholipid Metabolism
GPDDA1pp	Glycerophospholipid Metabolism	Glycerophospholipid Metabolism
GPDDA2	Glycerophospholipid Metabolism	Glycerophospholipid Metabolism
GPDDA2pp	Glycerophospholipid Metabolism	Glycerophospholipid Metabolism
GPDDA3	Glycerophospholipid Metabolism	Glycerophospholipid Metabolism
GPDDA3pp	Glycerophospholipid Metabolism	Glycerophospholipid Metabolism
GPDDA4	Glycerophospholipid Metabolism	Glycerophospholipid Metabolism
GPDDA4pp	Glycerophospholipid Metabolism	Glycerophospholipid Metabolism
GPDDA5	Glycerophospholipid Metabolism	Glycerophospholipid Metabolism
GPDDA5pp	Glycerophospholipid Metabolism	Glycerophospholipid Metabolism
GRTT	Cofactor and Prosthetic Group Biosynthesis	Cofactor and Prosthetic Group Biosynthesis
GRXR	Unassigned	Unassigned
GSNK	Nucleotide Salvage Pathway	Nucleotide Salvage Pathway
GSNt2pp	Transport, Inner Membrane	Transport
GSNtex	Transport, Outer Membrane Porin	Transport
GSPMDA	Arginine and Proline Metabolism	Arginine and Proline Metabolism
GSPMDS	Arginine and Proline Metabolism	Arginine and Proline Metabolism
GTHOXtex	Transport, Outer Membrane Porin	Transport
GTHOr	Cofactor and Prosthetic Group Biosynthesis	Cofactor and Prosthetic Group Biosynthesis
GTHRDHpp	Cofactor and Prosthetic Group Biosynthesis	Cofactor and Prosthetic Group Biosynthesis
GTHRDabc2pp	Transport, Inner Membrane	Transport
GTHRDabcpp	Transport, Inner Membrane	Transport
GTHRDtex	Transport, Outer Membrane Porin	Transport
GTHS	Cofactor and Prosthetic Group Biosynthesis	Cofactor and Prosthetic Group Biosynthesis
GTPCI	Cofactor and Prosthetic Group Biosynthesis	Cofactor and Prosthetic Group Biosynthesis
GTPCII2	Cofactor and Prosthetic Group Biosynthesis	Cofactor and Prosthetic Group Biosynthesis
GTPDPDP	Cofactor and Prosthetic Group Biosynthesis	Cofactor and Prosthetic Group Biosynthesis
GTPDPK	Cofactor and Prosthetic Group Biosynthesis	Cofactor and Prosthetic Group Biosynthesis
GTPHs	Nucleotide Salvage Pathway	Nucleotide Salvage Pathway
GTPtex	Transport, Outer Membrane Porin	Transport
GUAD	Nucleotide Salvage Pathway	Nucleotide Salvage Pathway
GUAPRT	Nucleotide Salvage Pathway	Nucleotide Salvage Pathway
GUAt2pp	Transport, Inner Membrane	Transport
GUAtex	Transport, Outer Membrane	Transport
GUAtpp	Transport, Inner Membrane	Transport
GUI1	Alternate Carbon Metabolism	Alternate Carbon Metabolism
GUI2	Alternate Carbon Metabolism	Alternate Carbon Metabolism
GUR1PPpp	Alternate Carbon Metabolism	Alternate Carbon Metabolism
H2O2tex	Transport, Outer Membrane Porin	Transport
H2Otex	Transport, Outer Membrane	Transport
H2Otpp	Transport, Inner Membrane	Transport
H2SO	Inorganic Ion Transport and Metabolism	Transport
H2St1pp	Transport, Inner Membrane	Transport
H2Stex	Transport, Outer Membrane Porin	Transport
H2tex	Transport, Outer Membrane Porin	Transport
H2tpp	Transport, Inner Membrane	Transport
HACD1i	Membrane Lipid Metabolism	Membrane Lipid Metabolism
HACD2i	Membrane Lipid Metabolism	Membrane Lipid Metabolism
HACD3i	Membrane Lipid Metabolism	Membrane Lipid Metabolism
HACD4i	Membrane Lipid Metabolism	Membrane Lipid Metabolism
HACD5i	Membrane Lipid Metabolism	Membrane Lipid Metabolism
HACD6i	Membrane Lipid Metabolism	Membrane Lipid Metabolism
HACD7i	Membrane Lipid Metabolism	Membrane Lipid Metabolism
HACD8i	Membrane Lipid Metabolism	Membrane Lipid Metabolism
HBZOPT	Cofactor and Prosthetic Group Biosynthesis	Cofactor and Prosthetic Group Biosynthesis
HCINNMt2rpp	Transport, Inner Membrane	Transport
HCINNMtex	Transport, Outer Membrane Porin	Transport
HCO3E	Unassigned	Unassigned
HCYSMT	Methionine Metabolism	Methionine Metabolism
HCYSMT2	Methionine Metabolism	Methionine Metabolism
HDCAtexi	Transport, Outer Membrane	Transport
HDCEAtexi	Transport, Outer Membrane	Transport
CTECOAI7	Membrane Lipid Metabolism	Membrane Lipid Metabolism
HEMEOS	Cofactor and Prosthetic Group Biosynthesis	Cofactor and Prosthetic Group Biosynthesis
HEPK1	Lipopolysaccharide Biosynthesis / Recycling	Lipopolysaccharide Biosynthesis / Recycling
HEPK2	Lipopolysaccharide Biosynthesis / Recycling	Lipopolysaccharide Biosynthesis / Recycling
HEPT1	Lipopolysaccharide Biosynthesis / Recycling	Lipopolysaccharide Biosynthesis / Recycling
HEPT2	Lipopolysaccharide Biosynthesis / Recycling	Lipopolysaccharide Biosynthesis / Recycling
HEPT3	Lipopolysaccharide Biosynthesis / Recycling	Lipopolysaccharide Biosynthesis / Recycling
HEPT4	Lipopolysaccharide Biosynthesis / Recycling	Lipopolysaccharide Biosynthesis / Recycling
HETZK	Cofactor and Prosthetic Group Biosynthesis	Cofactor and Prosthetic Group Biosynthesis
HEX1	Glycolysis/Gluconeogenesis	Glycolysis/Gluconeogenesis
HEX4	Alternate Carbon Metabolism	Alternate Carbon Metabolism
HEX7	Alternate Carbon Metabolism	Alternate Carbon Metabolism
HEXt2rpp	Transport, Inner Membrane	Transport
HG2abcpp	Inorganic Ion Transport and Metabolism	Transport
HG2t3pp	Inorganic Ion Transport and Metabolism	Transport
HG2tex	Transport, Outer Membrane Porin	Transport
HISTD	Histidine Metabolism	Histidine Metabolism
HISTP	Histidine Metabolism	Histidine Metabolism
HISTRS	tRNA Charging	tRNA Charging
HISabcpp	Transport, Inner Membrane	Transport
HISt2rpp	Transport, Inner Membrane	Transport
HIStex	Transport, Outer Membrane Porin	Transport
HKNDDH	Alternate Carbon Metabolism	Alternate Carbon Metabolism
HKNTDH	Alternate Carbon Metabolism	Alternate Carbon Metabolism
HMBS	Cofactor and Prosthetic Group Biosynthesis	Cofactor and Prosthetic Group Biosynthesis
HMPK1	Cofactor and Prosthetic Group Biosynthesis	Cofactor and Prosthetic Group Biosynthesis
HOMt2pp	Transport, Inner Membrane	Transport
HOMtex	Transport, Outer Membrane Porin	Transport
HOPNTAL	Alternate Carbon Metabolism	Alternate Carbon Metabolism
HPPK2	Cofactor and Prosthetic Group Biosynthesis	Cofactor and Prosthetic Group Biosynthesis
HPPPNDO	Alternate Carbon Metabolism	Alternate Carbon Metabolism
HPPPNt2rpp	Transport, Inner Membrane	Transport
HPPPNtex	Transport, Outer Membrane Porin	Transport
HPYRI	Alternate Carbon Metabolism	Alternate Carbon Metabolism
HPYRRx	Alternate Carbon Metabolism	Alternate Carbon Metabolism
HPYRRy	Alternate Carbon Metabolism	Alternate Carbon Metabolism
HSDy	Threonine and Lysine Metabolism	Threonine and Lysine Metabolism
HSK	Threonine and Lysine Metabolism	Threonine and Lysine Metabolism
HSST	Methionine Metabolism	Methionine Metabolism
HSTPT	Histidine Metabolism	Histidine Metabolism
HXAND	Nucleotide Salvage Pathway	Nucleotide Salvage Pathway
HXAtex	Transport, Outer Membrane Porin	Transport
HXCT	Alternate Carbon Metabolism	Alternate Carbon Metabolism
HXPRT	Nucleotide Salvage Pathway	Nucleotide Salvage Pathway
HYD1pp	Oxidative Phosphorylation	Oxidative Phosphorylation
HYD2pp	Oxidative Phosphorylation	Oxidative Phosphorylation
HYD3pp	Oxidative Phosphorylation	Oxidative Phosphorylation
HYPOE	Cofactor and Prosthetic Group Biosynthesis	Cofactor and Prosthetic Group Biosynthesis
HYXNtex	Transport, Outer Membrane Porin	Transport
HYXNtpp	Transport, Inner Membrane	Transport
Htex	Transport, Outer Membrane Porin	Transport
ICDHyr	Citric Acid Cycle	Citric Acid Cycle
ICHORS_copy1	Cofactor and Prosthetic Group Biosynthesis	Cofactor and Prosthetic Group Biosynthesis
ICHORS_copy2	Cofactor and Prosthetic Group Biosynthesis	Cofactor and Prosthetic Group Biosynthesis
ICHORT	Cofactor and Prosthetic Group Biosynthesis	Cofactor and Prosthetic Group Biosynthesis
ICL	Anaplerotic Reactions	Anaplerotic Reactions
IDOND	Alternate Carbon Metabolism	Alternate Carbon Metabolism
IDOND2	Alternate Carbon Metabolism	Alternate Carbon Metabolism
IDONt2rpp	Transport, Inner Membrane	Transport
IDONtex	Transport, Outer Membrane Porin	Transport
IG3PS	Histidine Metabolism	Histidine Metabolism
IGPDH	Histidine Metabolism	Histidine Metabolism
IGPS	Tyrosine, Tryptophan, and Phenylalanine Metabolism	Tyrosine, Tryptophan, and Phenylalanine Metabolism
ILETA	Valine, Leucine, and Isoleucine Metabolism	Valine, Leucine, and Isoleucine Metabolism
ILETRS	tRNA Charging	tRNA Charging
ILEabcpp	Transport, Inner Membrane	Transport
ILEt2rpp	Transport, Inner Membrane	Transport
ILEtex	Transport, Outer Membrane Porin	Transport
IMPC	Purine and Pyrimidine Biosynthesis	Purine and Pyrimidine Biosynthesis
IMPD	Purine and Pyrimidine Biosynthesis	Purine and Pyrimidine Biosynthesis
IMPtex	Transport, Outer Membrane Porin	Transport
INDOLEt2pp	Transport, Inner Membrane	Transport
INDOLEt2rpp	Transport, Inner Membrane	Transport
INDOLEtex	Transport, Outer Membrane Porin	Transport
INOSTt4pp	Transport, Inner Membrane	Transport
INSH	Nucleotide Salvage Pathway	Nucleotide Salvage Pathway
INSK	Nucleotide Salvage Pathway	Nucleotide Salvage Pathway
INSTtex	Transport, Outer Membrane Porin	Transport
INSt2pp_copy1	Transport, Inner Membrane	Transport
INSt2pp_copy2	Transport, Inner Membrane	Transport
INStex	Transport, Outer Membrane	Transport
IPDDI	Cofactor and Prosthetic Group Biosynthesis	Cofactor and Prosthetic Group Biosynthesis
IPDPS	Cofactor and Prosthetic Group Biosynthesis	Cofactor and Prosthetic Group Biosynthesis
IPMD	Valine, Leucine, and Isoleucine Metabolism	Valine, Leucine, and Isoleucine Metabolism
IPPMIa	Valine, Leucine, and Isoleucine Metabolism	Valine, Leucine, and Isoleucine Metabolism
IPPMIb	Valine, Leucine, and Isoleucine Metabolism	Valine, Leucine, and Isoleucine Metabolism
IPPS	Valine, Leucine, and Isoleucine Metabolism	Valine, Leucine, and Isoleucine Metabolism
ISETACabcpp	Transport, Inner Membrane	Transport
ISETACtex	Transport, Outer Membrane Porin	Transport
K2L4Aabcpp	Transport, Inner Membrane	Transport
K2L4Atex	Transport, Outer Membrane	Transport
KARA1	Valine, Leucine, and Isoleucine Metabolism	Valine, Leucine, and Isoleucine Metabolism
KARA2	Valine, Leucine, and Isoleucine Metabolism	Valine, Leucine, and Isoleucine Metabolism
KAS14	Membrane Lipid Metabolism	Membrane Lipid Metabolism
KAS15	Membrane Lipid Metabolism	Membrane Lipid Metabolism
KAT1	Membrane Lipid Metabolism	Membrane Lipid Metabolism
ACACT2r	Membrane Lipid Metabolism	Membrane Lipid Metabolism
ACACT3r	Membrane Lipid Metabolism	Membrane Lipid Metabolism
ACACT4r	Membrane Lipid Metabolism	Membrane Lipid Metabolism
ACACT5r	Membrane Lipid Metabolism	Membrane Lipid Metabolism
ACACT6r	Membrane Lipid Metabolism	Membrane Lipid Metabolism
ACACT7r	Membrane Lipid Metabolism	Membrane Lipid Metabolism
ACACT8r	Membrane Lipid Metabolism	Membrane Lipid Metabolism
KDOCT2	Lipopolysaccharide Biosynthesis / Recycling	Lipopolysaccharide Biosynthesis / Recycling
KDOPP	Lipopolysaccharide Biosynthesis / Recycling	Lipopolysaccharide Biosynthesis / Recycling
KDOPS	Lipopolysaccharide Biosynthesis / Recycling	Lipopolysaccharide Biosynthesis / Recycling
KG6PDC	Alternate Carbon Metabolism	Alternate Carbon Metabolism
Kabcpp	Inorganic Ion Transport and Metabolism	Transport
Kt2pp	Inorganic Ion Transport and Metabolism	Transport
Kt3pp	Inorganic Ion Transport and Metabolism	Transport
Ktex	Transport, Outer Membrane Porin	Transport
LA4NTpp	Lipopolysaccharide Biosynthesis / Recycling	Lipopolysaccharide Biosynthesis / Recycling
LACZ	Alternate Carbon Metabolism	Alternate Carbon Metabolism
LACZpp	Alternate Carbon Metabolism	Alternate Carbon Metabolism
LADGMDH	Murein Recycling	Murein Recycling
LALDO2x	Methylglyoxal Metabolism	Methylglyoxal Metabolism
LALGP	Murein Recycling	Murein Recycling
LCADi	Alternate Carbon Metabolism	Alternate Carbon Metabolism
LCARR	Methylglyoxal Metabolism	Methylglyoxal Metabolism
LCARS	Alternate Carbon Metabolism	Alternate Carbon Metabolism
LCTSt3ipp	Transport, Inner Membrane	Transport
LCTStex	Transport, Outer Membrane Porin	Transport
LCTStpp	Transport, Inner Membrane	Transport
LDH_D	Pyruvate Metabolism	Pyruvate Metabolism
LDH_D2	Oxidative Phosphorylation	Oxidative Phosphorylation
LEUTAi	Valine, Leucine, and Isoleucine Metabolism	Valine, Leucine, and Isoleucine Metabolism
LEUTRS	tRNA Charging	tRNA Charging
LEUabcpp	Transport, Inner Membrane	Transport
LEUt2rpp	Transport, Inner Membrane	Transport
LEUtex	Transport, Outer Membrane Porin	Transport
LGTHL	Methylglyoxal Metabolism	Methylglyoxal Metabolism
LIPACabcpp	Lipopolysaccharide Biosynthesis / Recycling	Lipopolysaccharide Biosynthesis / Recycling
LIPAHT2ex	Lipopolysaccharide Biosynthesis / Recycling	Lipopolysaccharide Biosynthesis / Recycling
LIPAHTex	Lipopolysaccharide Biosynthesis / Recycling	Lipopolysaccharide Biosynthesis / Recycling
LIPAabcpp	Lipopolysaccharide Biosynthesis / Recycling	Lipopolysaccharide Biosynthesis / Recycling
LIPAtex	Lipopolysaccharide Biosynthesis / Recycling	Lipopolysaccharide Biosynthesis / Recycling
LPADSS	Lipopolysaccharide Biosynthesis / Recycling	Lipopolysaccharide Biosynthesis / Recycling
LPLIPAL1A120pp	Glycerophospholipid Metabolism	Glycerophospholipid Metabolism
LPLIPAL1A140pp	Glycerophospholipid Metabolism	Glycerophospholipid Metabolism
LPLIPAL1A141pp	Glycerophospholipid Metabolism	Glycerophospholipid Metabolism
LPLIPAL1A160pp	Glycerophospholipid Metabolism	Glycerophospholipid Metabolism
LPLIPAL1A161pp	Glycerophospholipid Metabolism	Glycerophospholipid Metabolism
LPLIPAL1A180pp	Glycerophospholipid Metabolism	Glycerophospholipid Metabolism
LPLIPAL1A181pp	Glycerophospholipid Metabolism	Glycerophospholipid Metabolism
LPLIPAL1E120pp	Glycerophospholipid Metabolism	Glycerophospholipid Metabolism
LPLIPAL1E140pp	Glycerophospholipid Metabolism	Glycerophospholipid Metabolism
LPLIPAL1E141pp	Glycerophospholipid Metabolism	Glycerophospholipid Metabolism
LPLIPAL1E160pp	Glycerophospholipid Metabolism	Glycerophospholipid Metabolism
LPLIPAL1E161pp	Glycerophospholipid Metabolism	Glycerophospholipid Metabolism
LPLIPAL1E180pp	Glycerophospholipid Metabolism	Glycerophospholipid Metabolism
LPLIPAL1E181pp	Glycerophospholipid Metabolism	Glycerophospholipid Metabolism
LPLIPAL1G120pp	Glycerophospholipid Metabolism	Glycerophospholipid Metabolism
LPLIPAL1G140pp	Glycerophospholipid Metabolism	Glycerophospholipid Metabolism
LPLIPAL1G141pp	Glycerophospholipid Metabolism	Glycerophospholipid Metabolism
LPLIPAL1G160pp	Glycerophospholipid Metabolism	Glycerophospholipid Metabolism
LPLIPAL1G161pp	Glycerophospholipid Metabolism	Glycerophospholipid Metabolism
LPLIPAL1G180pp	Glycerophospholipid Metabolism	Glycerophospholipid Metabolism
LPLIPAL1G181pp	Glycerophospholipid Metabolism	Glycerophospholipid Metabolism
LPLIPAL2A120	Glycerophospholipid Metabolism	Glycerophospholipid Metabolism
LPLIPAL2A140	Glycerophospholipid Metabolism	Glycerophospholipid Metabolism
LPLIPAL2A141	Glycerophospholipid Metabolism	Glycerophospholipid Metabolism
LPLIPAL2A160	Glycerophospholipid Metabolism	Glycerophospholipid Metabolism
LPLIPAL2A161	Glycerophospholipid Metabolism	Glycerophospholipid Metabolism
LPLIPAL2A180	Glycerophospholipid Metabolism	Glycerophospholipid Metabolism
LPLIPAL2A181	Glycerophospholipid Metabolism	Glycerophospholipid Metabolism
LPLIPAL2ATE120	Glycerophospholipid Metabolism	Glycerophospholipid Metabolism
LPLIPAL2ATE140	Glycerophospholipid Metabolism	Glycerophospholipid Metabolism
LPLIPAL2ATE141	Glycerophospholipid Metabolism	Glycerophospholipid Metabolism
LPLIPAL2ATE160	Glycerophospholipid Metabolism	Glycerophospholipid Metabolism
LPLIPAL2ATE161	Glycerophospholipid Metabolism	Glycerophospholipid Metabolism
LPLIPAL2ATE180	Glycerophospholipid Metabolism	Glycerophospholipid Metabolism
LPLIPAL2ATE181	Glycerophospholipid Metabolism	Glycerophospholipid Metabolism
LPLIPAL2ATG120	Glycerophospholipid Metabolism	Glycerophospholipid Metabolism
LPLIPAL2ATG140	Glycerophospholipid Metabolism	Glycerophospholipid Metabolism
LPLIPAL2ATG141	Glycerophospholipid Metabolism	Glycerophospholipid Metabolism
LPLIPAL2ATG160	Glycerophospholipid Metabolism	Glycerophospholipid Metabolism
LPLIPAL2ATG161	Glycerophospholipid Metabolism	Glycerophospholipid Metabolism
LPLIPAL2ATG180	Glycerophospholipid Metabolism	Glycerophospholipid Metabolism
LPLIPAL2ATG181	Glycerophospholipid Metabolism	Glycerophospholipid Metabolism
LPLIPAL2E120	Glycerophospholipid Metabolism	Glycerophospholipid Metabolism
LPLIPAL2E140	Glycerophospholipid Metabolism	Glycerophospholipid Metabolism
LPLIPAL2E141	Glycerophospholipid Metabolism	Glycerophospholipid Metabolism
LPLIPAL2E160	Glycerophospholipid Metabolism	Glycerophospholipid Metabolism
LPLIPAL2E161	Glycerophospholipid Metabolism	Glycerophospholipid Metabolism
LPLIPAL2E180	Glycerophospholipid Metabolism	Glycerophospholipid Metabolism
LPLIPAL2E181	Glycerophospholipid Metabolism	Glycerophospholipid Metabolism
LPLIPAL2G120	Glycerophospholipid Metabolism	Glycerophospholipid Metabolism
LPLIPAL2G140	Glycerophospholipid Metabolism	Glycerophospholipid Metabolism
LPLIPAL2G141	Glycerophospholipid Metabolism	Glycerophospholipid Metabolism
LPLIPAL2G160	Glycerophospholipid Metabolism	Glycerophospholipid Metabolism
LPLIPAL2G161	Glycerophospholipid Metabolism	Glycerophospholipid Metabolism
LPLIPAL2G180	Glycerophospholipid Metabolism	Glycerophospholipid Metabolism
LPLIPAL2G181	Glycerophospholipid Metabolism	Glycerophospholipid Metabolism
LSERDHr	Glycine and Serine Metabolism	Glycine and Serine Metabolism
LYSDC	Threonine and Lysine Metabolism	Threonine and Lysine Metabolism
LYSTRS	tRNA Charging	tRNA Charging
LYSabcpp	Transport, Inner Membrane	Transport
LYSt2pp	Transport, Inner Membrane	Transport
LYSt3pp	Transport, Inner Membrane	Transport
LYStex	Transport, Outer Membrane Porin	Transport
LYXI	Alternate Carbon Metabolism	Alternate Carbon Metabolism
LYXt2pp	Transport, Inner Membrane	Transport
LYXtex	Transport, Outer Membrane Porin	Transport
L_LACD2	Oxidative Phosphorylation	Oxidative Phosphorylation
L_LACD3	Oxidative Phosphorylation	Oxidative Phosphorylation
L_LACt2rpp	Transport, Inner Membrane	Transport
L_LACtex	Transport, Outer Membrane Porin	Transport
M1PD	Alternate Carbon Metabolism	Alternate Carbon Metabolism
MACPD	Membrane Lipid Metabolism	Membrane Lipid Metabolism
MALDDH	Alternate Carbon Metabolism	Alternate Carbon Metabolism
MALDt2_2pp	Transport, Inner Membrane	Transport
MALDtex	Transport, Outer Membrane Porin	Transport
MALS	Anaplerotic Reactions	Anaplerotic Reactions
MALTATr	Alternate Carbon Metabolism	Alternate Carbon Metabolism
MALTHXabcpp	Transport, Inner Membrane	Transport
MALTHXtexi	Transport, Outer Membrane	Transport
MALTPTabcpp	Transport, Inner Membrane	Transport
MALTPTtexi	Transport, Outer Membrane	Transport
MALTTRabcpp	Transport, Inner Membrane	Transport
MALTTRtexi	Transport, Outer Membrane	Transport
MALTTTRabcpp	Transport, Inner Membrane	Transport
MALTTTRtexi	Transport, Outer Membrane	Transport
MALTabcpp	Transport, Inner Membrane	Transport
MALTptspp	Transport, Inner Membrane	Transport
MALTtexi	Transport, Outer Membrane	Transport
MALt2_2pp	Transport, Inner Membrane	Transport
MALt2_3pp	Transport, Inner Membrane	Transport
MALtex	Transport, Outer Membrane Porin	Transport
MAN1PT2	Cell Envelope Biosynthesis	Cell Envelope Biosynthesis
MAN6PI	Alternate Carbon Metabolism	Alternate Carbon Metabolism
MAN6Pt6_2pp	Transport, Inner Membrane	Transport
MAN6Ptex	Transport, Outer Membrane Porin	Transport
MANAO	Alternate Carbon Metabolism	Alternate Carbon Metabolism
MANGLYCptspp	Transport, Inner Membrane	Transport
MANGLYCtex	Transport, Outer Membrane Porin	Transport
MANPGH	Alternate Carbon Metabolism	Alternate Carbon Metabolism
MANptspp	Transport, Inner Membrane	Transport
MANtex	Transport, Outer Membrane Porin	Transport
MCITD	Alternate Carbon Metabolism	Alternate Carbon Metabolism
MCITL2	Alternate Carbon Metabolism	Alternate Carbon Metabolism
MCITS	Alternate Carbon Metabolism	Alternate Carbon Metabolism
MCOATA	Membrane Lipid Metabolism	Membrane Lipid Metabolism
MCPST	Cysteine Metabolism	Cysteine Metabolism
MCTP1App	Murein Biosynthesis	Murein Biosynthesis
MCTP1Bpp	Murein Biosynthesis	Murein Biosynthesis
MCTP2App	Murein Biosynthesis	Murein Biosynthesis
MDDCP1pp	Murein Biosynthesis	Murein Biosynthesis
MDDCP2pp	Murein Biosynthesis	Murein Biosynthesis
MDDCP3pp	Murein Biosynthesis	Murein Biosynthesis
MDDCP4pp	Murein Biosynthesis	Murein Biosynthesis
MDDCP5pp	Murein Biosynthesis	Murein Biosynthesis
MDDEP1pp	Murein Recycling	Murein Recycling
MDDEP2pp	Murein Recycling	Murein Recycling
MDDEP3pp	Murein Recycling	Murein Recycling
MDDEP4pp	Murein Recycling	Murein Recycling
MDH	Citric Acid Cycle	Citric Acid Cycle
MDH2	Citric Acid Cycle	Citric Acid Cycle
MDH3	Citric Acid Cycle	Citric Acid Cycle
MDRPD	Arginine and Proline Metabolism	Arginine and Proline Metabolism
ME1	Anaplerotic Reactions	Anaplerotic Reactions
ME2	Anaplerotic Reactions	Anaplerotic Reactions
MECDPDH2	Cofactor and Prosthetic Group Biosynthesis	Cofactor and Prosthetic Group Biosynthesis
MECDPS	Cofactor and Prosthetic Group Biosynthesis	Cofactor and Prosthetic Group Biosynthesis
MELIBt2pp	Transport, Inner Membrane	Transport
MELIBt3ipp	Transport, Inner Membrane	Transport
MELIBtex	Transport, Outer Membrane Porin	Transport
MEPCT	Cofactor and Prosthetic Group Biosynthesis	Cofactor and Prosthetic Group Biosynthesis
METAT	Methionine Metabolism	Methionine Metabolism
METDabcpp	Transport, Inner Membrane	Transport
METDtex	Transport, Outer Membrane Porin	Transport
METOX1s	Methionine Metabolism	Methionine Metabolism
METOX2s	Methionine Metabolism	Methionine Metabolism
METS	Methionine Metabolism	Methionine Metabolism
METSOX1abcpp	Transport, Inner Membrane	Transport
METSOX1tex	Transport, Outer Membrane Porin	Transport
METSOX2abcpp	Transport, Inner Membrane	Transport
METSOX2tex	Transport, Outer Membrane Porin	Transport
METSOXR1	Methionine Metabolism	Methionine Metabolism
METSOXR2	Methionine Metabolism	Methionine Metabolism
METTRS	tRNA Charging	tRNA Charging
METabcpp	Transport, Inner Membrane	Transport
METtex	Transport, Outer Membrane Porin	Transport
MG2t3_2pp	Inorganic Ion Transport and Metabolism	Transport
MG2tex	Transport, Outer Membrane Porin	Transport
MG2tpp	Inorganic Ion Transport and Metabolism	Transport
MG2uabcpp	Inorganic Ion Transport and Metabolism	Transport
MGSA	Methylglyoxal Metabolism	Methylglyoxal Metabolism
MI1PP	Cell Envelope Biosynthesis	Cell Envelope Biosynthesis
MICITDr	Alternate Carbon Metabolism	Alternate Carbon Metabolism
MINOHPtexi	Transport, Outer Membrane	Transport
MLDCP1App	Murein Biosynthesis	Murein Biosynthesis
MLDCP1Bpp	Murein Biosynthesis	Murein Biosynthesis
MLDCP2App	Murein Biosynthesis	Murein Biosynthesis
MLDCP2Bpp	Murein Biosynthesis	Murein Biosynthesis
MLDCP3App	Murein Biosynthesis	Murein Biosynthesis
MLDEP1pp	Murein Recycling	Murein Recycling
MLDEP2pp	Murein Recycling	Murein Recycling
MLTG1	Alternate Carbon Metabolism	Alternate Carbon Metabolism
MLTG2	Alternate Carbon Metabolism	Alternate Carbon Metabolism
MLTG3	Alternate Carbon Metabolism	Alternate Carbon Metabolism
MLTG4	Alternate Carbon Metabolism	Alternate Carbon Metabolism
MLTG5	Alternate Carbon Metabolism	Alternate Carbon Metabolism
MLTGY1pp	Murein Recycling	Murein Recycling
MLTGY2pp	Murein Recycling	Murein Recycling
MLTGY3pp	Murein Recycling	Murein Recycling
MLTGY4pp	Murein Recycling	Murein Recycling
MLTP1	Alternate Carbon Metabolism	Alternate Carbon Metabolism
MLTP2	Alternate Carbon Metabolism	Alternate Carbon Metabolism
MLTP3	Alternate Carbon Metabolism	Alternate Carbon Metabolism
MMCD	Alternate Carbon Metabolism	Alternate Carbon Metabolism
MME	Alternate Carbon Metabolism	Alternate Carbon Metabolism
MMETt2pp	Transport, Inner Membrane	Transport
MMETtex	Transport, Outer Membrane Porin	Transport
MMM2	Alternate Carbon Metabolism	Alternate Carbon Metabolism
MN2t3pp	Inorganic Ion Transport and Metabolism	Transport
MN2tpp	Inorganic Ion Transport and Metabolism	Transport
MN6PP	Alternate Carbon Metabolism	Alternate Carbon Metabolism
MNLptspp	Transport, Inner Membrane	Transport
MNLtex	Transport, Outer Membrane Porin	Transport
MNNH	Alternate Carbon Metabolism	Alternate Carbon Metabolism
MNt2pp	Transport, Inner Membrane	Transport
MNtex	Transport, Outer Membrane Porin	Transport
MOAT	Lipopolysaccharide Biosynthesis / Recycling	Lipopolysaccharide Biosynthesis / Recycling
MOAT2	Lipopolysaccharide Biosynthesis / Recycling	Lipopolysaccharide Biosynthesis / Recycling
MOAT3C	Lipopolysaccharide Biosynthesis / Recycling	Lipopolysaccharide Biosynthesis / Recycling
MOBDabcpp	Inorganic Ion Transport and Metabolism	Transport
MOBDtex	Transport, Outer Membrane Porin	Transport
MOHMT	Cofactor and Prosthetic Group Biosynthesis	Cofactor and Prosthetic Group Biosynthesis
MPTG	Murein Biosynthesis	Murein Biosynthesis
MPTG2	Murein Biosynthesis	Murein Biosynthesis
MSO3abcpp	Transport, Inner Membrane	Transport
MSO3tex	Transport, Outer Membrane Porin	Transport
MTAN	Arginine and Proline Metabolism	Arginine and Proline Metabolism
MTHFC	Folate Metabolism	Cofactor and Prosthetic Group Biosynthesis
MTHFD	Folate Metabolism	Cofactor and Prosthetic Group Biosynthesis
MTHFR2	Folate Metabolism	Cofactor and Prosthetic Group Biosynthesis
MTRI	Arginine and Proline Metabolism	Arginine and Proline Metabolism
MTRK	Arginine and Proline Metabolism	Arginine and Proline Metabolism
MTRPOX	Glycine and Serine Metabolism	Glycine and Serine Metabolism
N2Otex	Transport, Outer Membrane Porin	Transport
N2Otpp	Inorganic Ion Transport and Metabolism	Transport
NACODA	Arginine and Proline Metabolism	Arginine and Proline Metabolism
NACtex	Transport, Outer Membrane Porin	Transport
NACtpp	Transport, Inner Membrane	Transport
NADDP	Cofactor and Prosthetic Group Biosynthesis	Cofactor and Prosthetic Group Biosynthesis
NADH10	Oxidative Phosphorylation	Oxidative Phosphorylation
NADH16pp	Oxidative Phosphorylation	Oxidative Phosphorylation
NADH17pp	Oxidative Phosphorylation	Oxidative Phosphorylation
NADH18pp	Oxidative Phosphorylation	Oxidative Phosphorylation
NADH5	Oxidative Phosphorylation	Oxidative Phosphorylation
NADH9	Oxidative Phosphorylation	Oxidative Phosphorylation
NADK	Cofactor and Prosthetic Group Biosynthesis	Cofactor and Prosthetic Group Biosynthesis
NADN	Cofactor and Prosthetic Group Biosynthesis	Cofactor and Prosthetic Group Biosynthesis
NADPHQR2	Oxidative Phosphorylation	Oxidative Phosphorylation
NADPHQR3	Oxidative Phosphorylation	Oxidative Phosphorylation
NADPHQR4	Oxidative Phosphorylation	Oxidative Phosphorylation
NADPPPS	Cofactor and Prosthetic Group Biosynthesis	Cofactor and Prosthetic Group Biosynthesis
NADS1	Cofactor and Prosthetic Group Biosynthesis	Cofactor and Prosthetic Group Biosynthesis
NADTRHD	Oxidative Phosphorylation	Oxidative Phosphorylation
NAMNPP	Cofactor and Prosthetic Group Biosynthesis	Cofactor and Prosthetic Group Biosynthesis
NAt3_1p5pp	Inorganic Ion Transport and Metabolism	Transport
NAt3_2pp	Inorganic Ion Transport and Metabolism	Transport
NAt3pp	Inorganic Ion Transport and Metabolism	Transport
NAtex	Transport, Outer Membrane Porin	Transport
NDPK1	Nucleotide Salvage Pathway	Nucleotide Salvage Pathway
NDPK2	Nucleotide Salvage Pathway	Nucleotide Salvage Pathway
NDPK3	Nucleotide Salvage Pathway	Nucleotide Salvage Pathway
NDPK4	Nucleotide Salvage Pathway	Nucleotide Salvage Pathway
NDPK5	Nucleotide Salvage Pathway	Nucleotide Salvage Pathway
NDPK6	Nucleotide Salvage Pathway	Nucleotide Salvage Pathway
NDPK7	Nucleotide Salvage Pathway	Nucleotide Salvage Pathway
NDPK8	Nucleotide Salvage Pathway	Nucleotide Salvage Pathway
NH4tex	Transport, Outer Membrane Porin	Transport
NH4tpp	Inorganic Ion Transport and Metabolism	Transport
NHFRBO	Nitrogen Metabolism	Nitrogen Metabolism
NI2abcpp	Inorganic Ion Transport and Metabolism	Transport
NI2t3pp	Inorganic Ion Transport and Metabolism	Transport
NI2tex	Transport, Outer Membrane Porin	Transport
NI2tpp	Inorganic Ion Transport and Metabolism	Transport
NI2uabcpp	Inorganic Ion Transport and Metabolism	Transport
NMNAT	Cofactor and Prosthetic Group Biosynthesis	Cofactor and Prosthetic Group Biosynthesis
NMNDA	Cofactor and Prosthetic Group Biosynthesis	Cofactor and Prosthetic Group Biosynthesis
NMNN	Cofactor and Prosthetic Group Biosynthesis	Cofactor and Prosthetic Group Biosynthesis
NMNPtpp	Transport, Inner Membrane	Transport
NMNt7pp	Transport, Inner Membrane	Transport
NMNtex	Transport, Outer Membrane Porin	Transport
NNAM	Cofactor and Prosthetic Group Biosynthesis	Cofactor and Prosthetic Group Biosynthesis
NNATr	Nucleotide Salvage Pathway	Nucleotide Salvage Pathway
NNDMBRT	Cofactor and Prosthetic Group Biosynthesis	Cofactor and Prosthetic Group Biosynthesis
NNDPR	Cofactor and Prosthetic Group Biosynthesis	Cofactor and Prosthetic Group Biosynthesis
NO2t2rpp	Inorganic Ion Transport and Metabolism	Transport
NO2tex	Transport, Outer Membrane Porin	Transport
NO3R1bpp	Nitrogen Metabolism	Nitrogen Metabolism
NO3R1pp	Oxidative Phosphorylation	Oxidative Phosphorylation
NO3R2bpp	Nitrogen Metabolism	Nitrogen Metabolism
NO3R2pp	Oxidative Phosphorylation	Oxidative Phosphorylation
NO3t7pp	Inorganic Ion Transport and Metabolism	Transport
NO3tex	Transport, Outer Membrane Porin	Transport
NODOx	Nitrogen Metabolism	Nitrogen Metabolism
NODOy	Nitrogen Metabolism	Nitrogen Metabolism
NOtex	Transport, Outer Membrane Porin	Transport
NOtpp	Inorganic Ion Transport and Metabolism	Transport
NPHS	Cofactor and Prosthetic Group Biosynthesis	Cofactor and Prosthetic Group Biosynthesis
NTD1	Nucleotide Salvage Pathway	Nucleotide Salvage Pathway
NTD10	Nucleotide Salvage Pathway	Nucleotide Salvage Pathway
NTD10pp	Nucleotide Salvage Pathway	Nucleotide Salvage Pathway
NTD11	Nucleotide Salvage Pathway	Nucleotide Salvage Pathway
NTD11pp	Nucleotide Salvage Pathway	Nucleotide Salvage Pathway
NTD12	Nucleotide Salvage Pathway	Nucleotide Salvage Pathway
NTD12pp	Nucleotide Salvage Pathway	Nucleotide Salvage Pathway
NTD1pp	Nucleotide Salvage Pathway	Nucleotide Salvage Pathway
NTD2	Nucleotide Salvage Pathway	Nucleotide Salvage Pathway
NTD2pp	Nucleotide Salvage Pathway	Nucleotide Salvage Pathway
NTD3	Nucleotide Salvage Pathway	Nucleotide Salvage Pathway
NTD3pp	Nucleotide Salvage Pathway	Nucleotide Salvage Pathway
NTD4	Nucleotide Salvage Pathway	Nucleotide Salvage Pathway
NTD4pp	Nucleotide Salvage Pathway	Nucleotide Salvage Pathway
NTD5	Nucleotide Salvage Pathway	Nucleotide Salvage Pathway
NTD5pp	Nucleotide Salvage Pathway	Nucleotide Salvage Pathway
NTD6	Nucleotide Salvage Pathway	Nucleotide Salvage Pathway
NTD6pp	Nucleotide Salvage Pathway	Nucleotide Salvage Pathway
NTD7	Nucleotide Salvage Pathway	Nucleotide Salvage Pathway
NTD7pp	Nucleotide Salvage Pathway	Nucleotide Salvage Pathway
NTD8	Nucleotide Salvage Pathway	Nucleotide Salvage Pathway
NTD8pp	Nucleotide Salvage Pathway	Nucleotide Salvage Pathway
NTD9	Nucleotide Salvage Pathway	Nucleotide Salvage Pathway
NTD9pp	Nucleotide Salvage Pathway	Nucleotide Salvage Pathway
NTP1	Biomass and maintenance functions	Nucleotide Salvage Pathway
NTP10	Nucleotide Salvage Pathway	Nucleotide Salvage Pathway
NTP11	Nucleotide Salvage Pathway	Nucleotide Salvage Pathway
NTP12	Nucleotide Salvage Pathway	Nucleotide Salvage Pathway
NTP3	Nucleotide Salvage Pathway	Nucleotide Salvage Pathway
NTP3pp	Nucleotide Salvage Pathway	Nucleotide Salvage Pathway
NTP5	Nucleotide Salvage Pathway	Nucleotide Salvage Pathway
NTPP1	Nucleotide Salvage Pathway	Nucleotide Salvage Pathway
NTPP10	Nucleotide Salvage Pathway	Nucleotide Salvage Pathway
NTPP11	Nucleotide Salvage Pathway	Nucleotide Salvage Pathway
NTPP2	Nucleotide Salvage Pathway	Nucleotide Salvage Pathway
NTPP3	Nucleotide Salvage Pathway	Nucleotide Salvage Pathway
NTPP4	Nucleotide Salvage Pathway	Nucleotide Salvage Pathway
NTPP5	Nucleotide Salvage Pathway	Nucleotide Salvage Pathway
NTPP6	Nucleotide Salvage Pathway	Nucleotide Salvage Pathway
NTPP7	Nucleotide Salvage Pathway	Nucleotide Salvage Pathway
NTPP8	Nucleotide Salvage Pathway	Nucleotide Salvage Pathway
NTPP9	Nucleotide Salvage Pathway	Nucleotide Salvage Pathway
NTPTP1	Nucleotide Salvage Pathway	Nucleotide Salvage Pathway
NTPTP2	Nucleotide Salvage Pathway	Nucleotide Salvage Pathway
NTRIR2x	Oxidative Phosphorylation	Oxidative Phosphorylation
NTRIR3pp	Nitrogen Metabolism	Nitrogen Metabolism
NTRIR4pp	Nitrogen Metabolism	Nitrogen Metabolism
O16A4COLIPAtex	Lipopolysaccharide Biosynthesis / Recycling	Lipopolysaccharide Biosynthesis / Recycling
O16A4Lpp	Lipopolysaccharide Biosynthesis / Recycling	Lipopolysaccharide Biosynthesis / Recycling
O16AP1pp	Lipopolysaccharide Biosynthesis / Recycling	Lipopolysaccharide Biosynthesis / Recycling
O16AP2pp	Lipopolysaccharide Biosynthesis / Recycling	Lipopolysaccharide Biosynthesis / Recycling
O16AP3pp	Lipopolysaccharide Biosynthesis / Recycling	Lipopolysaccharide Biosynthesis / Recycling
O16AT	Lipopolysaccharide Biosynthesis / Recycling	Lipopolysaccharide Biosynthesis / Recycling
O16AUNDtpp	Lipopolysaccharide Biosynthesis / Recycling	Lipopolysaccharide Biosynthesis / Recycling
O16GALFT	Lipopolysaccharide Biosynthesis / Recycling	Lipopolysaccharide Biosynthesis / Recycling
O16GLCT1	Lipopolysaccharide Biosynthesis / Recycling	Lipopolysaccharide Biosynthesis / Recycling
O16GLCT2	Lipopolysaccharide Biosynthesis / Recycling	Lipopolysaccharide Biosynthesis / Recycling
O2Stex	Transport, Outer Membrane Porin	Transport
O2tex	Transport, Outer Membrane Porin	Transport
O2tpp	Inorganic Ion Transport and Metabolism	Transport
OAADC	Pyruvate Metabolism	Pyruvate Metabolism
OBTFL	Alternate Carbon Metabolism	Alternate Carbon Metabolism
OCBT	Arginine and Proline Metabolism	Arginine and Proline Metabolism
OCDCAtexi	Transport, Outer Membrane	Transport
OCDCEAtexi	Transport, Outer Membrane	Transport
OCTAtex	Transport, Outer Membrane Porin	Transport
OCTDPS	Cofactor and Prosthetic Group Biosynthesis	Cofactor and Prosthetic Group Biosynthesis
CTECOAI8	Membrane Lipid Metabolism	Membrane Lipid Metabolism
OHPBAT	Cofactor and Prosthetic Group Biosynthesis	Cofactor and Prosthetic Group Biosynthesis
OHPHM	Cofactor and Prosthetic Group Biosynthesis	Cofactor and Prosthetic Group Biosynthesis
OMBZLM	Cofactor and Prosthetic Group Biosynthesis	Cofactor and Prosthetic Group Biosynthesis
OMCDC	Valine, Leucine, and Isoleucine Metabolism	Valine, Leucine, and Isoleucine Metabolism
OMMBLHX	Cofactor and Prosthetic Group Biosynthesis	Cofactor and Prosthetic Group Biosynthesis
OMMBLHX3	Cofactor and Prosthetic Group Biosynthesis	Cofactor and Prosthetic Group Biosynthesis
OMPDC	Purine and Pyrimidine Biosynthesis	Purine and Pyrimidine Biosynthesis
OMPHHX	Cofactor and Prosthetic Group Biosynthesis	Cofactor and Prosthetic Group Biosynthesis
OMPHHX3	Cofactor and Prosthetic Group Biosynthesis	Cofactor and Prosthetic Group Biosynthesis
OP4ENH	Alternate Carbon Metabolism	Alternate Carbon Metabolism
OPHBDC	Cofactor and Prosthetic Group Biosynthesis	Cofactor and Prosthetic Group Biosynthesis
OPHHX	Cofactor and Prosthetic Group Biosynthesis	Cofactor and Prosthetic Group Biosynthesis
OPHHX3	Cofactor and Prosthetic Group Biosynthesis	Cofactor and Prosthetic Group Biosynthesis
ORNDC	Arginine and Proline Metabolism	Arginine and Proline Metabolism
ORNabcpp	Transport, Inner Membrane	Transport
ORNtex	Transport, Outer Membrane Porin	Transport
OROTt2_2pp	Transport, Inner Membrane	Transport
OROTtex	Transport, Outer Membrane Porin	Transport
ORPT	Purine and Pyrimidine Biosynthesis	Purine and Pyrimidine Biosynthesis
OXAMTC	Unassigned	Unassigned
OXGDC2	Cofactor and Prosthetic Group Biosynthesis	Cofactor and Prosthetic Group Biosynthesis
P5CD	Arginine and Proline Metabolism	Arginine and Proline Metabolism
P5CR	Arginine and Proline Metabolism	Arginine and Proline Metabolism
PA120abcpp	Transport, Inner Membrane	Transport
PA140abcpp	Transport, Inner Membrane	Transport
PA141abcpp	Transport, Inner Membrane	Transport
PA160abcpp	Transport, Inner Membrane	Transport
PA161abcpp	Transport, Inner Membrane	Transport
PA180abcpp	Transport, Inner Membrane	Transport
PA181abcpp	Transport, Inner Membrane	Transport
PACALDt2rpp	Transport, Inner Membrane	Transport
PACALDtex	Transport, Outer Membrane Porin	Transport
PACCOAL	Alternate Carbon Metabolism	Alternate Carbon Metabolism
PANTS	Cofactor and Prosthetic Group Biosynthesis	Cofactor and Prosthetic Group Biosynthesis
PAPA120	Glycerophospholipid Metabolism	Glycerophospholipid Metabolism
PAPA120pp	Glycerophospholipid Metabolism	Glycerophospholipid Metabolism
PAPA140	Glycerophospholipid Metabolism	Glycerophospholipid Metabolism
PAPA140pp	Glycerophospholipid Metabolism	Glycerophospholipid Metabolism
PAPA141	Glycerophospholipid Metabolism	Glycerophospholipid Metabolism
PAPA141pp	Glycerophospholipid Metabolism	Glycerophospholipid Metabolism
PAPA160	Glycerophospholipid Metabolism	Glycerophospholipid Metabolism
PAPA160pp	Glycerophospholipid Metabolism	Glycerophospholipid Metabolism
PAPA161	Glycerophospholipid Metabolism	Glycerophospholipid Metabolism
PAPA161pp	Glycerophospholipid Metabolism	Glycerophospholipid Metabolism
PAPA180	Glycerophospholipid Metabolism	Glycerophospholipid Metabolism
PAPA180pp	Glycerophospholipid Metabolism	Glycerophospholipid Metabolism
PAPA181	Glycerophospholipid Metabolism	Glycerophospholipid Metabolism
PAPA181pp	Glycerophospholipid Metabolism	Glycerophospholipid Metabolism
PAPPT3	Cell Envelope Biosynthesis	Cell Envelope Biosynthesis
PAPSR	Cysteine Metabolism	Cysteine Metabolism
PAPSR2	Cysteine Metabolism	Cysteine Metabolism
PDE1	Nucleotide Salvage Pathway	Nucleotide Salvage Pathway
PDH	Glycolysis/Gluconeogenesis	Glycolysis/Gluconeogenesis
PDX5PO2	Cofactor and Prosthetic Group Biosynthesis	Cofactor and Prosthetic Group Biosynthesis
PDX5POi	Cofactor and Prosthetic Group Biosynthesis	Cofactor and Prosthetic Group Biosynthesis
PDX5PS	Cofactor and Prosthetic Group Biosynthesis	Cofactor and Prosthetic Group Biosynthesis
PDXPP	Cofactor and Prosthetic Group Biosynthesis	Cofactor and Prosthetic Group Biosynthesis
PE120abcpp	Transport, Inner Membrane	Transport
PE140abcpp	Transport, Inner Membrane	Transport
PE141abcpp	Transport, Inner Membrane	Transport
PE160abcpp	Transport, Inner Membrane	Transport
PE161abcpp	Transport, Inner Membrane	Transport
PE180abcpp	Transport, Inner Membrane	Transport
PE181abcpp	Transport, Inner Membrane	Transport
PEAMNOpp	Nitrogen Metabolism	Nitrogen Metabolism
PEAMNtex	Transport, Outer Membrane Porin	Transport
PERD	Cofactor and Prosthetic Group Biosynthesis	Cofactor and Prosthetic Group Biosynthesis
PETNT161pp	Lipopolysaccharide Biosynthesis / Recycling	Lipopolysaccharide Biosynthesis / Recycling
PETNT181pp	Lipopolysaccharide Biosynthesis / Recycling	Lipopolysaccharide Biosynthesis / Recycling
PFK	Glycolysis/Gluconeogenesis	Glycolysis/Gluconeogenesis
PFK_2	Alternate Carbon Metabolism	Alternate Carbon Metabolism
PFL	Pyruvate Metabolism	Pyruvate Metabolism
PG120abcpp	Transport, Inner Membrane	Transport
PG140abcpp	Transport, Inner Membrane	Transport
PG141abcpp	Transport, Inner Membrane	Transport
PG160abcpp	Transport, Inner Membrane	Transport
PG161abcpp	Transport, Inner Membrane	Transport
PG180abcpp	Transport, Inner Membrane	Transport
PG181abcpp	Transport, Inner Membrane	Transport
PGAMT	Cell Envelope Biosynthesis	Cell Envelope Biosynthesis
PGCD	Glycine and Serine Metabolism	Glycine and Serine Metabolism
PGI	Glycolysis/Gluconeogenesis	Glycolysis/Gluconeogenesis
PGK	Glycolysis/Gluconeogenesis	Glycolysis/Gluconeogenesis
PGL	Pentose Phosphate Pathway	Pentose Phosphate Pathway
PGLYCP	Alternate Carbon Metabolism	Alternate Carbon Metabolism
PGM	Glycolysis/Gluconeogenesis	Glycolysis/Gluconeogenesis
PGMT	Alternate Carbon Metabolism	Alternate Carbon Metabolism
PGP120abcpp	Transport, Inner Membrane	Transport
PGP140abcpp	Transport, Inner Membrane	Transport
PGP141abcpp	Transport, Inner Membrane	Transport
PGP160abcpp	Transport, Inner Membrane	Transport
PGP161abcpp	Transport, Inner Membrane	Transport
PGP180abcpp	Transport, Inner Membrane	Transport
PGP181abcpp	Transport, Inner Membrane	Transport
PGPP120	Glycerophospholipid Metabolism	Glycerophospholipid Metabolism
PGPP120pp	Glycerophospholipid Metabolism	Glycerophospholipid Metabolism
PGPP140	Glycerophospholipid Metabolism	Glycerophospholipid Metabolism
PGPP140pp	Glycerophospholipid Metabolism	Glycerophospholipid Metabolism
PGPP141	Glycerophospholipid Metabolism	Glycerophospholipid Metabolism
PGPP141pp	Glycerophospholipid Metabolism	Glycerophospholipid Metabolism
PGPP160	Glycerophospholipid Metabolism	Glycerophospholipid Metabolism
PGPP160pp	Glycerophospholipid Metabolism	Glycerophospholipid Metabolism
PGPP161	Glycerophospholipid Metabolism	Glycerophospholipid Metabolism
PGPP161pp	Glycerophospholipid Metabolism	Glycerophospholipid Metabolism
PGPP180	Glycerophospholipid Metabolism	Glycerophospholipid Metabolism
PGPP180pp	Glycerophospholipid Metabolism	Glycerophospholipid Metabolism
PGPP181	Glycerophospholipid Metabolism	Glycerophospholipid Metabolism
PGPP181pp	Glycerophospholipid Metabolism	Glycerophospholipid Metabolism
PGSA120	Glycerophospholipid Metabolism	Glycerophospholipid Metabolism
PGSA140	Glycerophospholipid Metabolism	Glycerophospholipid Metabolism
PGSA141	Glycerophospholipid Metabolism	Glycerophospholipid Metabolism
PGSA160	Glycerophospholipid Metabolism	Glycerophospholipid Metabolism
PGSA161	Glycerophospholipid Metabolism	Glycerophospholipid Metabolism
PGSA180	Glycerophospholipid Metabolism	Glycerophospholipid Metabolism
PGSA181	Glycerophospholipid Metabolism	Glycerophospholipid Metabolism
PHEMEabcpp	Transport, Inner Membrane	Transport
PHEMEtiex	Transport, Outer Membrane	Transport
PHETA1	Tyrosine, Tryptophan, and Phenylalanine Metabolism	Tyrosine, Tryptophan, and Phenylalanine Metabolism
PHETRS	tRNA Charging	tRNA Charging
PHEt2rpp	Transport, Inner Membrane	Transport
PHEtex	Transport, Outer Membrane Porin	Transport
PHYTSpp	Alternate Carbon Metabolism	Alternate Carbon Metabolism
PIt2rpp	Inorganic Ion Transport and Metabolism	Transport
PItex	Transport, Outer Membrane Porin	Transport
PIuabcpp	Inorganic Ion Transport and Metabolism	Transport
PLIPA1A120pp	Glycerophospholipid Metabolism	Glycerophospholipid Metabolism
PLIPA1A140pp	Glycerophospholipid Metabolism	Glycerophospholipid Metabolism
PLIPA1A141pp	Glycerophospholipid Metabolism	Glycerophospholipid Metabolism
PLIPA1A160pp	Glycerophospholipid Metabolism	Glycerophospholipid Metabolism
PLIPA1A161pp	Glycerophospholipid Metabolism	Glycerophospholipid Metabolism
PLIPA1A180pp	Glycerophospholipid Metabolism	Glycerophospholipid Metabolism
PLIPA1A181pp	Glycerophospholipid Metabolism	Glycerophospholipid Metabolism
PLIPA1E120pp	Glycerophospholipid Metabolism	Glycerophospholipid Metabolism
PLIPA1E140pp	Glycerophospholipid Metabolism	Glycerophospholipid Metabolism
PLIPA1E141pp	Glycerophospholipid Metabolism	Glycerophospholipid Metabolism
PLIPA1E160pp	Glycerophospholipid Metabolism	Glycerophospholipid Metabolism
PLIPA1E161pp	Glycerophospholipid Metabolism	Glycerophospholipid Metabolism
PLIPA1E180pp	Glycerophospholipid Metabolism	Glycerophospholipid Metabolism
PLIPA1E181pp	Glycerophospholipid Metabolism	Glycerophospholipid Metabolism
PLIPA1G120pp	Glycerophospholipid Metabolism	Glycerophospholipid Metabolism
PLIPA1G140pp	Glycerophospholipid Metabolism	Glycerophospholipid Metabolism
PLIPA1G141pp	Glycerophospholipid Metabolism	Glycerophospholipid Metabolism
PLIPA1G160pp	Glycerophospholipid Metabolism	Glycerophospholipid Metabolism
PLIPA1G161pp	Glycerophospholipid Metabolism	Glycerophospholipid Metabolism
PLIPA1G180pp	Glycerophospholipid Metabolism	Glycerophospholipid Metabolism
PLIPA1G181pp	Glycerophospholipid Metabolism	Glycerophospholipid Metabolism
PLIPA2A120pp	Glycerophospholipid Metabolism	Glycerophospholipid Metabolism
PLIPA2A140pp	Glycerophospholipid Metabolism	Glycerophospholipid Metabolism
PLIPA2A141pp	Glycerophospholipid Metabolism	Glycerophospholipid Metabolism
PLIPA2A160pp	Glycerophospholipid Metabolism	Glycerophospholipid Metabolism
PLIPA2A161pp	Glycerophospholipid Metabolism	Glycerophospholipid Metabolism
PLIPA2A180pp	Glycerophospholipid Metabolism	Glycerophospholipid Metabolism
PLIPA2A181pp	Glycerophospholipid Metabolism	Glycerophospholipid Metabolism
PLIPA2E120pp	Glycerophospholipid Metabolism	Glycerophospholipid Metabolism
PLIPA2E140pp	Glycerophospholipid Metabolism	Glycerophospholipid Metabolism
PLIPA2E141pp	Glycerophospholipid Metabolism	Glycerophospholipid Metabolism
PLIPA2E160pp	Glycerophospholipid Metabolism	Glycerophospholipid Metabolism
PLIPA2E161pp	Glycerophospholipid Metabolism	Glycerophospholipid Metabolism
PLIPA2E180pp	Glycerophospholipid Metabolism	Glycerophospholipid Metabolism
PLIPA2E181pp	Glycerophospholipid Metabolism	Glycerophospholipid Metabolism
PLIPA2G120pp	Glycerophospholipid Metabolism	Glycerophospholipid Metabolism
PLIPA2G140pp	Glycerophospholipid Metabolism	Glycerophospholipid Metabolism
[truncated: 383 more rows]

## Sheet: STM_v1_0
Reaction ID	ORIGINAL Subsystem	Integrated Subsytem
12DGR120tipp	Transport Inner Membrane	Transport
12DGR140tipp	Transport Inner Membrane	Transport
12DGR141tipp	Transport Inner Membrane	Transport
12DGR160tipp	Transport Inner Membrane	Transport
12DGR161tipp	Transport Inner Membrane	Transport
12DGR180tipp	Transport Inner Membrane	Transport
12DGR181tipp	Transport Inner Membrane	Transport
12PPDRtex	Transport Outer Membrane Porin	Transport
12PPDRtpp	Transport Inner Membrane	Transport
12PPDStex	Transport Outer Membrane Porin	Transport
12PPDStpp	Transport Inner Membrane	Transport
14GLUCANabcpp	Transport Inner Membrane	Transport
14GLUCANtexi	Transport Outer Membrane	Transport
23CAMPtex	Transport Outer Membrane Porin	Transport
23CCMPtex	Transport Outer Membrane Porin	Transport
23CGMPtex	Transport Outer Membrane Porin	Transport
23CUMPtex	Transport Outer Membrane Porin	Transport
23DAPPAt2pp	Transport Inner Membrane	Transport
23DAPPAtex	Transport Outer Membrane Porin	Transport
23PDE2pp	Nucleotide Salvage Pathway	Nucleotide Salvage Pathway
23PDE4pp	Nucleotide Salvage Pathway	Nucleotide Salvage Pathway
23PDE7pp	Nucleotide Salvage Pathway	Nucleotide Salvage Pathway
23PDE9pp	Nucleotide Salvage Pathway	Nucleotide Salvage Pathway
26DAHtex	Transport Outer Membrane Porin	Transport
2AGPA120tipp	Transport Inner Membrane	Transport
2AGPA140tipp	Transport Inner Membrane	Transport
2AGPA141tipp	Transport Inner Membrane	Transport
2AGPA160tipp	Transport Inner Membrane	Transport
2AGPA161tipp	Transport Inner Membrane	Transport
2AGPA180tipp	Transport Inner Membrane	Transport
2AGPA181tipp	Transport Inner Membrane	Transport
2AGPE120tipp	Transport Inner Membrane	Transport
2AGPE140tipp	Transport Inner Membrane	Transport
2AGPE141tipp	Transport Inner Membrane	Transport
2AGPE160tipp	Transport Inner Membrane	Transport
2AGPE161tipp	Transport Inner Membrane	Transport
2AGPE180tipp	Transport Inner Membrane	Transport
2AGPE181tipp	Transport Inner Membrane	Transport
2AGPEAT120	Glycerophospholipid Metabolism	Glycerophospholipid Metabolism
2AGPEAT140	Glycerophospholipid Metabolism	Glycerophospholipid Metabolism
2AGPEAT141	Glycerophospholipid Metabolism	Glycerophospholipid Metabolism
2AGPEAT160	Glycerophospholipid Metabolism	Glycerophospholipid Metabolism
2AGPEAT161	Glycerophospholipid Metabolism	Glycerophospholipid Metabolism
2AGPEAT180	Glycerophospholipid Metabolism	Glycerophospholipid Metabolism
2AGPEAT181	Glycerophospholipid Metabolism	Glycerophospholipid Metabolism
2AGPG120tipp	Transport Inner Membrane	Transport
2AGPG140tipp	Transport Inner Membrane	Transport
2AGPG141tipp	Transport Inner Membrane	Transport
2AGPG160tipp	Transport Inner Membrane	Transport
2AGPG161tipp	Transport Inner Membrane	Transport
2AGPG180tipp	Transport Inner Membrane	Transport
2AGPG181tipp	Transport Inner Membrane	Transport
2AGPGAT120	Glycerophospholipid Metabolism	Glycerophospholipid Metabolism
2AGPGAT140	Glycerophospholipid Metabolism	Glycerophospholipid Metabolism
2AGPGAT141	Glycerophospholipid Metabolism	Glycerophospholipid Metabolism
2AGPGAT160	Glycerophospholipid Metabolism	Glycerophospholipid Metabolism
2AGPGAT161	Glycerophospholipid Metabolism	Glycerophospholipid Metabolism
2AGPGAT180	Glycerophospholipid Metabolism	Glycerophospholipid Metabolism
2AGPGAT181	Glycerophospholipid Metabolism	Glycerophospholipid Metabolism
2DGLCNRx	Alternate Carbon Metabolism	Alternate Carbon Metabolism
2DGLCNRy	Alternate Carbon Metabolism	Alternate Carbon Metabolism
2DGULRx	Alternate Carbon Metabolism	Alternate Carbon Metabolism
2DGULRy	Alternate Carbon Metabolism	Alternate Carbon Metabolism
2MAHMP	Cofactor and Prosthetic Group Biosynthesis	Cofactor and Prosthetic Group Biosynthesis
34dhpactex	Transport Outer Membrane Porin	Transport
3AMPtex	Transport Outer Membrane Porin	Transport
3CMPtex	Transport Outer Membrane Porin	Transport
3GMPtex	Transport Outer Membrane Porin	Transport
3HAD100	Cell Envelope Biosynthesis	Cell Envelope Biosynthesis
3HAD120	Cell Envelope Biosynthesis	Cell Envelope Biosynthesis
3HAD121	Cell Envelope Biosynthesis	Cell Envelope Biosynthesis
3HAD140	Cell Envelope Biosynthesis	Cell Envelope Biosynthesis
3HAD141	Cell Envelope Biosynthesis	Cell Envelope Biosynthesis
3HAD160	Cell Envelope Biosynthesis	Cell Envelope Biosynthesis
3HAD161	Cell Envelope Biosynthesis	Cell Envelope Biosynthesis
3HAD180	Cell Envelope Biosynthesis	Cell Envelope Biosynthesis
3HAD181	Cell Envelope Biosynthesis	Cell Envelope Biosynthesis
3HAD40	Cell Envelope Biosynthesis	Cell Envelope Biosynthesis
3HAD60	Cell Envelope Biosynthesis	Cell Envelope Biosynthesis
3HAD80	Cell Envelope Biosynthesis	Cell Envelope Biosynthesis
3KGK	Alternate Carbon Metabolism	Alternate Carbon Metabolism
3NTD2pp	Nucleotide Salvage Pathway	Nucleotide Salvage Pathway
3NTD4pp	Nucleotide Salvage Pathway	Nucleotide Salvage Pathway
3NTD7pp	Nucleotide Salvage Pathway	Nucleotide Salvage Pathway
3NTD9pp	Nucleotide Salvage Pathway	Nucleotide Salvage Pathway
3OAR100	Cell Envelope Biosynthesis	Cell Envelope Biosynthesis
3OAR120	Cell Envelope Biosynthesis	Cell Envelope Biosynthesis
3OAR121	Cell Envelope Biosynthesis	Cell Envelope Biosynthesis
3OAR140	Cell Envelope Biosynthesis	Cell Envelope Biosynthesis
3OAR141	Cell Envelope Biosynthesis	Cell Envelope Biosynthesis
3OAR160	Cell Envelope Biosynthesis	Cell Envelope Biosynthesis
3OAR161	Cell Envelope Biosynthesis	Cell Envelope Biosynthesis
3OAR180	Cell Envelope Biosynthesis	Cell Envelope Biosynthesis
3OAR181	Cell Envelope Biosynthesis	Cell Envelope Biosynthesis
3OAR40	Cell Envelope Biosynthesis	Cell Envelope Biosynthesis
3OAR60	Cell Envelope Biosynthesis	Cell Envelope Biosynthesis
3OAR80	Cell Envelope Biosynthesis	Cell Envelope Biosynthesis
3OAS100	Cell Envelope Biosynthesis	Cell Envelope Biosynthesis
3OAS120	Cell Envelope Biosynthesis	Cell Envelope Biosynthesis
3OAS121	Cell Envelope Biosynthesis	Cell Envelope Biosynthesis
3OAS140	Cell Envelope Biosynthesis	Cell Envelope Biosynthesis
3OAS141	Cell Envelope Biosynthesis	Cell Envelope Biosynthesis
3OAS160	Cell Envelope Biosynthesis	Cell Envelope Biosynthesis
3OAS161	Cell Envelope Biosynthesis	Cell Envelope Biosynthesis
3OAS180	Cell Envelope Biosynthesis	Cell Envelope Biosynthesis
3OAS181	Cell Envelope Biosynthesis	Cell Envelope Biosynthesis
3OAS60	Cell Envelope Biosynthesis	Cell Envelope Biosynthesis
3OAS80	Cell Envelope Biosynthesis	Cell Envelope Biosynthesis
3PEPTabcpp	Murein Recycling	Murein Recycling
3PEPTtex	Transport Outer Membrane Porin	Transport
3UMPtex	Transport Outer Membrane Porin	Transport
4HOXPACDtex	Transport Outer Membrane Porin	Transport
4PCP	Murein Recycling	Murein Recycling
4PCPpp	Murein Recycling	Murein Recycling
4PEPTabcpp	Murein Recycling	Murein Recycling
4PEPTtex	Transport Outer Membrane Porin	Transport
5DGLCNR	Alternate Carbon Metabolism	Alternate Carbon Metabolism
5DGLCNt2rpp	Transport Inner Membrane	Transport
5DGLCNtex	Transport Outer Membrane Porin	Transport
5DOAN	Cofactor and Prosthetic Group Biosynthesis	Cofactor and Prosthetic Group Biosynthesis
A5PISO	Alternate Carbon Metabolism	Alternate Carbon Metabolism
AACPS1	Cell Envelope Biosynthesis	Cell Envelope Biosynthesis
AACPS2	Cell Envelope Biosynthesis	Cell Envelope Biosynthesis
AACPS3	Cell Envelope Biosynthesis	Cell Envelope Biosynthesis
AACPS4	Cell Envelope Biosynthesis	Cell Envelope Biosynthesis
AACPS5	Cell Envelope Biosynthesis	Cell Envelope Biosynthesis
AACPS6	Cell Envelope Biosynthesis	Cell Envelope Biosynthesis
AACPS7	Cell Envelope Biosynthesis	Cell Envelope Biosynthesis
AACPS8	Cell Envelope Biosynthesis	Cell Envelope Biosynthesis
AACPS9	Cell Envelope Biosynthesis	Cell Envelope Biosynthesis
AACTOOR	Methylglyoxal Metabolism	Methylglyoxal Metabolism
AAMYL	Alternate Carbon Metabolism	Alternate Carbon Metabolism
AAMYLpp	Alternate Carbon Metabolism	Alternate Carbon Metabolism
ABTA	Arginine and Proline Metabolism	Arginine and Proline Metabolism
ABUTD	Arginine and Proline Metabolism	Arginine and Proline Metabolism
ABUTt2pp	Transport Inner Membrane	Transport
ABUTtex	Transport Outer Membrane Porin	Transport
ACACtex	Transport Outer Membrane Porin	Transport
ACALD	Pyruvate Metabolism	Pyruvate Metabolism
ACALDtex	Transport Outer Membrane Porin	Transport
ACALDtpp	Transport Inner Membrane	Transport
ACBIPGT	Cofactor and Prosthetic Group Biosynthesis	Cofactor and Prosthetic Group Biosynthesis
ACCOAC	Membrane Lipid Metabolism	Membrane Lipid Metabolism
ACCOAL	Alternate Carbon Metabolism	Alternate Carbon Metabolism
ACGAL1PPpp	Alternate Carbon Metabolism	Alternate Carbon Metabolism
ACGAL1Ptex	Transport Outer Membrane Porin	Transport
ACGALtex	Transport Outer Membrane Porin	Transport
ACGAM1PPpp	Alternate Carbon Metabolism	Alternate Carbon Metabolism
ACGAM1Ptex	Transport Outer Membrane Porin	Transport
ACGAMK	Murein Recycling	Murein Recycling
ACGAMT	Cell Envelope Biosynthesis	Cell Envelope Biosynthesis
ACGAptspp	Transport Inner Membrane	Transport
ACGAtex	Transport Outer Membrane Porin	Transport
ACGK	Arginine and Proline Metabolism	Arginine and Proline Metabolism
ACGS	Arginine and Proline Metabolism	Arginine and Proline Metabolism
ACHBS	Valine Leucine and Isoleucine Metabolism	Valine, Leucine, and Isoleucine Metabolism
ACKr	Pyruvate Metabolism	Pyruvate Metabolism
ACLS	Valine Leucine and Isoleucine Metabolism	Valine, Leucine, and Isoleucine Metabolism
ACM6PH	Alternate Carbon Metabolism	Alternate Carbon Metabolism
ACMAMUT	Cell Envelope Biosynthesis	Cell Envelope Biosynthesis
ACMANAptspp	Transport Inner Membrane	Transport
ACMANAtex	Transport Outer Membrane Porin	Transport
ACMUMtex	Transport Outer Membrane Porin	Transport
ACNAMt2pp	Transport Inner Membrane	Transport
ACNAMtex	Transport Outer Membrane	Transport
ACNML	Alternate Carbon Metabolism	Alternate Carbon Metabolism
ACOAD1f	Membrane Lipid Metabolism	Membrane Lipid Metabolism
ACOAD2f	Membrane Lipid Metabolism	Membrane Lipid Metabolism
ACOAD3f	Membrane Lipid Metabolism	Membrane Lipid Metabolism
ACOAD4f	Membrane Lipid Metabolism	Membrane Lipid Metabolism
ACOAD5f	Membrane Lipid Metabolism	Membrane Lipid Metabolism
ACOAD6f	Membrane Lipid Metabolism	Membrane Lipid Metabolism
ACOAD7f	Membrane Lipid Metabolism	Membrane Lipid Metabolism
ACOAD8f	Membrane Lipid Metabolism	Membrane Lipid Metabolism
ACOATA	Membrane Lipid Metabolism	Membrane Lipid Metabolism
ACODA	Arginine and Proline Metabolism	Arginine and Proline Metabolism
ACOLIPAtex	Lipopolysaccharide Biosynthesis Recycling	Lipopolysaccharide Biosynthesis / Recycling
ACONIs	Unassigned	Unassigned
ACONTa	Citric Acid Cycle	Citric Acid Cycle
ACONTb	Citric Acid Cycle	Citric Acid Cycle
ACOTA	Arginine and Proline Metabolism	Arginine and Proline Metabolism
ACPS1	Cofactor and Prosthetic Group Biosynthesis	Cofactor and Prosthetic Group Biosynthesis
ACS	Pyruvate Metabolism	Pyruvate Metabolism
ACSERtex	Transport Outer Membrane Porin	Transport
ACSERtpp	Transport Inner Membrane	Transport
ACt2rpp	Transport Inner Membrane	Transport
ACt4pp	Transport Inner Membrane	Transport
ACtex	Transport Outer Membrane Porin	Transport
ADA	Nucleotide Salvage Pathway	Nucleotide Salvage Pathway
ADCL	Cofactor and Prosthetic Group Biosynthesis	Cofactor and Prosthetic Group Biosynthesis
ADCS	Cofactor and Prosthetic Group Biosynthesis	Cofactor and Prosthetic Group Biosynthesis
ADEt2rpp	Transport Inner Membrane	Transport
ADEtex	Transport Outer Membrane Porin	Transport
ADK1	Nucleotide Salvage Pathway	Nucleotide Salvage Pathway
ADK3	Nucleotide Salvage Pathway	Nucleotide Salvage Pathway
ADK4	Nucleotide Salvage Pathway	Nucleotide Salvage Pathway
ADMDC	Arginine and Proline Metabolism	Arginine and Proline Metabolism
ADNCYC	Nucleotide Salvage Pathway	Nucleotide Salvage Pathway
ADNK1	Nucleotide Salvage Pathway	Nucleotide Salvage Pathway
ADNUC	Alternate Carbon Metabolism	Alternate Carbon Metabolism
ADNt2pp_copy1	Transport Inner Membrane	Transport
ADNt2pp_copy2	Transport Inner Membrane	Transport
ADNtex	Transport Outer Membrane	Transport
ADOCBLabcpp	Transport Inner Membrane	Transport
ADOCBLtonex	Transport Outer Membrane	Transport
ADPRDP	Nucleotide Salvage Pathway	Nucleotide Salvage Pathway
ADPT	Nucleotide Salvage Pathway	Nucleotide Salvage Pathway
ADSK	Cysteine Metabolism	Cysteine Metabolism
ADSL1r	Purine and Pyrimidine Biosynthesis	Purine and Pyrimidine Biosynthesis
ADSL2r	Purine and Pyrimidine Biosynthesis	Purine and Pyrimidine Biosynthesis
ADSS	Purine and Pyrimidine Biosynthesis	Purine and Pyrimidine Biosynthesis
AGDC	Alternate Carbon Metabolism	Alternate Carbon Metabolism
AGM3PA	Murein Recycling	Murein Recycling
AGM3PApp	Murein Recycling	Murein Recycling
AGM3PH	Murein Recycling	Murein Recycling
AGM3Pt2pp	Murein Recycling	Murein Recycling
AGM4PA	Murein Recycling	Murein Recycling
AGM4PApp	Murein Recycling	Murein Recycling
AGM4PCP	Murein Recycling	Murein Recycling
AGM4PCPpp	Murein Recycling	Murein Recycling
AGM4PH	Murein Recycling	Murein Recycling
AGM4Pt2pp	Murein Recycling	Murein Recycling
AGMH	Murein Recycling	Murein Recycling
AGMHE	Lipopolysaccharide Biosynthesis Recycling	Lipopolysaccharide Biosynthesis / Recycling
AGMT	Arginine and Proline Metabolism	Arginine and Proline Metabolism
AGMt2pp	Murein Recycling	Murein Recycling
AGMtex	Transport Outer Membrane Porin	Transport
AGPAT120	Glycerophospholipid Metabolism	Glycerophospholipid Metabolism
AGPAT140	Glycerophospholipid Metabolism	Glycerophospholipid Metabolism
AGPAT141	Glycerophospholipid Metabolism	Glycerophospholipid Metabolism
AGPAT160	Glycerophospholipid Metabolism	Glycerophospholipid Metabolism
AGPAT161	Glycerophospholipid Metabolism	Glycerophospholipid Metabolism
AGPAT180	Glycerophospholipid Metabolism	Glycerophospholipid Metabolism
AGPAT181	Glycerophospholipid Metabolism	Glycerophospholipid Metabolism
AGPR	Arginine and Proline Metabolism	Arginine and Proline Metabolism
AHCYSNS	Methionine Metabolism	Methionine Metabolism
AICART	Purine and Pyrimidine Biosynthesis	Purine and Pyrimidine Biosynthesis
AIRC2	Purine and Pyrimidine Biosynthesis	Purine and Pyrimidine Biosynthesis
AIRC3	Purine and Pyrimidine Biosynthesis	Purine and Pyrimidine Biosynthesis
AKGDH	Citric Acid Cycle	Citric Acid Cycle
AKGt2rpp	Transport Inner Membrane	Transport
AKGtex	Transport Outer Membrane Porin	Transport
ALAALAabcpp	Transport Inner Membrane	Transport
ALAALAr	Cell Envelope Biosynthesis	Cell Envelope Biosynthesis
ALAALAtex	Transport Outer Membrane Porin	Transport
ALAGLUE	Murein Recycling	Murein Recycling
ALAR	Alanine and Aspartate Metabolism	Alanine and Aspartate Metabolism
ALATA_D2	Cofactor and Prosthetic Group Biosynthesis	Cofactor and Prosthetic Group Biosynthesis
ALATA_L	Alanine and Aspartate Metabolism	Alanine and Aspartate Metabolism
ALATA_L2	Cofactor and Prosthetic Group Biosynthesis	Cofactor and Prosthetic Group Biosynthesis
ALATRS	tRNA Charging	tRNA Charging
ALAabcpp	Transport Inner Membrane	Transport
ALAt2pp	Transport Inner Membrane	Transport
ALAt4pp	Transport Inner Membrane	Transport
ALAtex	Transport Outer Membrane Porin	Transport
ALDD2y	Alternate Carbon Metabolism	Alternate Carbon Metabolism
ALDD3y	Alternate Carbon Metabolism	Alternate Carbon Metabolism
ALLTAMH	Alternate Carbon Metabolism	Alternate Carbon Metabolism
ALLTN	Nitrogen Metabolism	Nitrogen Metabolism
ALLTNt2rpp	Transport Inner Membrane	Transport
ALLTNtex	Transport Outer Membrane Porin	Transport
ALLtex	Transport Outer Membrane Porin	Transport
ALR2	Methylglyoxal Metabolism	Methylglyoxal Metabolism
ALR4x	Glycerophospholipid Metabolism	Glycerophospholipid Metabolism
AM3PA	Murein Recycling	Murein Recycling
AM4PA	Murein Recycling	Murein Recycling
AM4PCP	Murein Recycling	Murein Recycling
AMALT1	Alternate Carbon Metabolism	Alternate Carbon Metabolism
AMALT2	Alternate Carbon Metabolism	Alternate Carbon Metabolism
AMALT3	Alternate Carbon Metabolism	Alternate Carbon Metabolism
AMALT4	Alternate Carbon Metabolism	Alternate Carbon Metabolism
AMANAPEr	Alternate Carbon Metabolism	Alternate Carbon Metabolism
AMANK	Alternate Carbon Metabolism	Alternate Carbon Metabolism
AMAOTr	Cofactor and Prosthetic Group Biosynthesis	Cofactor and Prosthetic Group Biosynthesis
AMMQLT8	Cofactor and Prosthetic Group Biosynthesis	Cofactor and Prosthetic Group Biosynthesis
AMPMS2	Cofactor and Prosthetic Group Biosynthesis	Cofactor and Prosthetic Group Biosynthesis
AMPN	Nucleotide Salvage Pathway	Nucleotide Salvage Pathway
AMPTASECG	Cysteine Metabolism	Cysteine Metabolism
AMPTASEPG	Arginine and Proline Metabolism	Arginine and Proline Metabolism
AMPtex	Transport Outer Membrane Porin	Transport
ANHGMtex	Transport Outer Membrane Porin	Transport
ANHMK	Murein Recycling	Murein Recycling
ANPRT	Tyrosine Tryptophan and Phenylalanine Metabolism	Tyrosine, Tryptophan, and Phenylalanine Metabolism
ANS	Tyrosine Tryptophan and Phenylalanine Metabolism	Tyrosine, Tryptophan, and Phenylalanine Metabolism
AOBUTDs	Threonine and Lysine Metabolism	Threonine and Lysine Metabolism
AOXSr	Cofactor and Prosthetic Group Biosynthesis	Cofactor and Prosthetic Group Biosynthesis
AP4AH	Nucleotide Salvage Pathway	Nucleotide Salvage Pathway
AP5AH	Nucleotide Salvage Pathway	Nucleotide Salvage Pathway
APRAUR	Cofactor and Prosthetic Group Biosynthesis	Cofactor and Prosthetic Group Biosynthesis
ARAI	Alternate Carbon Metabolism	Alternate Carbon Metabolism
ARBTNR1	Inorganic Ion Transport and Metabolism	Transport
ARBTNR2	Inorganic Ion Transport and Metabolism	Transport
ARBTNR3	Inorganic Ion Transport and Metabolism	Transport
ARBTNabcpp	Transport Inner Membrane	Transport
ARBTNexs	Inorganic Ion Transport and Metabolism	Transport
ARBTNtex	Transport Outer Membrane	Transport
ARBTNtonex	Transport Outer Membrane	Transport
ARBTNtpp	Inorganic Ion Transport and Metabolism	Transport
ARBt2rpp	Transport Inner Membrane	Transport
ARBt3ipp	Transport Inner Membrane	Transport
ARBtex	Transport Outer Membrane Porin	Transport
ARGAGMt7pp	Transport Inner Membrane	Transport
ARGDC	Arginine and Proline Metabolism	Arginine and Proline Metabolism
ARGDCpp	Arginine and Proline Metabolism	Arginine and Proline Metabolism
ARGORNt7pp	Transport Inner Membrane	Transport
ARGSL	Arginine and Proline Metabolism	Arginine and Proline Metabolism
ARGSS	Arginine and Proline Metabolism	Arginine and Proline Metabolism
ARGTRS	tRNA Charging	tRNA Charging
ARGabcpp	Transport Inner Membrane	Transport
ARGt3pp	Transport Inner Membrane	Transport
ARGtex	Transport Outer Membrane Porin	Transport
ASAD	Threonine and Lysine Metabolism	Threonine and Lysine Metabolism
ASCBPL	Alternate Carbon Metabolism	Alternate Carbon Metabolism
ASCBptspp	Transport Inner Membrane	Transport
ASCBtex	Transport Outer Membrane Porin	Transport
ASNN	Alanine and Aspartate Metabolism	Alanine and Aspartate Metabolism
ASNNpp	Alanine and Aspartate Metabolism	Alanine and Aspartate Metabolism
ASNS1	Alanine and Aspartate Metabolism	Alanine and Aspartate Metabolism
ASNS2	Alanine and Aspartate Metabolism	Alanine and Aspartate Metabolism
ASNTRS_1	tRNA Charging	tRNA Charging
ASNabcpp	Transport Inner Membrane	Transport
ASNt2rpp	Transport Inner Membrane	Transport
ASNtex	Transport Outer Membrane Porin	Transport
ASO3tex	Transport Outer Membrane Porin	Transport
ASP1DC	Cofactor and Prosthetic Group Biosynthesis	Cofactor and Prosthetic Group Biosynthesis
ASPCT	Purine and Pyrimidine Biosynthesis	Purine and Pyrimidine Biosynthesis
ASPK	Threonine and Lysine Metabolism	Threonine and Lysine Metabolism
ASPO3	Cofactor and Prosthetic Group Biosynthesis	Cofactor and Prosthetic Group Biosynthesis
ASPO4	Cofactor and Prosthetic Group Biosynthesis	Cofactor and Prosthetic Group Biosynthesis
ASPO5	Cofactor and Prosthetic Group Biosynthesis	Cofactor and Prosthetic Group Biosynthesis
ASPO6	Cofactor and Prosthetic Group Biosynthesis	Cofactor and Prosthetic Group Biosynthesis
ASPT	Alanine and Aspartate Metabolism	Alanine and Aspartate Metabolism
ASPTA	Alanine and Aspartate Metabolism	Alanine and Aspartate Metabolism
ASPTRS	tRNA Charging	tRNA Charging
ASPabcpp	Transport Inner Membrane	Transport
ASPt2_2pp	Transport Inner Membrane	Transport
ASPt2pp	Transport Inner Membrane	Transport
ASPtex	Transport Outer Membrane Porin	Transport
AST	Arginine and Proline Metabolism	Arginine and Proline Metabolism
ATHRDHr	Threonine and Lysine Metabolism	Threonine and Lysine Metabolism
ATPHs	Nucleotide Salvage Pathway	Nucleotide Salvage Pathway
ATPM	Biomass and maintenance functions	Unassigned
ATPPRT	Histidine Metabolism	Histidine Metabolism
ATPS4rpp	Oxidative Phosphorylation	Oxidative Phosphorylation
BALAt2pp	Transport Inner Membrane	Transport
BALAtex	Transport Outer Membrane Porin	Transport
BPNT	Cysteine Metabolism	Cysteine Metabolism
BSORx	Cofactor and Prosthetic Group Biosynthesis	Cofactor and Prosthetic Group Biosynthesis
BSORy	Cofactor and Prosthetic Group Biosynthesis	Cofactor and Prosthetic Group Biosynthesis
BTS4	Cofactor and Prosthetic Group Biosynthesis	Cofactor and Prosthetic Group Biosynthesis
BUTSO3tex	Transport Outer Membrane Porin	Transport
BUTtex	Transport Outer Membrane Porin	Transport
CA2t3pp	Inorganic Ion Transport and Metabolism	Transport
CA2tex	Transport Outer Membrane Porin	Transport
CADVtpp	Transport Inner Membrane	Transport
CAt6pp	Inorganic Ion Transport and Metabolism	Transport
CBIAT	Cofactor and Prosthetic Group Biosynthesis	Cofactor and Prosthetic Group Biosynthesis
CBItonex	Transport Outer Membrane	Transport
CBIuabcpp	Transport Inner Membrane	Transport
CBL1abcpp	Transport Inner Membrane	Transport
CBL1tonex	Transport Outer Membrane	Transport
CBPS	Arginine and Proline Metabolism	Arginine and Proline Metabolism
CD2abcpp	Inorganic Ion Transport and Metabolism	Transport
CD2t3pp	Inorganic Ion Transport and Metabolism	Transport
CD2tex	Transport Outer Membrane Porin	Transport
CD2tpp	Inorganic Ion Transport and Metabolism	Transport
CDAPPA120	Glycerophospholipid Metabolism	Glycerophospholipid Metabolism
CDAPPA140	Glycerophospholipid Metabolism	Glycerophospholipid Metabolism
CDAPPA141	Glycerophospholipid Metabolism	Glycerophospholipid Metabolism
CDAPPA160	Glycerophospholipid Metabolism	Glycerophospholipid Metabolism
CDAPPA161	Glycerophospholipid Metabolism	Glycerophospholipid Metabolism
CDAPPA180	Glycerophospholipid Metabolism	Glycerophospholipid Metabolism
CDAPPA181	Glycerophospholipid Metabolism	Glycerophospholipid Metabolism
CDPMEK	Cofactor and Prosthetic Group Biosynthesis	Cofactor and Prosthetic Group Biosynthesis
CFAS160E	Glycerophospholipid Metabolism	Glycerophospholipid Metabolism
CFAS160G	Glycerophospholipid Metabolism	Glycerophospholipid Metabolism
CFAS180E	Glycerophospholipid Metabolism	Glycerophospholipid Metabolism
CFAS180G	Glycerophospholipid Metabolism	Glycerophospholipid Metabolism
CGLYabcpp	Transport Inner Membrane	Transport
CGLYtex	Transport Outer Membrane Porin	Transport
CHLabcpp	Transport Inner Membrane	Transport
CHLtex	Transport Outer Membrane Porin	Transport
CHORS	Tyrosine Tryptophan and Phenylalanine Metabolism	Tyrosine, Tryptophan, and Phenylalanine Metabolism
CHRPL	Cofactor and Prosthetic Group Biosynthesis	Cofactor and Prosthetic Group Biosynthesis
CITL	Citric Acid Cycle	Citric Acid Cycle
CITt7pp	Transport Inner Membrane	Transport
CITtex	Transport Outer Membrane Porin	Transport
ICITtex	Transport Outer Membrane Porin	Transport
ACONCtex	Transport Outer Membrane Porin	Transport
CLIPAtex	Lipopolysaccharide Biosynthesis Recycling	Lipopolysaccharide Biosynthesis / Recycling
CLPNH120pp	Glycerophospholipid Metabolism	Glycerophospholipid Metabolism
CLPNH140pp	Glycerophospholipid Metabolism	Glycerophospholipid Metabolism
CLPNH141pp	Glycerophospholipid Metabolism	Glycerophospholipid Metabolism
CLPNH160pp	Glycerophospholipid Metabolism	Glycerophospholipid Metabolism
CLPNH161pp	Glycerophospholipid Metabolism	Glycerophospholipid Metabolism
CLPNH180pp	Glycerophospholipid Metabolism	Glycerophospholipid Metabolism
CLPNH181pp	Glycerophospholipid Metabolism	Glycerophospholipid Metabolism
CLPNS120pp	Glycerophospholipid Metabolism	Glycerophospholipid Metabolism
CLPNS140pp	Glycerophospholipid Metabolism	Glycerophospholipid Metabolism
CLPNS141pp	Glycerophospholipid Metabolism	Glycerophospholipid Metabolism
CLPNS160pp	Glycerophospholipid Metabolism	Glycerophospholipid Metabolism
CLPNS161pp	Glycerophospholipid Metabolism	Glycerophospholipid Metabolism
CLPNS180pp	Glycerophospholipid Metabolism	Glycerophospholipid Metabolism
CLPNS181pp	Glycerophospholipid Metabolism	Glycerophospholipid Metabolism
CLt3_2pp	Inorganic Ion Transport and Metabolism	Transport
CLtex	Transport Outer Membrane Porin	Transport
CMPN	Nucleotide Salvage Pathway	Nucleotide Salvage Pathway
CMPtex	Transport Outer Membrane Porin	Transport
CO2tex	Transport Outer Membrane Porin	Transport
CO2tpp	Transport Inner Membrane	Transport
COBALT2abcpp	Inorganic Ion Transport and Metabolism	Transport
COBALT2t3pp	Inorganic Ion Transport and Metabolism	Transport
COBALT2tex	Transport Outer Membrane Porin	Transport
COBALT2tpp_copy1	Inorganic Ion Transport and Metabolism	Transport
COLIPAabcpp	Lipopolysaccharide Biosynthesis Recycling	Lipopolysaccharide Biosynthesis / Recycling
COLIPAtex	Lipopolysaccharide Biosynthesis Recycling	Lipopolysaccharide Biosynthesis / Recycling
CPGNR1	Inorganic Ion Transport and Metabolism	Transport
CPGNR2	Inorganic Ion Transport and Metabolism	Transport
CPGNR3	Inorganic Ion Transport and Metabolism	Transport
CPGNUtex	Inorganic Ion Transport and Metabolism	Transport
CPGNUtpp	Inorganic Ion Transport and Metabolism	Transport
CPGNabcpp	Transport Inner Membrane	Transport
CPGNexs	Inorganic Ion Transport and Metabolism	Transport
CPGNtonex	Transport Outer Membrane	Transport
CPPPGO	Cofactor and Prosthetic Group Biosynthesis	Cofactor and Prosthetic Group Biosynthesis
CPPPGO2	Cofactor and Prosthetic Group Biosynthesis	Cofactor and Prosthetic Group Biosynthesis
CRNBTCT	Oxidative Phosphorylation	Oxidative Phosphorylation
CRNCAL2	Oxidative Phosphorylation	Oxidative Phosphorylation
CRNCAR	Oxidative Phosphorylation	Oxidative Phosphorylation
CRNCBCT	Oxidative Phosphorylation	Oxidative Phosphorylation
CRNCDH	Oxidative Phosphorylation	Oxidative Phosphorylation
CRNDCAL2	Oxidative Phosphorylation	Oxidative Phosphorylation
CRNDabcpp	Transport Inner Membrane	Transport
CRNDt2rpp	Transport Inner Membrane	Transport
CRNabcpp	Transport Inner Membrane	Transport
CRNt2rpp	Transport Inner Membrane	Transport
CRNt7pp	Transport Inner Membrane	Transport
CRNt8pp	Transport Inner Membrane	Transport
CRNtex	Transport Outer Membrane Porin	Transport
CS	Citric Acid Cycle	Citric Acid Cycle
CSNtex	Transport Outer Membrane Porin	Transport
CTBTCAL2	Oxidative Phosphorylation	Oxidative Phosphorylation
CTBTabcpp	Transport Inner Membrane	Transport
CTBTt2rpp	Transport Inner Membrane	Transport
CTPS2	Purine and Pyrimidine Biosynthesis	Purine and Pyrimidine Biosynthesis
CU1Opp	Inorganic Ion Transport and Metabolism	Transport
CU1abcpp	Inorganic Ion Transport and Metabolism	Transport
AU1abcpp	Inorganic Ion Transport and Metabolism	Transport
CU2abcpp	Inorganic Ion Transport and Metabolism	Transport
CU2tex	Transport Outer Membrane Porin	Transport
CU2tpp	Inorganic Ion Transport and Metabolism	Transport
CUtex	Transport Outer Membrane Porin	Transport
CYANST	Unassigned	Unassigned
CYANSTpp	Inorganic Ion Transport and Metabolism	Transport
CYANtex	Transport Outer Membrane Porin	Transport
CYNTtex	Transport Outer Membrane Porin	Transport
CYSDS_copy1	Cysteine Metabolism	Cysteine Metabolism
CYSDtex	Transport Outer Membrane Porin	Transport
CYSS	Cysteine Metabolism	Cysteine Metabolism
CYSSADS	Cysteine Metabolism	Cysteine Metabolism
CYSTL	Methionine Metabolism	Methionine Metabolism
CYSTRS	tRNA Charging	tRNA Charging
CYSabc2pp	Transport Inner Membrane	Transport
CYSabcpp	Transport Inner Membrane	Transport
CYSIabcpp	Transport Inner Membrane	Transport
CYStex	Transport Outer Membrane Porin	Transport
CYSItex	Transport Outer Membrane Porin	Transport
CYStpp	Transport Inner Membrane	Transport
CYTBO3_4pp	Oxidative Phosphorylation	Oxidative Phosphorylation
CYTD	Nucleotide Salvage Pathway	Nucleotide Salvage Pathway
CYTDH	Alternate Carbon Metabolism	Alternate Carbon Metabolism
CYTDK2	Nucleotide Salvage Pathway	Nucleotide Salvage Pathway
CYTDt2pp_copy1	Transport Inner Membrane	Transport
CYTDt2pp_copy2	Transport Inner Membrane	Transport
CYTDtex	Transport Outer Membrane Porin	Transport
CYTK1	Nucleotide Salvage Pathway	Nucleotide Salvage Pathway
CYTK2	Nucleotide Salvage Pathway	Nucleotide Salvage Pathway
DAAD	Alanine and Aspartate Metabolism	Alanine and Aspartate Metabolism
DADA	Nucleotide Salvage Pathway	Nucleotide Salvage Pathway
DADK	Nucleotide Salvage Pathway	Nucleotide Salvage Pathway
DADNt2pp	Transport Inner Membrane	Transport
DADNtex	Transport Outer Membrane	Transport
DAGK120	Glycerophospholipid Metabolism	Glycerophospholipid Metabolism
DAGK140	Glycerophospholipid Metabolism	Glycerophospholipid Metabolism
DAGK141	Glycerophospholipid Metabolism	Glycerophospholipid Metabolism
DAGK160	Glycerophospholipid Metabolism	Glycerophospholipid Metabolism
DAGK161	Glycerophospholipid Metabolism	Glycerophospholipid Metabolism
DAGK180	Glycerophospholipid Metabolism	Glycerophospholipid Metabolism
DAGK181	Glycerophospholipid Metabolism	Glycerophospholipid Metabolism
DALAt2pp	Transport Inner Membrane	Transport
DALAtex	Transport Outer Membrane Porin	Transport
DAMPtex	Transport Outer Membrane Porin	Transport
DAPDC	Threonine and Lysine Metabolism	Threonine and Lysine Metabolism
DAPE	Threonine and Lysine Metabolism	Threonine and Lysine Metabolism
DAPabcpp	Transport Inner Membrane	Transport
DAPtex	Transport Outer Membrane Porin	Transport
DASYN120	Glycerophospholipid Metabolism	Glycerophospholipid Metabolism
DASYN140	Glycerophospholipid Metabolism	Glycerophospholipid Metabolism
DASYN141	Glycerophospholipid Metabolism	Glycerophospholipid Metabolism
DASYN160	Glycerophospholipid Metabolism	Glycerophospholipid Metabolism
DASYN161	Glycerophospholipid Metabolism	Glycerophospholipid Metabolism
DASYN180	Glycerophospholipid Metabolism	Glycerophospholipid Metabolism
DASYN181	Glycerophospholipid Metabolism	Glycerophospholipid Metabolism
DATPHs	Nucleotide Salvage Pathway	Nucleotide Salvage Pathway
DB4PS	Cofactor and Prosthetic Group Biosynthesis	Cofactor and Prosthetic Group Biosynthesis
DBTS	Cofactor and Prosthetic Group Biosynthesis	Cofactor and Prosthetic Group Biosynthesis
DCAtex	Transport Outer Membrane Porin	Transport
DCMPtex	Transport Outer Membrane Porin	Transport
DCTPD	Nucleotide Salvage Pathway	Nucleotide Salvage Pathway
DCYTD	Nucleotide Salvage Pathway	Nucleotide Salvage Pathway
DCYTt2pp	Transport Inner Membrane	Transport
DCYTtex	Transport Outer Membrane	Transport
DDCAtexi	Transport Outer Membrane	Transport
DDGALK	Alternate Carbon Metabolism	Alternate Carbon Metabolism
DDGLCNtex	Transport Outer Membrane Porin	Transport
DDGLK	Alternate Carbon Metabolism	Alternate Carbon Metabolism
DDPA	Tyrosine Tryptophan and Phenylalanine Metabolism	Tyrosine, Tryptophan, and Phenylalanine Metabolism
DGK1	Nucleotide Salvage Pathway	Nucleotide Salvage Pathway
DGMPtex	Transport Outer Membrane Porin	Transport
DGSNt2pp	Transport Inner Membrane	Transport
DGSNtex	Transport Outer Membrane Porin	Transport
DHAD1	Valine Leucine and Isoleucine Metabolism	Valine, Leucine, and Isoleucine Metabolism
DHAD2	Valine Leucine and Isoleucine Metabolism	Valine, Leucine, and Isoleucine Metabolism
DHAtex	Transport Outer Membrane Porin	Transport
DHAtpp	Transport Inner Membrane	Transport
DHBD	Cofactor and Prosthetic Group Biosynthesis	Cofactor and Prosthetic Group Biosynthesis
DHBS	Cofactor and Prosthetic Group Biosynthesis	Cofactor and Prosthetic Group Biosynthesis
DHDPRy	Threonine and Lysine Metabolism	Threonine and Lysine Metabolism
DHDPS	Threonine and Lysine Metabolism	Threonine and Lysine Metabolism
DHFR	Cofactor and Prosthetic Group Biosynthesis	Cofactor and Prosthetic Group Biosynthesis
DHFS	Cofactor and Prosthetic Group Biosynthesis	Cofactor and Prosthetic Group Biosynthesis
DHNAOT4	Cofactor and Prosthetic Group Biosynthesis	Cofactor and Prosthetic Group Biosynthesis
DHNPA2r	Cofactor and Prosthetic Group Biosynthesis	Cofactor and Prosthetic Group Biosynthesis
DHORD2	Purine and Pyrimidine Biosynthesis	Purine and Pyrimidine Biosynthesis
DHORD5	Purine and Pyrimidine Biosynthesis	Purine and Pyrimidine Biosynthesis
DHORTS	Purine and Pyrimidine Biosynthesis	Purine and Pyrimidine Biosynthesis
DHPPDA2	Cofactor and Prosthetic Group Biosynthesis	Cofactor and Prosthetic Group Biosynthesis
DHPS2	Cofactor and Prosthetic Group Biosynthesis	Cofactor and Prosthetic Group Biosynthesis
DHPTDCs	Methionine Metabolism	Methionine Metabolism
DHQS	Tyrosine Tryptophan and Phenylalanine Metabolism	Tyrosine, Tryptophan, and Phenylalanine Metabolism
DHQTi	Tyrosine Tryptophan and Phenylalanine Metabolism	Tyrosine, Tryptophan, and Phenylalanine Metabolism
DIMPtex	Transport Outer Membrane Porin	Transport
DINSt2pp	Transport Inner Membrane	Transport
DINStex	Transport Outer Membrane Porin	Transport
DKGLCNR1	Alternate Carbon Metabolism	Alternate Carbon Metabolism
DKGLCNR2x	Alternate Carbon Metabolism	Alternate Carbon Metabolism
DKGLCNR2y	Alternate Carbon Metabolism	Alternate Carbon Metabolism
DKMPPD	Arginine and Proline Metabolism	Arginine and Proline Metabolism
DKMPPD3	Arginine and Proline Metabolism	Arginine and Proline Metabolism
DMATT	Cofactor and Prosthetic Group Biosynthesis	Cofactor and Prosthetic Group Biosynthesis
DMPPS	Cofactor and Prosthetic Group Biosynthesis	Cofactor and Prosthetic Group Biosynthesis
DMQMT	Cofactor and Prosthetic Group Biosynthesis	Cofactor and Prosthetic Group Biosynthesis
DMSOtex	Transport Outer Membrane Porin	Transport
DMStex	Transport Outer Membrane Porin	Transport
DM_4hba_c	Intracellular demand	Fictional Reactions
DM_5drib_c	Intracellular demand	Fictional Reactions
DM_hmfurn_c	Intracellular demand	Fictional Reactions
DM_oxam_c	Intracellular demand	Fictional Reactions
DNMPPA	Cofactor and Prosthetic Group Biosynthesis	Cofactor and Prosthetic Group Biosynthesis
DNTPPA	Cofactor and Prosthetic Group Biosynthesis	Cofactor and Prosthetic Group Biosynthesis
DOGULNR	Alternate Carbon Metabolism	Alternate Carbon Metabolism
DOPAtex	Transport Outer Membrane Porin	Transport
DPCOAK	Cofactor and Prosthetic Group Biosynthesis	Cofactor and Prosthetic Group Biosynthesis
DRPA	Alternate Carbon Metabolism	Alternate Carbon Metabolism
DSBAO1	Unassigned	Unassigned
DSBAO2	Unassigned	Unassigned
DSBCGT	Unassigned	Unassigned
DSBDR	Unassigned	Unassigned
DSBGGT	Unassigned	Unassigned
DSERDHr	Glycine and Serine Metabolism	Glycine and Serine Metabolism
DSERt2pp	Transport Inner Membrane	Transport
DSERtex	Transport Outer Membrane Porin	Transport
DTMPK	Nucleotide Salvage Pathway	Nucleotide Salvage Pathway
DTMPtex	Transport Outer Membrane Porin	Transport
DUMPtex	Transport Outer Membrane Porin	Transport
DURIK1	Nucleotide Salvage Pathway	Nucleotide Salvage Pathway
DURIPP	Nucleotide Salvage Pathway	Nucleotide Salvage Pathway
DURIt2pp	Transport Inner Membrane	Transport
DURItex	Transport Outer Membrane	Transport
DUTPDP	Nucleotide Salvage Pathway	Nucleotide Salvage Pathway
DXPRIi	Cofactor and Prosthetic Group Biosynthesis	Cofactor and Prosthetic Group Biosynthesis
DXPS	Cofactor and Prosthetic Group Biosynthesis	Cofactor and Prosthetic Group Biosynthesis
DXYLK	Cofactor and Prosthetic Group Biosynthesis	Cofactor and Prosthetic Group Biosynthesis
D_LACt2pp	Transport Inner Membrane	Transport
D_LACtex	Transport Outer Membrane Porin	Transport
E4PD	Cofactor and Prosthetic Group Biosynthesis	Cofactor and Prosthetic Group Biosynthesis
EAR100x	Cell Envelope Biosynthesis	Cell Envelope Biosynthesis
EAR100y	Cell Envelope Biosynthesis	Cell Envelope Biosynthesis
EAR120x	Cell Envelope Biosynthesis	Cell Envelope Biosynthesis
EAR120y	Cell Envelope Biosynthesis	Cell Envelope Biosynthesis
EAR121x	Cell Envelope Biosynthesis	Cell Envelope Biosynthesis
EAR121y	Cell Envelope Biosynthesis	Cell Envelope Biosynthesis
EAR140x	Cell Envelope Biosynthesis	Cell Envelope Biosynthesis
EAR140y	Cell Envelope Biosynthesis	Cell Envelope Biosynthesis
EAR141x	Cell Envelope Biosynthesis	Cell Envelope Biosynthesis
EAR141y	Cell Envelope Biosynthesis	Cell Envelope Biosynthesis
EAR160x	Cell Envelope Biosynthesis	Cell Envelope Biosynthesis
EAR160y	Cell Envelope Biosynthesis	Cell Envelope Biosynthesis
EAR161x	Cell Envelope Biosynthesis	Cell Envelope Biosynthesis
EAR161y	Cell Envelope Biosynthesis	Cell Envelope Biosynthesis
EAR180x	Cell Envelope Biosynthesis	Cell Envelope Biosynthesis
EAR180y	Cell Envelope Biosynthesis	Cell Envelope Biosynthesis
EAR181x	Cell Envelope Biosynthesis	Cell Envelope Biosynthesis
EAR181y	Cell Envelope Biosynthesis	Cell Envelope Biosynthesis
EAR40x	Cell Envelope Biosynthesis	Cell Envelope Biosynthesis
EAR40y	Cell Envelope Biosynthesis	Cell Envelope Biosynthesis
EAR60x	Cell Envelope Biosynthesis	Cell Envelope Biosynthesis
EAR60y	Cell Envelope Biosynthesis	Cell Envelope Biosynthesis
EAR80x	Cell Envelope Biosynthesis	Cell Envelope Biosynthesis
EAR80y	Cell Envelope Biosynthesis	Cell Envelope Biosynthesis
ECA4COLIPAtex	Lipopolysaccharide Biosynthesis Recycling	Lipopolysaccharide Biosynthesis / Recycling
ECA4OALpp	Lipopolysaccharide Biosynthesis Recycling	Lipopolysaccharide Biosynthesis / Recycling
ECAP1pp	Lipopolysaccharide Biosynthesis Recycling	Lipopolysaccharide Biosynthesis / Recycling
ECAP2pp	Lipopolysaccharide Biosynthesis Recycling	Lipopolysaccharide Biosynthesis / Recycling
ECAP3pp	Lipopolysaccharide Biosynthesis Recycling	Lipopolysaccharide Biosynthesis / Recycling
ECAtpp	Lipopolysaccharide Biosynthesis Recycling	Lipopolysaccharide Biosynthesis / Recycling
ECOAH1	Membrane Lipid Metabolism	Membrane Lipid Metabolism
ECOAH2	Membrane Lipid Metabolism	Membrane Lipid Metabolism
ECOAH3	Membrane Lipid Metabolism	Membrane Lipid Metabolism
ECOAH4	Membrane Lipid Metabolism	Membrane Lipid Metabolism
ECOAH5	Membrane Lipid Metabolism	Membrane Lipid Metabolism
ECOAH6	Membrane Lipid Metabolism	Membrane Lipid Metabolism
ECOAH7	Membrane Lipid Metabolism	Membrane Lipid Metabolism
ECOAH8	Membrane Lipid Metabolism	Membrane Lipid Metabolism
EDA	Pentose Phosphate Pathway	Pentose Phosphate Pathway
EDD	Pentose Phosphate Pathway	Pentose Phosphate Pathway
EDTXS1	Lipopolysaccharide Biosynthesis Recycling	Lipopolysaccharide Biosynthesis / Recycling
EDTXS2	Lipopolysaccharide Biosynthesis Recycling	Lipopolysaccharide Biosynthesis / Recycling
EDTXS3	Lipopolysaccharide Biosynthesis Recycling	Lipopolysaccharide Biosynthesis / Recycling
EDTXS4	Lipopolysaccharide Biosynthesis Recycling	Lipopolysaccharide Biosynthesis / Recycling
ENLIPAtex	Lipopolysaccharide Biosynthesis Recycling	Lipopolysaccharide Biosynthesis / Recycling
ENO	GlycolysisGluconeogenesis	Glycolysis/Gluconeogenesis
ENTCS	Cofactor and Prosthetic Group Biosynthesis	Cofactor and Prosthetic Group Biosynthesis
ETHAAL	Cell Envelope Biosynthesis	Cell Envelope Biosynthesis
ETHAt2pp	Transport Inner Membrane	Transport
ETHAtex	Transport Outer Membrane Porin	Transport
ETHSO3tex	Transport Outer Membrane Porin	Transport
ETOHt2rpp	Transport Inner Membrane	Transport
ETOHtex	Transport Outer Membrane Porin	Transport
EX_chitob_e	Extracellular exchange	Transport
EX_pydxn_e	Extracellular exchange	Transport
EX_pydx_e	Extracellular exchange	Transport
EX_12ppd__R_e	Extracellular exchange	Transport
EX_12ppd__S_e	Extracellular exchange	Transport
EX_14glucan_e	Extracellular exchange	Transport
EX_15dap_e	Extracellular exchange	Transport
EX_23camp_e	Extracellular exchange	Transport
EX_23ccmp_e	Extracellular exchange	Transport
EX_23cgmp_e	Extracellular exchange	Transport
EX_23cump_e	Extracellular exchange	Transport
EX_23dappa_e	Extracellular exchange	Transport
EX_26dap__M_e	Extracellular exchange	Transport
EX_2ddglcn_e	Extracellular exchange	Transport
EX_34dhpac_e	Extracellular exchange	Transport
EX_3amp_e	Extracellular exchange	Transport
EX_3cmp_e	Extracellular exchange	Transport
EX_3gmp_e	Extracellular exchange	Transport
EX_3hcinnm_e	Extracellular exchange	Transport
EX_3hpppn_e	Extracellular exchange	Transport
EX_3ump_e	Extracellular exchange	Transport
EX_4abut_e	Extracellular exchange	Transport
EX_4hoxpacd_e	Extracellular exchange	Transport
EX_5dglcn_e	Extracellular exchange	Transport
EX_LalaDgluMdapDala_e	Extracellular exchange	Transport
EX_LalaDgluMdap_e	Extracellular exchange	Transport
EX_ac_e	Extracellular exchange	Transport
EX_acac_e	Extracellular exchange	Transport
EX_acald_e	Extracellular exchange	Transport
EX_acgal1p_e	Extracellular exchange	Transport
EX_acgal_e	Extracellular exchange	Transport
EX_acgam1p_e	Extracellular exchange	Transport
EX_acgam_e	Extracellular exchange	Transport
EX_acmana_e	Extracellular exchange	Transport
EX_acmum_e	Extracellular exchange	Transport
EX_acnam_e	Extracellular exchange	Transport
EX_acolipa_e	Extracellular exchange	Transport
EX_acser_e	Extracellular exchange	Transport
EX_ade_e	Extracellular exchange	Transport
EX_adn_e	Extracellular exchange	Transport
EX_adocbl_e	Extracellular exchange	Transport
EX_ag_e	Extracellular exchange	Transport
EX_agm_e	Extracellular exchange	Transport
EX_akg_e	Extracellular exchange	Transport
EX_ala_B_e	Extracellular exchange	Transport
EX_ala__D_e	Extracellular exchange	Transport
EX_ala__L_e	Extracellular exchange	Transport
EX_alaala_e	Extracellular exchange	Transport
EX_all__D_e	Extracellular exchange	Transport
EX_alltn_e	Extracellular exchange	Transport
EX_amp_e	Extracellular exchange	Transport
EX_anhgm_e	Extracellular exchange	Transport
EX_arab__L_e	Extracellular exchange	Transport
EX_arbtn_e	Extracellular exchange	Transport
EX_arbtn_fe3_e	Extracellular exchange	Transport
EX_arg__L_e	Extracellular exchange	Transport
EX_ascb__L_e	Extracellular exchange	Transport
EX_asn__L_e	Extracellular exchange	Transport
EX_aso3_e	Extracellular exchange	Transport
EX_asp__L_e	Extracellular exchange	Transport
EX_but_e	Extracellular exchange	Transport
EX_butso3_e	Extracellular exchange	Transport
EX_ca2_e	Extracellular exchange	Transport
EX_cbi_e	Extracellular exchange	Transport
EX_cbl1_e	Extracellular exchange	Transport
EX_cd2_e	Extracellular exchange	Transport
EX_cgly_e	Extracellular exchange	Transport
EX_chol_e	Extracellular exchange	Transport
EX_cit_e	Extracellular exchange	Transport
EX_icit_e	Extracellular exchange	Transport
EX_acon_C_e	Extracellular exchange	Transport
EX_cl_e	Extracellular exchange	Transport
EX_cmp_e	Extracellular exchange	Transport
EX_co2_e	Extracellular exchange	Transport
EX_cobalt2_e	Extracellular exchange	Transport
EX_colipa_e	Extracellular exchange	Transport
EX_cpgn_e	Extracellular exchange	Transport
EX_cpgn_un_e	Extracellular exchange	Transport
EX_crn_e	Extracellular exchange	Transport
EX_csn_e	Extracellular exchange	Transport
EX_cu2_e	Extracellular exchange	Transport
EX_cu_e	Extracellular exchange	Transport
EX_cyan_e	Extracellular exchange	Transport
EX_cynt_e	Extracellular exchange	Transport
EX_cys__D_e	Extracellular exchange	Transport
EX_cys__L_e	Extracellular exchange	Transport
EX_cysi__L_e	Extracellular exchange	Transport
EX_cytd_e	Extracellular exchange	Transport
EX_dad_2_e	Extracellular exchange	Transport
EX_damp_e	Extracellular exchange	Transport
EX_dca_e	Extracellular exchange	Transport
EX_dcmp_e	Extracellular exchange	Transport
EX_dcyt_e	Extracellular exchange	Transport
EX_ddca_e	Extracellular exchange	Transport
EX_dgmp_e	Extracellular exchange	Transport
EX_dgsn_e	Extracellular exchange	Transport
EX_dha_e	Extracellular exchange	Transport
EX_dimp_e	Extracellular exchange	Transport
EX_din_e	Extracellular exchange	Transport
EX_dms_e	Extracellular exchange	Transport
EX_dmso_e	Extracellular exchange	Transport
EX_dopa_e	Extracellular exchange	Transport
EX_dtmp_e	Extracellular exchange	Transport
EX_dump_e	Extracellular exchange	Transport
EX_duri_e	Extracellular exchange	Transport
EX_eca4colipa_e	Extracellular exchange	Transport
EX_enlipa_e	Extracellular exchange	Transport
EX_enter_e	Extracellular exchange	Transport
EX_etha_e	Extracellular exchange	Transport
EX_ethso3_e	Extracellular exchange	Transport
EX_etoh_e	Extracellular exchange	Transport
EX_f6p_e	Extracellular exchange	Transport
EX_fald_e	Extracellular exchange	Transport
EX_fe2_e	Extracellular exchange	Transport
EX_fe3_e	Extracellular exchange	Transport
EX_fe3dcit_e	Extracellular exchange	Transport
EX_fe3dhbzs_e	Extracellular exchange	Transport
EX_fe3hox_e	Extracellular exchange	Transport
EX_fe3hox_un_e	Extracellular exchange	Transport
EX_fecrm_e	Extracellular exchange	Transport
EX_fecrm_un_e	Extracellular exchange	Transport
EX_feenter_e	Extracellular exchange	Transport
EX_feoxam_e	Extracellular exchange	Transport
EX_feoxam_un_e	Extracellular exchange	Transport
EX_for_e	Extracellular exchange	Transport
EX_fru_e	Extracellular exchange	Transport
EX_frulys_e	Extracellular exchange	Transport
EX_fruur_e	Extracellular exchange	Transport
EX_fuc__L_e	Extracellular exchange	Transport
EX_fum_e	Extracellular exchange	Transport
EX_g1p_e	Extracellular exchange	Transport
EX_g3pc_e	Extracellular exchange	Transport
EX_g3pe_e	Extracellular exchange	Transport
EX_g3pg_e	Extracellular exchange	Transport
EX_g3pi_e	Extracellular exchange	Transport
EX_g3ps_e	Extracellular exchange	Transport
EX_g6p_e	Extracellular exchange	Transport
EX_gal1p_e	Extracellular exchange	Transport
EX_gal_bD_e	Extracellular exchange	Transport
EX_gal_e	Extracellular exchange	Transport
EX_galct__D_e	Extracellular exchange	Transport
EX_galctn__D_e	Extracellular exchange	Transport
EX_galctn__L_e	Extracellular exchange	Transport
EX_galt_e	Extracellular exchange	Transport
EX_galur_e	Extracellular exchange	Transport
EX_gam6p_e	Extracellular exchange	Transport
EX_gam_e	Extracellular exchange	Transport
EX_gbbtn_e	Extracellular exchange	Transport
EX_gdp_e	Extracellular exchange	Transport
EX_glc__D_e	Extracellular exchange	Transport
EX_glcn_e	Extracellular exchange	Transport
EX_glcr_e	Extracellular exchange	Transport
EX_glcur1p_e	Extracellular exchange	Transport
EX_glcur_e	Extracellular exchange	Transport
EX_gln__L_e	Extracellular exchange	Transport
EX_glu__L_e	Extracellular exchange	Transport
EX_gly_e	Extracellular exchange	Transport
EX_glyald_e	Extracellular exchange	Transport
EX_glyb_e	Extracellular exchange	Transport
EX_glyc2p_e	Extracellular exchange	Transport
EX_glyc3p_e	Extracellular exchange	Transport
EX_glyc__R_e	Extracellular exchange	Transport
EX_glyc_e	Extracellular exchange	Transport
EX_glyclt_e	Extracellular exchange	Transport
EX_gmp_e	Extracellular exchange	Transport
EX_gsn_e	Extracellular exchange	Transport
EX_gthox_e	Extracellular exchange	Transport
EX_gthrd_e	Extracellular exchange	Transport
EX_gtp_e	Extracellular exchange	Transport
EX_gua_e	Extracellular exchange	Transport
EX_h2_e	Extracellular exchange	Transport
EX_h2o2_e	Extracellular exchange	Transport
EX_h2o_e	Extracellular exchange	Transport
EX_h2s_e	Extracellular exchange	Transport
EX_h_e	Extracellular exchange	Transport
EX_hacolipa_e	Extracellular exchange	Transport
EX_halipa_e	Extracellular exchange	Transport
EX_hdca_e	Extracellular exchange	Transport
EX_hdcea_e	Extracellular exchange	Transport
EX_hg2_e	Extracellular exchange	Transport
EX_his__L_e	Extracellular exchange	Transport
EX_hom__L_e	Extracellular exchange	Transport
EX_hxa_e	Extracellular exchange	Transport
EX_hxan_e	Extracellular exchange	Transport
EX_idon__L_e	Extracellular exchange	Transport
EX_ile__L_e	Extracellular exchange	Transport
EX_imp_e	Extracellular exchange	Transport
EX_indole_e	Extracellular exchange	Transport
EX_inost_e	Extracellular exchange	Transport
EX_ins_e	Extracellular exchange	Transport
EX_isetac_e	Extracellular exchange	Transport
EX_k_e	Extracellular exchange	Transport
EX_kdo2lipid4_e	Extracellular exchange	Transport
EX_lac__D_e	Extracellular exchange	Transport
EX_lac__L_e	Extracellular exchange	Transport
EX_lcts_e	Extracellular exchange	Transport
EX_leu__L_e	Extracellular exchange	Transport
EX_lipa_cold_e	Extracellular exchange	Transport
EX_lipa_e	Extracellular exchange	Transport
EX_lys__L_e	Extracellular exchange	Transport
EX_lyx__L_e	Extracellular exchange	Transport
EX_mal__D_e	Extracellular exchange	Transport
EX_mal__L_e	Extracellular exchange	Transport
EX_malt_e	Extracellular exchange	Transport
EX_malthx_e	Extracellular exchange	Transport
EX_maltpt_e	Extracellular exchange	Transport
EX_malttr_e	Extracellular exchange	Transport
EX_maltttr_e	Extracellular exchange	Transport
EX_man6p_e	Extracellular exchange	Transport
EX_man_e	Extracellular exchange	Transport
EX_manglyc_e	Extracellular exchange	Transport
EX_melib_e	Extracellular exchange	Transport
EX_met__D_e	Extracellular exchange	Transport
EX_met__L_e	Extracellular exchange	Transport
EX_metsox_R__L_e	Extracellular exchange	Transport
EX_metsox_S__L_e	Extracellular exchange	Transport
EX_mg2_e	Extracellular exchange	Transport
EX_minohp_e	Extracellular exchange	Transport
EX_mmet_e	Extracellular exchange	Transport
EX_mn2_e	Extracellular exchange	Transport
EX_mnl_e	Extracellular exchange	Transport
EX_mobd_e	Extracellular exchange	Transport
EX_mso3_e	Extracellular exchange	Transport
EX_n2o_e	Extracellular exchange	Transport
EX_na1_e	Extracellular exchange	Transport
EX_nac_e	Extracellular exchange	Transport
EX_nh4_e	Extracellular exchange	Transport
EX_ni2_e	Extracellular exchange	Transport
EX_nmn_e	Extracellular exchange	Transport
EX_no2_e	Extracellular exchange	Transport
EX_no3_e	Extracellular exchange	Transport
EX_no_e	Extracellular exchange	Transport
EX_o2_e	Extracellular exchange	Transport
EX_o2s_e	Extracellular exchange	Transport
EX_ocdca_e	Extracellular exchange	Transport
EX_ocdcea_e	Extracellular exchange	Transport
EX_octa_e	Extracellular exchange	Transport
EX_orn_e	Extracellular exchange	Transport
EX_orot_e	Extracellular exchange	Transport
EX_oaa_e	Extracellular exchange	Transport
EX_pacald_e	Extracellular exchange	Transport
EX_peamn_e	Extracellular exchange	Transport
EX_phe__L_e	Extracellular exchange	Transport
EX_pheme_e	Extracellular exchange	Transport
EX_pi_e	Extracellular exchange	Transport
EX_pnto__R_e	Extracellular exchange	Transport
EX_ppa_e	Extracellular exchange	Transport
EX_ppal_e	Extracellular exchange	Transport
EX_pppn_e	Extracellular exchange	Transport
EX_ppt_e	Extracellular exchange	Transport
EX_pro__L_e	Extracellular exchange	Transport
EX_progly_e	Extracellular exchange	Transport
EX_psclys_e	Extracellular exchange	Transport
EX_pser__L_e	Extracellular exchange	Transport
EX_ptrc_e	Extracellular exchange	Transport
EX_pyr_e	Extracellular exchange	Transport
EX_r5p_e	Extracellular exchange	Transport
EX_rib__D_e	Extracellular exchange	Transport
EX_rmn_e	Extracellular exchange	Transport
EX_sbt__D_e	Extracellular exchange	Transport
EX_ser__D_e	Extracellular exchange	Transport
EX_ser__L_e	Extracellular exchange	Transport
EX_skm_e	Extracellular exchange	Transport
EX_so2_e	Extracellular exchange	Transport
EX_so3_e	Extracellular exchange	Transport
EX_so4_e	Extracellular exchange	Transport
EX_spmd_e	Extracellular exchange	Transport
EX_succ_e	Extracellular exchange	Transport
EX_sucr_e	Extracellular exchange	Transport
EX_sulfac_e	Extracellular exchange	Transport
EX_tartr__L_e	Extracellular exchange	Transport
EX_taur_e	Extracellular exchange	Transport
EX_tcynt_e	Extracellular exchange	Transport
EX_thm_e	Extracellular exchange	Transport
EX_thr__L_e	Extracellular exchange	Transport
EX_thrp_e	Extracellular exchange	Transport
EX_thym_e	Extracellular exchange	Transport
EX_thymd_e	Extracellular exchange	Transport
EX_tma_e	Extracellular exchange	Transport
EX_tmao_e	Extracellular exchange	Transport
EX_tre_e	Extracellular exchange	Transport
EX_trp__L_e	Extracellular exchange	Transport
EX_tsul_e	Extracellular exchange	Transport
EX_ttdca_e	Extracellular exchange	Transport
EX_ttdcea_e	Extracellular exchange	Transport
EX_tungs_e	Extracellular exchange	Transport
EX_tym_e	Extracellular exchange	Transport
EX_tyr__L_e	Extracellular exchange	Transport
EX_tyrp_e	Extracellular exchange	Transport
EX_uacgam_e	Extracellular exchange	Transport
EX_udpacgal_e	Extracellular exchange	Transport
EX_udpg_e	Extracellular exchange	Transport
EX_udpgal_e	Extracellular exchange	Transport
EX_udpglcur_e	Extracellular exchange	Transport
EX_ump_e	Extracellular exchange	Transport
EX_ura_e	Extracellular exchange	Transport
EX_urea_e	Extracellular exchange	Transport
EX_uri_e	Extracellular exchange	Transport
EX_val__L_e	Extracellular exchange	Transport
EX_xan_e	Extracellular exchange	Transport
EX_xmp_e	Extracellular exchange	Transport
EX_xtsn_e	Extracellular exchange	Transport
EX_xyl__D_e	Extracellular exchange	Transport
EX_xylu__L_e	Extracellular exchange	Transport
EX_zn2_e	Extracellular exchange	Transport
BIOMASS_Ec_iAF1260_core_59p81M	Biomass and maintenance functions	Fictional Reactions
F6PA	GlycolysisGluconeogenesis	Glycolysis/Gluconeogenesis
F6PP	Alternate Carbon Metabolism	Alternate Carbon Metabolism
F6Pt6_2pp	Transport Inner Membrane	Transport
F6Ptex	Transport Outer Membrane Porin	Transport
FA100ACPHi	Cell Envelope Biosynthesis	Cell Envelope Biosynthesis
FA120ACPHi	Cell Envelope Biosynthesis	Cell Envelope Biosynthesis
FA140ACPHi	Cell Envelope Biosynthesis	Cell Envelope Biosynthesis
FA141ACPHi	Cell Envelope Biosynthesis	Cell Envelope Biosynthesis
FA160ACPHi	Cell Envelope Biosynthesis	Cell Envelope Biosynthesis
FA161ACPHi	Cell Envelope Biosynthesis	Cell Envelope Biosynthesis
FA80ACPHi	Cell Envelope Biosynthesis	Cell Envelope Biosynthesis
FACOAE100	Cell Envelope Biosynthesis	Cell Envelope Biosynthesis
FACOAE120	Cell Envelope Biosynthesis	Cell Envelope Biosynthesis
FACOAE140	Cell Envelope Biosynthesis	Cell Envelope Biosynthesis
FACOAE141	Cell Envelope Biosynthesis	Cell Envelope Biosynthesis
FACOAE160	Cell Envelope Biosynthesis	Cell Envelope Biosynthesis
FACOAE161	Cell Envelope Biosynthesis	Cell Envelope Biosynthesis
FACOAE180	Cell Envelope Biosynthesis	Cell Envelope Biosynthesis
FACOAE181	Cell Envelope Biosynthesis	Cell Envelope Biosynthesis
FACOAE60	Cell Envelope Biosynthesis	Cell Envelope Biosynthesis
FACOAE80	Cell Envelope Biosynthesis	Cell Envelope Biosynthesis
FACOAL100t2pp	Cell Envelope Biosynthesis	Cell Envelope Biosynthesis
FACOAL120t2pp	Cell Envelope Biosynthesis	Cell Envelope Biosynthesis
FACOAL140t2pp	Cell Envelope Biosynthesis	Cell Envelope Biosynthesis
FACOAL141t2pp	Cell Envelope Biosynthesis	Cell Envelope Biosynthesis
FACOAL160t2pp	Cell Envelope Biosynthesis	Cell Envelope Biosynthesis
FACOAL161t2pp	Cell Envelope Biosynthesis	Cell Envelope Biosynthesis
FACOAL180t2pp	Cell Envelope Biosynthesis	Cell Envelope Biosynthesis
FACOAL181t2pp	Cell Envelope Biosynthesis	Cell Envelope Biosynthesis
FACOAL60t2pp	Cell Envelope Biosynthesis	Cell Envelope Biosynthesis
FACOAL80t2pp	Cell Envelope Biosynthesis	Cell Envelope Biosynthesis
FADRx_copy1	Cofactor and Prosthetic Group Biosynthesis	Cofactor and Prosthetic Group Biosynthesis
FADRx2	Cofactor and Prosthetic Group Biosynthesis	Cofactor and Prosthetic Group Biosynthesis
FALDtex	Transport Outer Membrane Porin	Transport
FALDtpp	Transport Inner Membrane	Transport
FALGTHLs	Cofactor and Prosthetic Group Biosynthesis	Cofactor and Prosthetic Group Biosynthesis
FBA	GlycolysisGluconeogenesis	Glycolysis/Gluconeogenesis
FBP	GlycolysisGluconeogenesis	Glycolysis/Gluconeogenesis
FCI	Alternate Carbon Metabolism	Alternate Carbon Metabolism
FCLK	Alternate Carbon Metabolism	Alternate Carbon Metabolism
FCLPA	Alternate Carbon Metabolism	Alternate Carbon Metabolism
FCLT	Cofactor and Prosthetic Group Biosynthesis	Cofactor and Prosthetic Group Biosynthesis
FDH4pp	Oxidative Phosphorylation	Oxidative Phosphorylation
FDH5pp	Oxidative Phosphorylation	Oxidative Phosphorylation
FE2t2pp	Inorganic Ion Transport and Metabolism	Transport
FE2tex	Transport Outer Membrane Porin	Transport
FE2tpp	Inorganic Ion Transport and Metabolism	Transport
FE3DHBZR	Inorganic Ion Transport and Metabolism	Transport
FE3DHBZSabcpp	Inorganic Ion Transport and Metabolism	Transport
FE3DHBZStonex	Transport Outer Membrane	Transport
FE3HOXR1	Inorganic Ion Transport and Metabolism	Transport
FE3HOXR2	Inorganic Ion Transport and Metabolism	Transport
FE3HOXR3	Inorganic Ion Transport and Metabolism	Transport
FE3HOXUtex	Inorganic Ion Transport and Metabolism	Transport
FE3HOXUtpp	Inorganic Ion Transport and Metabolism	Transport
FE3HOXexs	Inorganic Ion Transport and Metabolism	Transport
FE3HOXtonex	Transport Outer Membrane	Transport
FE3Ri	Cofactor and Prosthetic Group Biosynthesis	Cofactor and Prosthetic Group Biosynthesis
FE3tex	Transport Outer Membrane Porin	Transport
FECRMR1	Inorganic Ion Transport and Metabolism	Transport
FECRMR2	Inorganic Ion Transport and Metabolism	Transport
FECRMR3	Inorganic Ion Transport and Metabolism	Transport
FECRMUtex	Inorganic Ion Transport and Metabolism	Transport
FECRMUtpp	Inorganic Ion Transport and Metabolism	Transport
FECRMabcpp	Inorganic Ion Transport and Metabolism	Transport
FECRMexs	Inorganic Ion Transport and Metabolism	Transport
FECRMtonex	Transport Outer Membrane	Transport
FEENTERabcpp	Inorganic Ion Transport and Metabolism	Transport
FEENTERexs	Inorganic Ion Transport and Metabolism	Transport
FEENTERtonex	Transport Outer Membrane	Transport
FEENTERtpp	Transport Inner Membrane	Transport
FEOXAMUtex	Inorganic Ion Transport and Metabolism	Transport
FEOXAMUtpp	Inorganic Ion Transport and Metabolism	Transport
FEOXAMabcpp	Inorganic Ion Transport and Metabolism	Transport
FEOXAMexs	Inorganic Ion Transport and Metabolism	Transport
FEOXAMtonex	Transport Outer Membrane	Transport
FEROpp	Inorganic Ion Transport and Metabolism	Transport
FHL	Pyruvate Metabolism	Pyruvate Metabolism
FLDR	Unassigned	Unassigned
FLVR	Cofactor and Prosthetic Group Biosynthesis	Cofactor and Prosthetic Group Biosynthesis
FLVRx	Cofactor and Prosthetic Group Biosynthesis	Cofactor and Prosthetic Group Biosynthesis
FMETTRS	tRNA Charging	tRNA Charging
FMNAT	Cofactor and Prosthetic Group Biosynthesis	Cofactor and Prosthetic Group Biosynthesis
FMNRx	Cofactor and Prosthetic Group Biosynthesis	Cofactor and Prosthetic Group Biosynthesis
FMNRx2	Cofactor and Prosthetic Group Biosynthesis	Cofactor and Prosthetic Group Biosynthesis
FORt2pp	Transport Inner Membrane	Transport
FORtex	Transport Outer Membrane Porin	Transport
FORtppi	Transport Inner Membrane	Transport
FRD2	Citric Acid Cycle	Citric Acid Cycle
FRD3	Citric Acid Cycle	Citric Acid Cycle
FRUK	Alternate Carbon Metabolism	Alternate Carbon Metabolism
FRULYStex	Transport Outer Membrane Porin	Transport
FRUURtex	Transport Outer Membrane Porin	Transport
FRUpts2pp	Transport Inner Membrane	Transport
FRUptspp	Transport Inner Membrane	Transport
FRUtex	Transport Outer Membrane Porin	Transport
FTHFD	Folate Metabolism	Cofactor and Prosthetic Group Biosynthesis
FUCtex	Transport Outer Membrane Porin	Transport
FUCtpp	Transport Inner Membrane	Transport
FUM	Citric Acid Cycle	Citric Acid Cycle
FUMt2_2pp	Transport Inner Membrane	Transport
FUMtex	Transport Outer Membrane Porin	Transport
G1PACT	Cell Envelope Biosynthesis	Cell Envelope Biosynthesis
G1PPpp	GlycolysisGluconeogenesis	Glycolysis/Gluconeogenesis
G1PTT	Cell Envelope Biosynthesis	Cell Envelope Biosynthesis
G1Ptex	Transport Outer Membrane Porin	Transport
G1SAT	Cofactor and Prosthetic Group Biosynthesis	Cofactor and Prosthetic Group Biosynthesis
G2PPpp	Alternate Carbon Metabolism	Alternate Carbon Metabolism
G3PAT120	Glycerophospholipid Metabolism	Glycerophospholipid Metabolism
G3PAT140	Glycerophospholipid Metabolism	Glycerophospholipid Metabolism
G3PAT141	Glycerophospholipid Metabolism	Glycerophospholipid Metabolism
G3PAT160	Glycerophospholipid Metabolism	Glycerophospholipid Metabolism
G3PAT161	Glycerophospholipid Metabolism	Glycerophospholipid Metabolism
G3PAT180	Glycerophospholipid Metabolism	Glycerophospholipid Metabolism
G3PAT181	Glycerophospholipid Metabolism	Glycerophospholipid Metabolism
G3PCabcpp	Transport Inner Membrane	Transport
G3PCtex	Transport Outer Membrane Porin	Transport
G3PD2	Alternate Carbon Metabolism	Alternate Carbon Metabolism
G3PD5	Oxidative Phosphorylation	Oxidative Phosphorylation
G3PD6	Oxidative Phosphorylation	Oxidative Phosphorylation
G3PD7	Oxidative Phosphorylation	Oxidative Phosphorylation
G3PEabcpp	Transport Inner Membrane	Transport
G3PEtex	Transport Outer Membrane Porin	Transport
G3PGabcpp	Transport Inner Membrane	Transport
G3PGtex	Transport Outer Membrane Porin	Transport
G3PIabcpp	Transport Inner Membrane	Transport
G3PItex	Transport Outer Membrane Porin	Transport
G3PSabcpp	Transport Inner Membrane	Transport
G3PStex	Transport Outer Membrane Porin	Transport
G3PT	Alternate Carbon Metabolism	Alternate Carbon Metabolism
G5SADs	Arginine and Proline Metabolism	Arginine and Proline Metabolism
G5SD	Arginine and Proline Metabolism	Arginine and Proline Metabolism
G6PDA	Alternate Carbon Metabolism	Alternate Carbon Metabolism
G6PDH2r	Pentose Phosphate Pathway	Pentose Phosphate Pathway
G6PP	GlycolysisGluconeogenesis	Glycolysis/Gluconeogenesis
G6Pt6_2pp	Transport Inner Membrane	Transport
G6Ptex	Transport Outer Membrane Porin	Transport
GAL1PPpp	Alternate Carbon Metabolism	Alternate Carbon Metabolism
GAL1Ptex	Transport Outer Membrane Porin	Transport
GALBDtex	Transport Outer Membrane Porin	Transport
GALCTNLtex	Transport Outer Membrane Porin	Transport
GALCTNt2pp	Transport Inner Membrane	Transport
GALCTNtex	Transport Outer Membrane Porin	Transport
GALCTt2rpp	Transport Inner Membrane	Transport
GALCTtex	Transport Outer Membrane Porin	Transport
GALKr	Alternate Carbon Metabolism	Alternate Carbon Metabolism
GALM2pp	Alternate Carbon Metabolism	Alternate Carbon Metabolism
GALS3	Alternate Carbon Metabolism	Alternate Carbon Metabolism
GALT1	Lipopolysaccharide Biosynthesis Recycling	Lipopolysaccharide Biosynthesis / Recycling
GALTtex	Transport Outer Membrane Porin	Transport
GALURt2rpp	Transport Inner Membrane	Transport
GALURtex	Transport Outer Membrane Porin	Transport
GALUi	Cell Envelope Biosynthesis	Cell Envelope Biosynthesis
GALabcpp	Transport Inner Membrane	Transport
GALt2pp	Transport Inner Membrane	Transport
GALtex	Transport Outer Membrane Porin	Transport
GAM6Pt6_2pp	Transport Inner Membrane	Transport
GAMAN6Ptex	Transport Outer Membrane Porin	Transport
GAMptspp	Transport Inner Membrane	Transport
GAMtex	Transport Outer Membrane Porin	Transport
GAPD	GlycolysisGluconeogenesis	Glycolysis/Gluconeogenesis
GARFT	Purine and Pyrimidine Biosynthesis	Purine and Pyrimidine Biosynthesis
GART	Purine and Pyrimidine Biosynthesis	Purine and Pyrimidine Biosynthesis
GBBTNtex	Transport Outer Membrane Porin	Transport
GDMANE	Cell Envelope Biosynthesis	Cell Envelope Biosynthesis
GDPDPK	Cofactor and Prosthetic Group Biosynthesis	Cofactor and Prosthetic Group Biosynthesis
GDPMNH	Cell Envelope Biosynthesis	Cell Envelope Biosynthesis
GDPMNP	Cell Envelope Biosynthesis	Cell Envelope Biosynthesis
GDPtex	Transport Outer Membrane Porin	Transport
GF6PTA	Cell Envelope Biosynthesis	Cell Envelope Biosynthesis
GHMT2r	Glycine and Serine Metabolism	Glycine and Serine Metabolism
GK1	Nucleotide Salvage Pathway	Nucleotide Salvage Pathway
GLBRAN2	GlycolysisGluconeogenesis	Glycolysis/Gluconeogenesis
GLCATr	Alternate Carbon Metabolism	Alternate Carbon Metabolism
GLCDpp	Oxidative Phosphorylation	Oxidative Phosphorylation
GLCNt2rpp	Transport Inner Membrane	Transport
GLCNtex	Transport Outer Membrane Porin	Transport
GLCP	GlycolysisGluconeogenesis	Glycolysis/Gluconeogenesis
GLCP2	GlycolysisGluconeogenesis	Glycolysis/Gluconeogenesis
GLCRAL	Alternate Carbon Metabolism	Alternate Carbon Metabolism
GLCRD	Alternate Carbon Metabolism	Alternate Carbon Metabolism
GLCRt2rpp	Transport Inner Membrane	Transport
GLCRtex	Transport Outer Membrane Porin	Transport
GLCS1	GlycolysisGluconeogenesis	Glycolysis/Gluconeogenesis
GLCTR1	Lipopolysaccharide Biosynthesis Recycling	Lipopolysaccharide Biosynthesis / Recycling
GLCTR2	Lipopolysaccharide Biosynthesis Recycling	Lipopolysaccharide Biosynthesis / Recycling
GLCTR3	Lipopolysaccharide Biosynthesis Recycling	Lipopolysaccharide Biosynthesis / Recycling
GLCUR1Ptex	Transport Outer Membrane Porin	Transport
GLCURt2rpp	Transport Inner Membrane	Transport
GLCURtex	Transport Outer Membrane Porin	Transport
GLCabcpp	Transport Inner Membrane	Transport
GLCptspp	Transport Inner Membrane	Transport
GLCt2pp	Transport Inner Membrane	Transport
GLCtex_copy1	Transport Outer Membrane Porin	Transport
GLCtex_copy2	Transport Outer Membrane	Transport
GLDBRAN2	GlycolysisGluconeogenesis	Glycolysis/Gluconeogenesis
GLGC	GlycolysisGluconeogenesis	Glycolysis/Gluconeogenesis
GLNS	Glutamate metabolism	Glutamate Metabolism
GLNTRS	tRNA Charging	tRNA Charging
GLNabcpp	Transport Inner Membrane	Transport
GLNtex	Transport Outer Membrane Porin	Transport
GLU5K	Arginine and Proline Metabolism	Arginine and Proline Metabolism
GLUCYS	Cofactor and Prosthetic Group Biosynthesis	Cofactor and Prosthetic Group Biosynthesis
GLUDy	Glutamate Metabolism	Glutamate Metabolism
GLUN	Glutamate Metabolism	Glutamate Metabolism
GLUNpp	Glutamate Metabolism	Glutamate Metabolism
GLUPRT	Purine and Pyrimidine Biosynthesis	Purine and Pyrimidine Biosynthesis
GLUR	Cell Envelope Biosynthesis	Cell Envelope Biosynthesis
GLUSy	Glutamate metabolism	Glutamate Metabolism
GLUTRR	Cofactor and Prosthetic Group Biosynthesis	Cofactor and Prosthetic Group Biosynthesis
GLUTRS	Cofactor and Prosthetic Group Biosynthesis	Cofactor and Prosthetic Group Biosynthesis
GLUabcpp	Transport Inner Membrane	Transport
GLUt2rpp	Transport Inner Membrane	Transport
GLUt4pp	Transport Inner Membrane	Transport
GLUtex	Transport Outer Membrane Porin	Transport
GLXCL	Glyoxylate Metabolism	Glyoxylate Metabolism
GLYALDtex	Transport Outer Membrane Porin	Transport
GLYALDtpp	Transport Inner Membrane	Transport
GLYAT	Glycine and Serine Metabolism	Glycine and Serine Metabolism
GLYBabcpp	Transport Inner Membrane	Transport
GLYBtex_copy1	Transport Outer Membrane Porin	Transport
GLYC2Ptex	Transport Outer Membrane Porin	Transport
GLYC3Pabcpp	Transport Inner Membrane	Transport
GLYC3Pt6pp	Transport Inner Membrane	Transport
GLYC3Ptex	Transport Outer Membrane Porin	Transport
GLYCAt2rpp	Transport Inner Membrane	Transport
GLYCAtex	Transport Outer Membrane Porin	Transport
GLYCDx	Alternate Carbon Metabolism	Alternate Carbon Metabolism
GLYCK	Glyoxylate Metabolism	Glyoxylate Metabolism
GLYCK2	Glycine and Serine Metabolism	Glycine and Serine Metabolism
GLYCL	Folate Metabolism	Cofactor and Prosthetic Group Biosynthesis
GLYCLTDx	Glyoxylate Metabolism	Glyoxylate Metabolism
GLYCLTDy	Glyoxylate Metabolism	Glyoxylate Metabolism
GLYCLTt2rpp	Transport Inner Membrane	Transport
GLYCLTt4pp	Transport Inner Membrane	Transport
GLYCLTtex	Transport Outer Membrane Porin	Transport
GLYCTO2	Alternate Carbon Metabolism	Alternate Carbon Metabolism
GLYCTO3	Alternate Carbon Metabolism	Alternate Carbon Metabolism
GLYCTO4	Alternate Carbon Metabolism	Alternate Carbon Metabolism
GLYCtex	Transport Outer Membrane Porin	Transport
GLYCtpp	Transport Inner Membrane	Transport
GLYK	Alternate Carbon Metabolism	Alternate Carbon Metabolism
GLYOX	Methylglyoxal Metabolism	Methylglyoxal Metabolism
GLYOX3	Methylglyoxal Metabolism	Methylglyoxal Metabolism
GLYTRS	tRNA Charging	tRNA Charging
GLYt2pp	Transport Inner Membrane	Transport
GLYtex	Transport Outer Membrane Porin	Transport
GMAND	Cell Envelope Biosynthesis	Cell Envelope Biosynthesis
GMHEPAT	Lipopolysaccharide Biosynthesis Recycling	Lipopolysaccharide Biosynthesis / Recycling
GMHEPK	Lipopolysaccharide Biosynthesis Recycling	Lipopolysaccharide Biosynthesis / Recycling
GMHEPPA	Lipopolysaccharide Biosynthesis Recycling	Lipopolysaccharide Biosynthesis / Recycling
GMPR	Purine and Pyrimidine Biosynthesis	Purine and Pyrimidine Biosynthesis
GMPS2	Purine and Pyrimidine Biosynthesis	Purine and Pyrimidine Biosynthesis
GMPtex	Transport Outer Membrane Porin	Transport
GND	Pentose Phosphate Pathway	Pentose Phosphate Pathway
GNK	Alternate Carbon Metabolism	Alternate Carbon Metabolism
GOFUCR	Cell Envelope Biosynthesis	Cell Envelope Biosynthesis
GPDDA1	Glycerophospholipid Metabolism	Glycerophospholipid Metabolism
GPDDA1pp	Glycerophospholipid Metabolism	Glycerophospholipid Metabolism
GPDDA2	Glycerophospholipid Metabolism	Glycerophospholipid Metabolism
GPDDA2pp	Glycerophospholipid Metabolism	Glycerophospholipid Metabolism
GPDDA3	Glycerophospholipid Metabolism	Glycerophospholipid Metabolism
GPDDA3pp	Glycerophospholipid Metabolism	Glycerophospholipid Metabolism
GPDDA4	Glycerophospholipid Metabolism	Glycerophospholipid Metabolism
GPDDA4pp	Glycerophospholipid Metabolism	Glycerophospholipid Metabolism
GPDDA5	Glycerophospholipid Metabolism	Glycerophospholipid Metabolism
GPDDA5pp	Glycerophospholipid Metabolism	Glycerophospholipid Metabolism
GRTT	Cofactor and Prosthetic Group Biosynthesis	Cofactor and Prosthetic Group Biosynthesis
GRXR	Unassigned	Unassigned
GSNK	Nucleotide Salvage Pathway	Nucleotide Salvage Pathway
GSNt2pp	Transport Inner Membrane	Transport
GSNtex	Transport Outer Membrane Porin	Transport
GSPMDA	Arginine and Proline Metabolism	Arginine and Proline Metabolism
GSPMDS	Arginine and Proline Metabolism	Arginine and Proline Metabolism
GTHOXtex	Transport Outer Membrane Porin	Transport
GTHOr	Cofactor and Prosthetic Group Biosynthesis	Cofactor and Prosthetic Group Biosynthesis
GTHRDHpp	Cofactor and Prosthetic Group Biosynthesis	Cofactor and Prosthetic Group Biosynthesis
GTHRDabc2pp	Transport Inner Membrane	Transport
GTHRDabcpp	Transport Inner Membrane	Transport
GTHRDtex	Transport Outer Membrane Porin	Transport
GTHS	Cofactor and Prosthetic Group Biosynthesis	Cofactor and Prosthetic Group Biosynthesis
GTPCI	Cofactor and Prosthetic Group Biosynthesis	Cofactor and Prosthetic Group Biosynthesis
GTPCII2	Cofactor and Prosthetic Group Biosynthesis	Cofactor and Prosthetic Group Biosynthesis
GTPDPDP	Cofactor and Prosthetic Group Biosynthesis	Cofactor and Prosthetic Group Biosynthesis
GTPDPK	Cofactor and Prosthetic Group Biosynthesis	Cofactor and Prosthetic Group Biosynthesis
GTPHs	Nucleotide Salvage Pathway	Nucleotide Salvage Pathway
GTPtex	Transport Outer Membrane Porin	Transport
GUAPRT	Nucleotide Salvage Pathway	Nucleotide Salvage Pathway
GUAt2pp	Transport Inner Membrane	Transport
GUAtex	Transport Outer Membrane	Transport
GUAtpp	Transport Inner Membrane	Transport
GUR1PPpp	Alternate Carbon Metabolism	Alternate Carbon Metabolism
H2O2tex	Transport Outer Membrane Porin	Transport
[truncated: 1,307 more rows]

## Sheet: iJN746
Reaction ID	ORIGINAL Subsystem	Integrated Subsytem
[truncated: 1,054 more rows]

[truncated: 10 more sheets: iNJ661, iJN678, Thermotoga, iSB619, iYO844, iIT341, iCB925, iCA1273, iSO783, iAI549]
