# Supplementary material for: Metabolic models and gene essentiality data reveal essential and conserved metabolism in prokaryotes
Source: PLoS Comput Biol. 2018 Nov 16;14(11):e1006556. doi: 10.1371/journal.pcbi.1006556 (PMC6283598; doi:10.1371/journal.pcbi.1006556)
Supplement: S3 File — List of genes with corresponding scores of essentiality and conservation. (XLSX) [file pcbi.1006556.s007.xlsx]

## Sheet: Conservation and Essentiality
#Gene_Name	Nr of essentials	Nr of non-essentials	Conservation all	SUM(Essentiality)
gltX	28	7	79	21
sufC	2	7	79	-5
cysN	4	15	79	-11
cysA	0	12	79	-12
znuC	0	10	79	-10
fecE	0	2	79	-2
nikD	0	2	79	-2
nikE	0	2	79	-2
pstB	2	21	79	-19
fepC	2	7	79	-5
sapD	2	7	79	-5
modC	1	20	79	-19
msbA	12	5	79	7
lptB	1	1	79	0
oppD	5	13	79	-8
oppF	2	13	79	-11
lysU	2	2	79	0
atpA	15	15	79	0
atpD	15	15	79	0
metN	0	15	79	-15
glnQ	0	14	79	-14
hisP	0	13	79	-13
livG	0	12	79	-12
potG	0	11	79	-11
proV	0	11	79	-11
rbsA	0	11	79	-11
fhuC	0	9	79	-9
livF	0	9	79	-9
malK	0	8	79	-8
yehX	0	7	79	-7
ssuB	0	6	79	-6
tauB	0	3	79	-3
xylG	0	3	79	-3
alsA	0	2	79	-2
ddpD	0	2	79	-2
ddpF	0	2	79	-2
gsiA	0	2	79	-2
ytfR	0	1	79	-1
cydC	7	7	79	0
potA	3	14	79	-11
dppD	3	13	79	-10
cydD	3	9	79	-6
ccmA	2	10	79	-8
ugpC	2	9	79	-7
artP	1	10	79	-9
dppF	1	10	79	-9
gltL	1	8	79	-7
mglA	1	7	79	-6
thiQ	1	6	79	-5
araG	1	4	79	-3
ydcT	1	2	79	-1
valS	31	5	79	26
ileS	31	4	79	27
pheS	30	6	79	24
alaS	29	7	79	22
leuS	29	6	79	23
serS	28	4	79	24
aspS	27	9	79	18
cysS	27	6	79	21
lysS	26	7	79	19
metG	13	11	79	2
typA	0	18	79	-18
fliI	0	17	79	-17
ybbA	0	9	79	-9
mdlB	0	8	79	-8
ybiT	0	8	79	-8
yheS	0	8	79	-8
yojI	0	8	79	-8
mdlA	0	7	79	-7
modF	0	7	79	-7
sapF	0	7	79	-7
yadG	0	7	79	-7
ybhF	0	7	79	-7
yejF	0	7	79	-7
macB	0	6	79	-6
phnC	0	6	79	-6
yecC	0	4	79	-4
mlaF	0	3	79	-3
phnL	0	3	79	-3
yhdZ	0	3	79	-3
yphE	0	3	79	-3
afuC	0	2	79	-2
gluQ	0	2	79	-2
lsrA	0	2	79	-2
phnK	0	2	79	-2
rbbA	0	2	79	-2
tsaD	0	1	79	-1
infB	30	7	79	23
rpsE	30	5	79	25
rplE	27	7	79	20
rplK	25	6	79	19
fusA	16	4	79	12
ftsH	15	11	79	4
ftsE	11	8	79	3
lolD	8	6	79	2
lepA	3	22	79	-19
prfC	3	16	79	-13
selB	2	14	79	-12
ychF	2	8	79	-6
tufA	2	4	79	-2
tufB	1	4	79	-3
ynjD	1	1	79	0
glmM	13	10	78	3
sufS	2	5	78	-3
csdA	1	3	78	-2
pgk	24	12	78	12
btuD	0	8	78	-8
thrS	29	8	78	21
argS	28	8	78	20
hisS	28	7	78	21
tatD	0	9	78	-9
uup	0	7	78	-7
ycfH	0	5	78	-5
yddA	0	3	78	-3
rpsI	22	11	78	11
rplA	20	11	78	9
obgE	16	6	78	10
dnaX	15	5	78	10
rpsC	30	7	78	23
rplB	30	5	78	25
rpoB	30	5	78	25
rpoC	24	6	78	18
rpsJ	23	9	78	14
rpsK	21	5	78	16
topA	17	9	78	8
topB	1	12	78	-11
yjjV	1	3	78	-2
groL	1	1	78	0
idnO	0	6	77	-6
entA	0	8	77	-8
iscS	10	5	77	5
eno	22	13	77	9
arnA	0	4	77	-4
pheT	30	6	77	24
kduD	0	7	77	-7
yohF	0	7	77	-7
ytfL	0	7	77	-7
ucpA	0	5	77	-5
hdhA	0	3	77	-3
bdcA	0	2	77	-2
ygcW	0	2	77	-2
ygfF	0	1	77	-1
map	18	7	77	11
rpsS	23	10	77	13
nth	1	23	77	-22
yfjD	1	4	77	-3
alaC	0	2	76	-2
srlD	0	6	76	-6
cpsG	0	5	76	-5
argF	3	10	76	-7
ispB	12	5	76	7
ispA	9	9	76	0
ispU	2	0	76	2
prs	9	5	76	4
kdpB	0	20	76	-20
copA	1	12	76	-11
zntA	1	6	76	-5
hscC	0	5	76	-5
trxB	6	16	76	-10
purF	6	21	76	-15
ydfG	0	5	76	-5
trxC	2	6	76	-4
ahpF	0	18	76	-18
yghA	0	4	76	-4
ypdF	0	2	76	-2
rpsG	21	7	76	14
dnaK	23	10	76	13
rplN	23	9	76	14
dnaJ	9	19	76	-10
hscA	6	10	76	-4
pnp	5	13	76	-8
yciK	1	3	76	-2
gyrB	27	7	76	20
gyrA	24	4	76	20
parE	21	4	76	17
ffh	20	8	76	12
ftsY	20	7	76	13
parC	16	8	76	8
cbpA	1	11	76	-10
gabT	0	16	75	-16
argI	0	4	75	-4
patA	0	3	75	-3
puuE	0	3	75	-3
astC	0	2	75	-2
glmS	17	7	75	10
rffG	1	8	75	-7
glyA	14	16	75	-2
hemL	14	8	75	6
bioA	3	19	75	-16
folD	19	8	75	11
trxA	6	16	75	-10
tktB	0	8	75	-8
argD	3	19	75	-16
proS	26	4	75	22
trpS	20	12	75	8
ptsP	0	11	75	-11
yegH	0	7	75	-7
rplM	28	6	75	22
rpsL	28	7	75	21
uvrA	2	30	75	-28
uvrB	3	26	75	-23
ybeX	1	3	75	-2
tgt	3	24	75	-21
rsmA	1	5	75	-4
alaA	0	1	74	-1
ghrB	0	2	74	-2
galE	3	17	74	-14
rffH	0	6	74	-6
rfbB	1	8	74	-7
serA	5	16	74	-11
ppsA	1	11	74	-10
hisC	3	12	74	-9
pyrH	29	6	74	23
adk	23	10	74	13
rpe	10	11	74	-1
pyrB	6	27	74	-21
pyrG	24	10	74	14
purA	8	19	74	-11
ldhA	0	11	74	-11
ptsI	3	10	74	-7
rimO	0	11	74	-11
helD	0	9	74	-9
glnG	0	8	74	-8
ybbO	0	7	74	-7
ybdL	0	4	74	-4
atoC	0	3	74	-3
fryA	0	2	74	-2
rpsH	26	8	74	18
grpE	21	9	74	12
rep	8	7	74	1
uvrD	2	11	74	-9
ftsZ	27	2	74	25
uvrC	5	27	74	-22
miaB	1	10	74	-9
rnhB	4	29	74	-25
nanA	0	8	73	-8
rfbA	0	8	73	-8
lpd	1	3	73	-2
pabA	0	11	73	-11
nadK	0	1	73	-1
dxs	16	4	73	12
pdxB	2	10	73	-8
epd	1	8	73	-7
cysM	1	20	73	-19
cysK	1	17	73	-16
tpiA	15	11	73	4
gapA	8	8	73	0
rdgB	0	2	73	-2
sthA	0	11	73	-11
tktA	7	8	73	-1
guaA	17	16	73	1
thrA	5	11	73	-6
dapA	18	10	73	8
lysC	4	15	73	-11
fmt	26	7	73	19
tyrS	23	7	73	16
trpD	6	21	73	-15
trpE	5	17	73	-12
hflX	0	17	73	-17
arcB	0	13	73	-13
rpoS	0	11	73	-11
rcsC	0	7	73	-7
tsaC	0	4	73	-4
yagE	0	2	73	-2
ygdG	0	2	73	-2
yjhH	0	2	73	-2
zraS	0	2	73	-2
der	2	1	73	1
rplC	30	5	73	25
rpsM	27	8	73	19
mnmA	8	9	73	-1
recA	5	27	73	-22
secY	29	8	73	21
rplF	31	5	73	26
rpsQ	24	9	73	15
secA	22	8	73	14
truA	4	29	73	-25
frr	30	6	73	24
rplD	30	4	73	26
rplP	28	9	73	19
prfA	28	8	73	20
dnaE	24	5	73	19
trmD	23	10	73	13
rplT	22	10	73	12
rpmA	21	11	73	10
dnaB	21	7	73	14
prfB	19	7	73	12
rplS	18	14	73	4
rpoD	18	5	73	13
def	17	15	73	2
rpsO	17	14	73	3
polA	14	11	73	3
rpoH	10	7	73	3
smpB	6	21	73	-15
rsmH	1	1	73	0
alsE	0	1	72	-1
carA	6	16	72	-10
mraY	24	7	72	17
gor	2	14	72	-12
ribB	5	11	72	-6
ribF	15	5	72	10
ghrA	0	1	72	-1
mgtA	2	13	72	-11
metK	22	6	72	16
oppC	3	11	72	-8
sgcE	0	1	72	-1
purD	7	18	72	-11
purN	5	22	72	-17
purL	6	16	72	-10
ddpB	0	2	72	-2
gsiD	0	2	72	-2
dppC	2	13	72	-11
aroA	5	11	72	-6
trpB	8	18	72	-10
aroC	6	14	72	-8
ilvE	4	17	72	-13
mutY	0	20	72	-20
phoB	0	17	72	-17
clpA	0	15	72	-15
cpxR	0	10	72	-10
yeiP	0	7	72	-7
yeeN	0	5	72	-5
atoS	0	2	72	-2
cusR	0	2	72	-2
evgS	0	2	72	-2
glrR	0	2	72	-2
zraR	0	2	72	-2
epmA	0	1	72	-1
mnmE	0	1	72	-1
rhlE	2	9	72	-7
rpsD	28	6	72	22
era	24	9	72	15
pepP	3	12	72	-9
yoaE	1	4	72	-3
nusA	29	8	72	21
clpB	5	20	72	-15
rplV	24	11	72	13
truB	1	23	72	-22
kdpE	1	18	72	-17
phoR	1	18	72	-17
phoP	1	15	72	-14
tsf	29	5	72	24
infC	27	9	72	18
infA	25	10	72	15
rplL	25	9	72	16
rplR	23	9	72	14
rplQ	22	10	72	12
pth	19	6	72	13
efp	9	15	72	-6
yebC	2	6	72	-4
hcaB	0	3	71	-3
carB	7	22	71	-15
galU	9	10	71	-1
ddlB	4	2	71	2
fabB	9	5	71	4
fabF	7	9	71	-2
ddlA	3	6	71	-3
ribD	8	13	71	-5
ribE	7	7	71	0
entC	1	9	71	-8
ligA	23	4	71	19
pabB	5	12	71	-7
hisB	7	19	71	-12
nikB	0	2	71	-2
nikC	0	2	71	-2
accD	14	7	71	7
oppB	3	20	71	-17
nrdE	8	7	71	1
gmk	27	9	71	18
guaB	9	15	71	-6
purE	2	19	71	-17
guaC	1	9	71	-8
lysA	6	17	71	-11
gsiC	0	2	71	-2
dppB	1	13	71	-12
trpC	6	19	71	-13
fliA	0	15	71	-15
pcnB	0	11	71	-11
sapB	0	11	71	-11
barA	0	9	71	-9
creC	0	9	71	-9
baeR	0	8	71	-8
baeS	0	8	71	-8
sapC	0	8	71	-8
torS	0	8	71	-8
cpxA	0	7	71	-7
yejB	0	7	71	-7
basR	0	5	71	-5
cusS	0	2	71	-2
glrK	0	2	71	-2
truC	0	2	71	-2
rpsB	27	8	71	19
mfd	1	19	71	-18
dnaN	20	6	71	14
nusG	19	9	71	10
rpsR	18	10	71	8
rplI	5	28	71	-23
envZ	2	8	71	-6
rplO	26	8	71	18
ompR	2	10	71	-8
rpoA	24	4	71	20
dnaG	21	8	71	13
rnc	11	15	71	-4
clpP	7	20	71	-13
rluD	4	13	71	-9
rluC	2	11	71	-9
rluA	2	9	71	-7
dmlA	0	1	70	-1
argH	7	15	70	-8
fadD	0	12	70	-12
fadK	0	2	70	-2
glmU	20	7	70	13
icd	3	8	70	-5
folC	9	10	70	-1
coaD	22	11	70	11
folP	7	11	70	-4
ribC	3	9	70	-6
hisD	6	20	70	-14
accC	15	7	70	8
fabD	15	7	70	8
caiC	0	7	70	-7
atpG	13	15	70	-2
purH	8	22	70	-14
metL	0	9	70	-9
ddpC	0	1	70	-1
ydiB	1	2	70	-1
trpA	6	24	70	-18
leuB	6	19	70	-13
kdpD	0	20	70	-20
creB	0	9	70	-9
ligB	0	7	70	-7
srmB	0	6	70	-6
yggS	0	5	70	-5
qseB	0	4	70	-4
rlmB	0	4	70	-4
prmB	0	3	70	-3
rsmI	0	3	70	-3
ydjJ	0	3	70	-3
yedV	0	2	70	-2
yedW	0	2	70	-2
deaD	3	9	70	-6
rhlB	1	11	70	-10
recG	3	21	70	-18
rpsA	19	15	70	4
prmC	2	2	70	0
rplU	18	11	70	7
arcA	1	16	70	-15
rstB	1	7	70	-6
yejE	1	6	70	-5
torR	1	4	70	-3
tadA	2	4	70	-2
dnaA	28	6	70	22
miaA	12	22	70	-10
murA	12	13	69	-1
murC	29	6	69	23
murF	20	6	69	14
fumC	2	18	69	-16
acnA	3	12	69	-9
frdA	2	9	69	-7
entE	0	8	69	-8
menF	1	9	69	-8
dfp	15	4	69	11
nadB	4	15	69	-11
tdh	0	13	69	-13
hisF	4	17	69	-13
hisI	4	15	69	-11
ftsI	14	5	69	9
mrdA	5	3	69	2
mpl	2	13	69	-11
cmk	22	7	69	15
sdhA	10	21	69	-11
purM	5	20	69	-15
aroE	5	30	69	-25
leuC	4	19	69	-15
dbpA	0	10	69	-10
yggW	0	5	69	-5
qseC	0	4	69	-4
nnr	0	2	69	-2
rarA	0	2	69	-2
ygeW	0	2	69	-2
yphC	0	2	69	-2
clpX	6	24	69	-18
ruvB	12	21	69	-9
hslU	1	21	69	-20
holB	13	6	69	7
mrp	4	7	69	-3
birA	12	10	69	2
tig	1	29	69	-28
cca	12	7	69	5
xerC	2	18	69	-16
degQ	2	7	69	-5
rseP	1	3	69	-2
degP	1	2	69	-1
mrdB	8	2	69	6
degS	4	7	69	-3
frmA	0	2	68	-2
gatD	1	4	68	-3
proC	7	14	68	-7
gmd	0	9	68	-9
murE	24	6	68	18
murD	25	6	68	19
hemN	0	23	68	-23
ubiE	13	12	68	1
coaE	20	8	68	12
purU	3	18	68	-15
aas	0	8	68	-8
hisH	5	23	68	-18
hisA	5	15	68	-10
acpP	19	8	68	11
adhP	0	8	68	-8
aroK	9	16	68	-7
aroB	7	22	68	-15
rstA	0	9	68	-9
ycbL	0	7	68	-7
basS	0	4	68	-4
hinT	0	4	68	-4
hldD	0	3	68	-3
wcaN	0	1	68	-1
groS	2	1	68	1
cheY	2	15	68	-13
secD	18	6	68	12
priA	11	10	68	1
ftsW	18	5	68	13
gpsA	11	18	67	-7
maeB	1	9	67	-8
argG	6	17	67	-11
fabI	10	7	67	3
murG	29	5	67	24
acnB	4	10	67	-6
spoT	5	10	67	-5
ispD	16	8	67	8
ispF	13	6	67	7
dxr	17	4	67	13
ispG	11	5	67	6
ispH	9	7	67	2
relA	6	17	67	-11
cdsA	23	3	67	20
gcl	0	11	67	-11
nikA	0	2	67	-2
pstC	3	15	67	-12
pstA	2	18	67	-16
mppA	0	7	67	-7
ndk	7	17	67	-10
edd	1	13	67	-12
dppA	3	13	67	-10
pheA	5	14	67	-9
bcp	1	19	67	-18
ilvD	5	19	67	-14
ilvC	5	16	67	-11
ahpC	0	21	67	-21
narL	0	13	67	-13
rspB	0	8	67	-8
dusB	0	4	67	-4
yciO	0	4	67	-4
mnmG	0	3	67	-3
rluF	0	2	67	-2
yagF	0	2	67	-2
yjhG	0	2	67	-2
ynbB	0	2	67	-2
ydjL	0	1	67	-1
mreB	12	7	67	5
recQ	1	14	67	-13
xerD	1	21	67	-20
rpsP	20	13	67	7
tilS	6	2	67	4
narP	1	8	67	-7
secF	14	8	67	6
ruvA	6	25	67	-19
mutS	2	19	67	-17
recR	1	31	67	-30
rsuA	1	7	67	-6
rlmN	1	3	67	-2
aspA	2	16	66	-14
acs	0	14	66	-14
puuC	0	3	66	-3
oxc	0	2	66	-2
sad	0	2	66	-2
entF	0	7	66	-7
hemC	19	8	66	11
aldA	1	5	66	-4
hisG	7	20	66	-13
zitB	0	2	66	-2
fabH	12	10	66	2
msrA	0	16	66	-16
oppA	0	18	66	-18
tmk	22	4	66	18
nrdA	10	6	66	4
poxB	0	12	66	-12
dapB	16	10	66	6
gsiB	0	3	66	-3
ddpA	0	2	66	-2
betB	0	7	66	-7
ilvI	0	14	66	-14
ilvB	1	13	66	-12
leuA	5	18	66	-13
recN	0	24	66	-24
ogt	0	15	66	-15
rluB	0	8	66	-8
ybbN	0	7	66	-7
smf	0	6	66	-6
uvrY	0	5	66	-5
dusC	0	4	66	-4
tsaE	0	1	66	-1
radA	1	25	66	-24
glnL	1	9	66	-8
ssb	13	12	66	1
greA	8	24	66	-16
mutL	1	22	66	-21
alr	12	19	65	-7
aldB	0	7	65	-7
feaB	1	2	65	-1
suhB	7	10	65	-3
putA	0	15	65	-15
astD	0	12	65	-12
gabD	1	16	65	-15
argC	7	17	65	-10
bacA	0	12	65	-12
murB	24	10	65	14
menE	6	8	65	-2
hemB	12	7	65	5
moeB	1	14	65	-13
pgsA	19	7	65	12
pykA	6	10	65	-4
pykF	2	9	65	-7
allB	0	7	65	-7
aroL	0	7	65	-7
leuD	8	21	65	-13
hofB	0	7	65	-7
prpE	0	7	65	-7
yegD	0	7	65	-7
yajO	0	4	65	-4
mscS	0	2	65	-2
patD	0	2	65	-2
rluE	0	2	65	-2
rho	16	10	65	6
rplX	26	9	65	17
ybdR	1	6	65	-5
ihfA	1	11	65	-10
rsmD	1	4	65	-3
queA	3	25	65	-22
dadX	0	9	64	-9
puuA	0	3	64	-3
argB	4	14	64	-10
fabZ	17	8	64	9
ribA	10	16	64	-6
nadC	4	15	64	-11
cysE	2	17	64	-15
mrcB	0	12	64	-12
mrcA	0	8	64	-8
pbpC	1	12	64	-11
norW	0	2	64	-2
nuoN	3	16	64	-13
hyfB	0	2	64	-2
dapF	15	11	64	4
glnS	14	3	64	11
asnS	5	2	64	3
rnr	0	13	64	-13
ada	0	10	64	-10
hupA	0	8	64	-8
trmH	0	5	64	-5
ydcR	0	5	64	-5
dusA	0	4	64	-4
rsmG	0	3	64	-3
yahK	0	2	64	-2
ygiS	0	2	64	-2
rssB	0	1	64	-1
rplJ	26	7	64	19
lgt	16	12	64	4
rnb	3	5	64	-2
mtgA	1	12	64	-11
prc	1	11	64	-10
gph	0	12	63	-12
glcD	0	7	63	-7
thiF	0	9	63	-9
folK	7	11	63	-4
metC	1	12	63	-11
glnA	8	17	63	-9
gltB	5	14	63	-9
cysU	0	7	63	-7
modB	1	20	63	-19
accA	16	3	63	13
metB	1	16	63	-15
gloB	0	9	63	-9
hycC	0	7	63	-7
nuoM	6	13	63	-7
nuoL	5	14	63	-9
hyfD	0	2	63	-2
hyfF	0	2	63	-2
sodB	5	11	63	-6
sapA	0	9	63	-9
rsmB	0	5	63	-5
gspE	0	4	63	-4
rlmD	0	2	63	-2
rsfS	0	2	63	-2
ygfT	0	2	63	-2
yjiR	0	2	63	-2
rpsN	23	13	63	10
proA	4	22	62	-18
proB	6	17	62	-11
murI	16	6	62	10
ugd	2	4	62	-2
thiD	6	17	62	-11
panB	11	17	62	-6
nadA	4	15	62	-11
amtB	0	13	62	-13
kdsA	9	9	62	0
yeaE	0	2	62	-2
hpt	3	12	62	-9
nirB	0	13	62	-13
asd	15	10	62	5
sodA	2	11	62	-9
phoH	0	12	62	-12
yehT	0	8	62	-8
aegA	0	7	62	-7
wecC	0	7	62	-7
ybeZ	0	6	62	-6
ydiJ	0	4	62	-4
yhgF	0	4	62	-4
rsmF	0	3	62	-3
ydjG	0	2	62	-2
lepB	14	5	62	9
hupB	3	14	62	-11
recJ	1	19	62	-18
ftsK	10	9	62	1
idnD	0	4	61	-4
paaZ	0	3	61	-3
prpC	1	15	61	-14
xylB	0	12	61	-12
gpp	0	3	61	-3
ispE	9	1	61	8
cysG	3	8	61	-5
msrB	3	7	61	-4
purB	15	12	61	3
pyrD	7	16	61	-9
ackA	4	19	61	-15
ilvH	2	18	61	-16
glnK	0	12	61	-12
ihfB	0	12	61	-12
umuC	0	9	61	-9
rng	0	7	61	-7
tas	0	6	61	-6
cynR	0	5	61	-5
yceF	0	4	61	-4
yhdE	0	3	61	-3
hyuA	0	2	61	-2
qmcA	0	2	61	-2
lon	6	14	61	-8
phoQ	1	9	61	-8
rne	10	6	61	4
xthA	1	12	61	-11
glnB	1	10	61	-9
glpK	4	22	60	-18
gltA	3	15	60	-12
gltD	3	18	60	-15
arnB	0	3	60	-3
tdcD	0	7	60	-7
ilvA	3	14	60	-11
ppiA	0	15	60	-15
nlpD	0	9	60	-9
yegE	0	7	60	-7
yifB	0	6	60	-6
ynaI	0	5	60	-5
ydeJ	0	4	60	-4
yggR	0	4	60	-4
yicR	0	3	60	-3
fimE	0	2	60	-2
pncC	0	2	60	-2
rlmC	0	2	60	-2
ybhJ	0	2	60	-2
ridA	0	1	60	-1
yidD	0	1	60	-1
recB	3	13	60	-10
greB	1	15	60	-14
pqqL	1	2	60	-1
ftsA	23	3	60	20
ycgM	1	4	60	-3
tatC	6	15	60	-9
lyxK	0	7	59	-7
pepA	2	16	59	-14
pepB	1	12	59	-11
sucD	6	16	59	-10
moaA	0	18	59	-18
folE	15	13	59	2
bioF	2	17	59	-15
gdhA	0	15	59	-15
kbl	0	13	59	-13
fieF	0	8	59	-8
cusA	0	2	59	-2
arnC	0	4	59	-4
malY	0	3	59	-3
metH	1	16	59	-15
upp	3	29	59	-26
nuoG	3	13	59	-10
acrD	0	8	59	-8
btuC	0	7	59	-7
acrF	0	5	59	-5
acrB	2	8	59	-6
tdcB	0	7	59	-7
xseA	0	29	59	-29
cspB	0	12	59	-12
wcaG	0	5	59	-5
mdtC	0	4	59	-4
gpr	0	3	59	-3
mdtB	0	3	59	-3
rsmE	0	3	59	-3
evgA	0	2	59	-2
fimB	0	2	59	-2
lsrK	0	2	59	-2
mdtF	0	2	59	-2
plsY	0	2	59	-2
trmI	0	2	59	-2
ybhD	0	2	59	-2
ykfG	0	2	59	-2
yfjY	0	1	59	-1
ygeR	0	1	59	-1
rpmE	10	13	59	-3
ybeY	2	3	59	-1
tdcF	1	2	59	-1
ruvC	4	18	59	-14
ppiB	4	13	59	-9
oxyR	2	13	59	-11
cspA	2	10	59	-8
pta	0	16	58	-16
frlB	0	3	58	-3
paaF	0	3	58	-3
ppx	3	10	58	-7
sucC	8	17	58	-9
bioB	3	19	58	-16
hemA	13	12	58	1
panC	11	17	58	-6
thiC	5	15	58	-10
gcvH	2	13	58	-11
plsX	8	12	58	-4
znuB	0	10	58	-10
fecC	0	2	58	-2
cysW	4	10	58	-6
murJ	1	1	58	0
amiA	1	9	58	-8
apt	7	20	58	-13
adhE	1	7	58	-6
eutD	1	10	58	-9
dtd	0	10	58	-10
cspC	0	9	58	-9
cspE	0	7	58	-7
dinB	0	7	58	-7
usg	0	7	58	-7
wcaB	0	7	58	-7
wcaJ	0	7	58	-7
xapR	0	7	58	-7
yeiE	0	7	58	-7
wecE	0	4	58	-4
yfeR	0	4	58	-4
ynfL	0	4	58	-4
ydaM	0	3	58	-3
cspG	0	2	58	-2
mscK	0	2	58	-2
pgaC	0	2	58	-2
yeeS	0	2	58	-2
ygfK	0	2	58	-2
cho	0	1	58	-1
rplW	24	11	58	13
rimI	2	15	58	-13
yfiF	1	7	58	-6
fur	3	16	58	-13
cysB	1	11	58	-10
sppA	2	12	58	-10
yceG	1	6	58	-5
yqaB	0	5	57	-5
kbaY	0	2	57	-2
fucK	1	8	57	-7
maeA	0	3	57	-3
pgi	14	19	57	-5
aceF	6	8	57	-2
fecD	0	2	57	-2
amiC	0	11	57	-11
rutC	0	1	57	-1
nadD	16	9	57	7
mazG	1	11	57	-10
ndh	1	16	57	-15
hycE	1	8	57	-7
fhuB	0	11	57	-11
nrdR	0	20	57	-20
cspD	0	14	57	-14
trmA	0	13	57	-13
yrdA	0	9	57	-9
ybaB	0	8	57	-8
caiE	0	7	57	-7
uhpA	0	7	57	-7
yaiC	0	3	57	-3
abgR	0	2	57	-2
hcaR	0	2	57	-2
nac	0	2	57	-2
preT	0	2	57	-2
qorA	0	2	57	-2
ycdT	0	2	57	-2
ycjS	0	2	57	-2
cspI	0	1	57	-1
prmA	1	26	57	-25
paaY	1	2	57	-1
yihA	2	2	57	0
phoU	3	10	57	-7
lexA	8	10	57	-2
gatY	0	7	56	-7
mdh	2	17	56	-15
sucB	9	6	56	3
lipA	8	12	56	-4
cysQ	2	13	56	-11
fepG	2	6	56	-4
fepD	2	7	56	-5
fadJ	0	8	56	-8
accB	13	6	56	7
amiB	2	11	56	-9
hycG	0	7	56	-7
nuoH	4	15	56	-11
nuoB	3	16	56	-13
nuoC	3	11	56	-8
purC	5	15	56	-10
fdhF	0	8	56	-8
hyfG	0	2	56	-2
hyfI	0	2	56	-2
yfiH	0	11	56	-11
yafC	0	8	56	-8
iscR	0	6	56	-6
wcaL	0	5	56	-5
ydjH	0	3	56	-3
yneF	0	3	56	-3
dosC	0	2	56	-2
yedQ	0	2	56	-2
lacA	1	6	56	-5
nusB	13	15	56	-2
rimP	1	1	56	0
garR	0	11	55	-11
paaG	0	3	55	-3
iscU	5	2	55	3
hemE	17	8	55	9
menB	5	8	55	-3
moaC	2	20	55	-18
glgC	1	15	55	-14
pfkA	5	13	55	-8
dut	12	14	55	-2
fbaA	5	2	55	3
purK	3	17	55	-14
artJ	0	9	55	-9
potB	2	15	55	-13
artI	1	8	55	-7
rlmL	0	9	55	-9
fliY	0	8	55	-8
pspF	0	8	55	-8
ybaL	0	7	55	-7
ydcI	0	5	55	-5
gmr	0	2	55	-2
hyfR	0	2	55	-2
yeaI	0	2	55	-2
yebQ	0	2	55	-2
tsaB	0	1	55	-1
ilvY	1	8	55	-7
rcsB	1	7	55	-6
recF	3	21	55	-18
emrB	1	12	55	-11
sohB	1	6	55	-5
yecS	1	6	55	-5
glxR	0	5	54	-5
pgm	6	12	54	-6
scpB	1	10	54	-9
queC	0	4	54	-4
thiL	9	6	54	3
moeA	1	15	54	-14
ydjI	0	3	54	-3
glgP	1	18	54	-17
rsgA	1	1	54	0
caiD	0	8	54	-8
nuoI	4	14	54	-10
artQ	0	11	54	-11
artM	0	10	54	-10
gltJ	0	9	54	-9
glnP	2	10	54	-8
hisM	1	11	54	-10
gltK	1	9	54	-8
fhlA	0	7	54	-7
nemA	0	7	54	-7
yafV	0	4	54	-4
yeaJ	0	4	54	-4
envC	0	3	54	-3
trmL	0	3	54	-3
yfgO	0	3	54	-3
hsrA	0	2	54	-2
norR	0	2	54	-2
yeaP	0	2	54	-2
ygeV	0	2	54	-2
emrY	0	1	54	-1
rpsF	22	8	54	14
fadH	1	12	54	-11
tyrR	1	8	54	-7
htpX	2	19	54	-17
yihU	0	7	53	-7
argA	1	12	53	-11
frdB	0	13	53	-13
thiE	4	17	53	-13
gcvT	3	17	53	-14
feoB	1	10	53	-9
lpxD	16	6	53	10
fdnG	0	8	53	-8
fdoG	0	7	53	-7
ynfE	0	3	53	-3
dmsA	1	12	53	-11
talA	0	7	53	-7
purT	1	22	53	-21
hisQ	0	12	53	-12
glnH	3	12	53	-9
lnt	9	6	53	3
mutM	0	16	53	-16
yfiN	0	8	53	-8
gspF	0	5	53	-5
cbl	0	3	53	-3
ydbC	0	3	53	-3
yhdY	0	3	53	-3
minD	4	12	53	-8
rbfA	10	14	53	-4
metR	2	12	53	-10
hofC	1	7	53	-6
dkgB	0	8	52	-8
fucO	0	8	52	-8
argE	0	9	52	-9
cobC	1	14	52	-13
iscA	3	7	52	-4
kefB	0	11	52	-11
lpxC	13	5	52	8
dkgA	0	5	52	-5
napA	0	12	52	-12
ynfF	0	2	52	-2
cydA	6	13	52	-7
gnd	1	13	52	-12
putP	0	15	52	-15
hisJ	0	12	52	-12
prpR	0	9	52	-9
eutG	0	7	52	-7
lysR	0	6	52	-6
ydgJ	0	5	52	-5
ydhF	0	5	52	-5
dauA	0	4	52	-4
rlmI	0	3	52	-3
aaeR	0	2	52	-2
ygcE	0	2	52	-2
yhdX	0	2	52	-2
yiaY	0	2	52	-2
yliF	0	2	52	-2
ygcU	0	1	52	-1
lolC	5	1	52	4
hda	1	1	52	0
lspA	17	12	52	5
dnaQ	12	9	52	3
rpoE	5	12	52	-7
erpA	1	2	52	-1
treC	0	7	51	-7
hcaD	0	3	51	-3
sufB	2	4	51	-2
gcvP	0	10	51	-10
malP	0	11	51	-11
kefC	0	8	51	-8
lpxA	14	4	51	10
lpxB	14	6	51	8
atpB	10	13	51	-3
cydB	6	11	51	-5
tauC	0	4	51	-4
cobB	0	15	51	-15
rtcR	0	7	51	-7
yneJ	0	5	51	-5
mdtA	0	3	51	-3
mlaE	0	3	51	-3
abgA	0	2	51	-2
ybhG	0	2	51	-2
lolE	4	2	51	2
bcr	2	6	51	-4
rimM	19	9	51	10
bamA	1	0	51	1
rbsK	1	18	50	-17
ppa	14	7	50	7
cysI	1	11	50	-10
fadB	0	13	50	-13
nagZ	0	9	50	-9
atpC	11	20	50	-9
nuoF	7	12	50	-5
zwf	1	14	50	-13
hyfH	0	1	50	-1
argT	0	8	50	-8
ssuC	0	5	50	-5
ydcV	1	1	50	0
dedA	0	10	50	-10
gtrB	0	7	50	-7
nagC	0	7	50	-7
yfbT	0	4	50	-4
yfiE	0	4	50	-4
dhaR	0	2	50	-2
gntX	0	2	50	-2
ycjU	0	2	50	-2
cheB	1	9	50	-8
yqgF	4	3	50	1
gcvA	1	8	50	-7
nanK	0	4	49	-4
paaJ	0	3	49	-3
sufA	1	5	49	-4
folA	9	5	49	4
thiG	8	14	49	-6
ytjC	0	2	49	-2
glgA	1	16	49	-15
glgB	4	15	49	-11
clcA	0	3	49	-3
fadA	0	14	49	-14
fadI	0	8	49	-8
atoB	0	6	49	-6
dosP	0	2	49	-2
torA	0	8	49	-8
nuoE	3	12	49	-9
talB	1	10	49	-9
pyrF	5	18	49	-13
dapE	14	7	49	7
actP	0	9	49	-9
panF	1	7	49	-6
acrA	1	8	49	-7
yiaD	0	8	49	-8
yhbJ	0	6	49	-6
yidA	0	6	49	-6
yqeF	0	6	49	-6
macA	0	4	49	-4
ygbJ	0	4	49	-4
ydeP	0	3	49	-3
allS	0	2	49	-2
ydiO	3	2	49	1
rlmH	1	1	49	0
fixB	1	8	49	-7
ydiR	1	4	49	-3
maa	0	10	48	-10
kdsD	0	4	48	-4
cpsB	0	3	48	-3
bioD	4	26	48	-22
gpmA	5	15	48	-10
modA	1	21	48	-20
kdsB	12	6	48	6
dgt	1	14	48	-13
glpC	0	9	48	-9
torZ	0	2	48	-2
nuoA	2	18	48	-16
acrE	0	4	48	-4
potC	3	15	48	-12
dctA	2	17	48	-15
gltP	1	10	48	-9
glyS	26	5	48	21
glyQ	19	7	48	12
caiA	0	7	48	-7
lrhA	0	7	48	-7
ycaI	0	7	48	-7
yqhD	0	6	48	-6
arsR	0	4	48	-4
pppA	0	3	48	-3
mdtE	0	2	48	-2
mdtK	0	2	48	-2
mscM	0	2	48	-2
ttcA	0	2	48	-2
tldD	1	9	48	-8
rpoN	3	12	48	-9
ansA	1	20	47	-19
malZ	0	7	47	-7
paaH	0	2	47	-2
mak	2	2	47	0
deoC	2	18	47	-16
cyoE	0	12	47	-12
bisC	0	10	47	-10
mog	1	5	47	-4
ubiB	9	8	47	1
pdxA	8	14	47	-6
panD	2	18	47	-16
btuR	1	5	47	-4
clsA	0	3	47	-3
clsB	0	3	47	-3
clcB	0	3	47	-3
znuA	1	7	47	-6
mmuM	0	7	47	-7
nagK	0	2	47	-2
nrfC	1	7	47	-6
hycF	1	6	47	-5
glpA	1	8	47	-7
sdhB	7	22	47	-15
sstT	0	4	47	-4
frlA	0	2	47	-2
moaB	0	10	47	-10
nei	0	9	47	-9
crp	0	8	47	-8
tdcA	0	7	47	-7
yhjK	0	6	47	-6
ydjN	0	5	47	-5
yoaA	0	5	47	-5
mlc	0	4	47	-4
ycgG	0	3	47	-3
yfaY	0	2	47	-2
pepQ	1	13	47	-12
tolQ	3	11	47	-8
htpG	1	20	47	-19
ttdB	0	5	46	-5
rfbC	0	9	46	-9
rfbD	3	7	46	-4
sufD	2	4	46	-2
hemH	15	12	46	3
cysH	3	12	46	-9
pepN	1	24	46	-23
glgX	0	12	46	-12
waaA	2	3	46	-1
preA	0	2	46	-2
thyA	22	10	46	12
ppk	0	15	46	-15
cyoB	0	13	46	-13
dmsB	1	11	46	-10
ynfG	1	1	46	0
exbB	0	8	46	-8
ugpA	1	9	46	-8
emrA	0	10	46	-10
aer	0	8	46	-8
ylaB	0	8	46	-8
rtn	0	7	46	-7
yejA	0	7	46	-7
yfeA	0	7	46	-7
yhjC	0	7	46	-7
yjcC	0	6	46	-6
yeeO	0	3	46	-3
yoaD	0	3	46	-3
gspD	0	2	46	-2
yahA	0	2	46	-2
yfgF	0	2	46	-2
ygcQ	0	2	46	-2
ygjH	0	2	46	-2
hflK	2	10	46	-8
yajC	6	13	46	-7
surA	6	7	46	-1
zntR	1	7	46	-6
dinG	1	15	46	-14
mscL	1	25	46	-24
ydhX	1	1	46	0
fumB	0	9	45	-9
sucA	9	9	45	0
fumA	1	9	45	-8
folM	0	5	45	-5
cysD	4	14	45	-10
dacA	0	12	45	-12
dacC	0	11	45	-11
dacD	0	5	45	-5
slt	1	8	45	-7
ushA	0	7	45	-7
nrdB	11	8	45	3
cyoC	0	13	45	-13
pntA	0	10	45	-10
nuoK	4	14	45	-10
potH	0	11	45	-11
potI	0	11	45	-11
ugpE	0	9	45	-9
dsdC	0	7	45	-7
yihV	0	7	45	-7
yniC	0	5	45	-5
nsrR	0	4	45	-4
queE	0	4	45	-4
hldE	0	3	45	-3
mdtL	0	3	45	-3
yhbO	0	3	45	-3
yjhB	0	3	45	-3
clsC	0	2	45	-2
diaA	0	2	45	-2
etp	0	2	45	-2
ycaN	0	2	45	-2
ycjP	0	2	45	-2
yliE	0	2	45	-2
gmhA	4	12	45	-8
rnhA	6	12	45	-6
fixA	2	7	45	-5
hslO	1	14	45	-13
ansB	1	12	44	-11
glcF	0	6	44	-6
dhaM	0	2	44	-2
rpiB	3	5	44	-2
nadE	26	9	44	17
ubiA	11	9	44	2
thrC	9	15	44	-6
acpS	15	10	44	5
lipB	9	12	44	-3
pdxJ	6	6	44	0
sdaB	0	11	44	-11
sdaA	1	17	44	-16
tdcG	1	6	44	-5
gpmM	0	2	44	-2
corA	3	17	44	-14
lpxK	13	6	44	7
glpD	0	18	44	-18
ykgE	0	2	44	-2
nanT	0	10	44	-10
rbsR	0	11	44	-11
proY	0	9	44	-9
cytR	0	7	44	-7
dcuS	0	7	44	-7
hofQ	0	7	44	-7
wcaA	0	7	44	-7
yigZ	0	7	44	-7
ydcP	0	6	44	-6
yeiR	0	6	44	-6
yegQ	0	5	44	-5
yjiA	0	5	44	-5
yhbU	0	4	44	-4
yhhX	0	4	44	-4
yicC	0	3	44	-3
bluF	0	2	44	-2
mdtN	0	2	44	-2
hdfR	0	1	44	-1
plaP	0	1	44	-1
rpmH	16	11	44	5
cheA	1	11	44	-10
wzb	1	7	44	-6
purR	1	13	44	-12
wecB	1	8	44	-7
ung	3	22	44	-19
fucA	0	12	43	-12
ttdA	0	4	43	-4
nagA	2	19	43	-17
nudK	0	2	43	-2
moaE	0	16	43	-16
ubiD	2	5	43	-3
ggt	1	12	43	-11
gmhB	0	7	43	-7
fadE	0	11	43	-11
rpiA	8	7	43	1
thrB	4	16	43	-12
malF	0	11	43	-11
malG	0	9	43	-9
pheP	0	7	43	-7
puuP	0	2	43	-2
cynT	0	8	43	-8
lrp	0	17	43	-17
narX	0	12	43	-12
cueR	0	10	43	-10
aidB	0	8	43	-8
umuD	0	8	43	-8
exoX	0	7	43	-7
galS	0	7	43	-7
uhpB	0	7	43	-7
yhjB	0	7	43	-7
tar	0	6	43	-6
tsr	0	5	43	-5
yjiY	0	4	43	-4
malI	0	3	43	-3
ascG	0	2	43	-2
lacI	0	2	43	-2
queG	0	2	43	-2
tap	0	2	43	-2
ycjO	0	2	43	-2
trg	1	4	43	-3
cstA	2	16	43	-14
glcE	0	5	42	-5
cobU	0	16	42	-16
mutT	0	14	42	-14
kdsC	1	2	42	-1
guaD	0	4	42	-4
nudG	0	2	42	-2
hybA	0	7	42	-7
cycA	0	12	42	-12
proW	0	11	42	-11
gntR	0	10	42	-10
emrD	0	9	42	-9
narQ	0	9	42	-9
ydhC	0	8	42	-8
ydhJ	0	5	42	-5
yhiN	0	3	42	-3
ttdR	0	2	42	-2
yafL	0	2	42	-2
ycjW	0	2	42	-2
yjhC	0	2	42	-2
yfcH	1	3	42	-2
rpmD	20	9	42	11
nlpC	2	6	42	-4
pal	1	12	42	-11
fklB	1	11	42	-10
asnC	7	12	42	-5
hslV	2	12	42	-10
mraZ	2	5	42	-3
apbE	1	9	42	-8
pmbA	1	10	42	-9
galR	1	8	42	-7
cheR	1	10	42	-9
mhpE	0	6	41	-6
speB	0	13	41	-13
ubiX	2	5	41	-3
metF	0	16	41	-16
fau	0	2	41	-2
hycD	0	10	41	-10
fdoH	0	8	41	-8
eda	0	8	41	-8
glpF	0	17	41	-17
lysP	0	14	41	-14
mngA	0	2	41	-2
adiC	0	1	41	-1
flhA	0	19	41	-19
flhB	0	19	41	-19
fliR	0	18	41	-18
flgC	0	17	41	-17
sugE	0	10	41	-10
fkpA	0	9	41	-9
ydhB	0	9	41	-9
wzc	0	7	41	-7
yqfA	0	6	41	-6
ychE	0	5	41	-5
idnR	0	4	41	-4
yhiI	0	4	41	-4
trmJ	0	3	41	-3
hpf	0	2	41	-2
yciV	0	2	41	-2
yfeW	0	2	41	-2
yjtD	0	2	41	-2
yhiD	0	1	41	-1
rpsT	18	13	41	5
wcaF	1	6	41	-5
mreC	9	9	41	0
ptsN	4	9	41	-5
ppiD	1	8	41	-7
hsdM	4	12	41	-8
recD	2	19	41	-17
asnB	4	15	40	-11
malQ	1	16	40	-15
sseA	1	14	40	-13
ugpQ	0	12	40	-12
garK	0	4	40	-4
serB	2	11	40	-9
glxK	1	11	40	-10
pitA	0	9	40	-9
dcd	3	17	40	-14
fdnH	0	8	40	-8
livM	0	11	40	-11
uraA	0	11	40	-11
cirA	0	7	40	-7
galP	0	7	40	-7
dgoT	0	5	40	-5
mmuP	0	2	40	-2
can	1	0	40	1
flgE	0	19	40	-19
flgG	0	19	40	-19
fliP	0	19	40	-19
flgF	0	14	40	-14
treR	0	10	40	-10
ybaK	0	7	40	-7
ytfH	0	6	40	-6
phr	0	5	40	-5
yhgN	0	3	40	-3
ymdB	0	3	40	-3
csrD	0	2	40	-2
ebgR	0	2	40	-2
etk	0	2	40	-2
wecA	0	2	40	-2
yahB	0	2	40	-2
ygcS	0	2	40	-2
ygeY	0	2	40	-2
dmlR	0	1	40	-1
emrK	0	1	40	-1
tpx	1	21	40	-20
tolB	6	15	40	-9
slyD	2	11	40	-9
bglX	0	13	39	-13
mhpC	0	2	39	-2
cobT	0	13	39	-13
queD	0	3	39	-3
metE	5	17	39	-12
nuoJ	3	16	39	-13
gabP	0	12	39	-12
aroP	0	10	39	-10
exbD	0	8	39	-8
livH	0	8	39	-8
yaaJ	0	7	39	-7
gltI	0	6	39	-6
rutG	0	2	39	-2
xanP	0	2	39	-2
xanQ	0	2	39	-2
ptsH	4	11	39	-7
fdhD	0	18	39	-18
fliG	0	17	39	-17
kdgR	0	11	39	-11
ppiC	0	10	39	-10
fkpB	0	8	39	-8
rhaS	0	7	39	-7
srlR	0	7	39	-7
yaaU	0	7	39	-7
ybaO	0	7	39	-7
yihW	0	7	39	-7
rtcB	0	5	39	-5
yrdD	0	5	39	-5
yciT	0	4	39	-4
ygbI	0	4	39	-4
yhhW	0	4	39	-4
insK	0	2	39	-2
uacT	0	2	39	-2
ydjF	0	2	39	-2
ypdB	0	2	39	-2
rpsU	12	15	39	-3
rpmJ	16	15	39	1
fliN	3	11	39	-8
pcm	2	15	39	-13
fruK	0	14	38	-14
cfa	0	12	38	-12
yccX	0	4	38	-4
trkA	5	12	38	-7
pbpG	0	11	38	-11
hyfC	0	2	38	-2
btuB	0	12	38	-12
metI	0	3	38	-3
btuE	1	6	38	-5
fliF	0	18	38	-18
tag	0	18	38	-18
flgK	0	16	38	-16
fliQ	0	15	38	-15
allR	0	7	38	-7
ampH	0	7	38	-7
iclR	0	7	38	-7
yiaJ	0	7	38	-7
agaR	0	4	38	-4
yhhT	0	4	38	-4
emrE	0	3	38	-3
yagI	0	2	38	-2
ygfS	0	2	38	-2
epmB	0	1	38	-1
ykgM	0	1	38	-1
yciA	1	7	38	-6
cheW	2	11	38	-9
fucR	1	8	38	-7
hfq	5	14	38	-9
hfQ	5	14	38	-9
glnD	1	12	38	-11
malS	0	9	37	-9
speE	0	15	37	-15
ybhA	1	5	37	-4
cysC	0	13	37	-13
pfkB	0	11	37	-11
pitB	0	5	37	-5
gloA	0	13	37	-13
norV	0	3	37	-3
deoA	0	16	37	-16
xapA	0	5	37	-5
cpdB	1	10	37	-9
atpH	12	13	37	-1
pyrE	6	27	37	-21
kgtP	0	13	37	-13
ansP	0	7	37	-7
potD	2	12	37	-10
ompA	3	9	37	-6
fliM	0	17	37	-17
prlC	0	13	37	-13
rnd	0	12	37	-12
sbcD	0	12	37	-12
fnr	0	10	37	-10
sbcC	0	10	37	-10
dcp	0	9	37	-9
bcsA	0	8	37	-8
hcr	0	8	37	-8
mltD	0	8	37	-8
eutE	0	7	37	-7
tqsA	0	7	37	-7
yifK	0	7	37	-7
yraN	0	6	37	-6
glcC	0	5	37	-5
yajQ	0	5	37	-5
ysaA	0	5	37	-5
marC	0	4	37	-4
ybhR	0	4	37	-4
ydjE	0	3	37	-3
mdtM	0	2	37	-2
rhmR	0	2	37	-2
rssA	0	2	37	-2
ulaR	0	1	37	-1
hflC	2	11	37	-9
yqjA	1	4	37	-3
rbn	1	11	37	-10
yddE	1	4	37	-3
prpB	0	15	36	-15
dgoA	0	5	36	-5
paaE	0	3	36	-3
alsK	1	2	36	-1
pck	0	2	36	-2
ppc	1	15	36	-14
pncA	0	11	36	-11
pdxH	5	13	36	-8
pgpA	6	5	36	1
fsaB	0	2	36	-2
aceE	5	14	36	-9
fbp	7	15	36	-8
nrdF	6	15	36	-9
atpF	15	10	36	5
araE	0	9	36	-9
metQ	0	9	36	-9
livJ	0	7	36	-7
aqpZ	0	6	36	-6
ydeA	0	5	36	-5
xylE	0	3	36	-3
mhpT	0	2	36	-2
ydcU	1	1	36	0
insF1	0	9	36	-9
wza	0	8	36	-8
ysgA	0	5	36	-5
yceA	0	4	36	-4
yieH	0	4	36	-4
yqhC	0	4	36	-4
cra	0	2	36	-2
ydjK	0	2	36	-2
nlpA	0	1	36	-1
yafE	1	6	36	-5
rpmI	19	11	36	8
rpmC	20	11	36	9
rpmB	18	13	36	5
rlpA	1	7	36	-6
speA	0	14	35	-14
cysJ	0	9	35	-9
bioC	4	8	35	-4
mdfA	0	8	35	-8
cusC	0	2	35	-2
lpxL	0	1	35	-1
waaF	4	5	35	-1
dacB	1	7	35	-6
hmp	0	3	35	-3
pntB	0	17	35	-17
narH	1	15	35	-14
narY	1	6	35	-5
dapD	14	8	35	6
rbsB	0	12	35	-12
potF	0	11	35	-11
yehW	0	7	35	-7
shiA	0	3	35	-3
garP	0	2	35	-2
yidK	0	2	35	-2
aroF	2	13	35	-11
aroG	3	12	35	-9
aroH	2	9	35	-7
katE	1	10	35	-9
flgI	0	18	35	-18
fliC	0	10	35	-10
deoR	0	8	35	-8
hrpB	0	8	35	-8
aes	0	7	35	-7
yecD	0	7	35	-7
yghB	0	7	35	-7
yadS	0	6	35	-6
lldR	0	5	35	-5
perR	0	5	35	-5
ybgI	0	5	35	-5
dgoR	0	4	35	-4
yegS	0	4	35	-4
alx	0	2	35	-2
gfcE	0	2	35	-2
mdtG	0	2	35	-2
yicG	0	2	35	-2
yihY	0	2	35	-2
ynjE	0	2	35	-2
yphH	0	2	35	-2
nudL	0	1	35	-1
yeaX	0	1	35	-1
hypE	1	9	35	-8
hrpA	1	12	35	-11
nfo	1	9	35	-8
glnE	3	13	35	-10
yigL	0	6	34	-6
cof	0	4	34	-4
mtn	3	7	34	-4
cobS	1	15	34	-14
serC	7	16	34	-9
fsaA	0	2	34	-2
sbp	0	14	34	-14
cysP	0	12	34	-12
lptG	1	1	34	0
ldcA	0	10	34	-10
anmK	1	14	34	-13
add	0	13	34	-13
cyoA	1	12	34	-11
proP	0	12	34	-12
livK	0	8	34	-8
caiT	0	7	34	-7
yehY	0	7	34	-7
araH	0	6	34	-6
yiaN	0	6	34	-6
xylH	0	4	34	-4
pdhR	0	9	34	-9
wrbA	0	9	34	-9
sfsA	0	8	34	-8
yfcA	0	8	34	-8
yhjE	0	8	34	-8
ftnA	0	7	34	-7
hydN	0	7	34	-7
yohK	0	7	34	-7
ampC	0	6	34	-6
yjbQ	0	5	34	-5
ybgK	0	4	34	-4
ybiO	0	4	34	-4
frlR	0	3	34	-3
ybgL	0	3	34	-3
mngR	0	2	34	-2
ycjQ	0	2	34	-2
yjhI	0	2	34	-2
lhgO	0	1	34	-1
mnaT	0	1	34	-1
sgcR	0	1	34	-1
wecG	1	3	34	-2
ybiV	0	2	33	-2
kdgK	1	9	33	-8
atoD	1	3	33	-2
ybgC	2	5	33	-3
pabC	2	13	33	-11
trkG	0	2	33	-2
rutB	0	1	33	-1
rbsC	0	14	33	-14
btuF	0	9	33	-9
gntT	0	8	33	-8
mglC	0	8	33	-8
fepA	0	7	33	-7
yiaO	0	5	33	-5
ytfT	0	2	33	-2
alsC	0	1	33	-1
argO	1	1	33	0
gntP	1	4	33	-3
avtA	0	8	33	-8
xseB	0	17	33	-17
dinF	0	13	33	-13
rsmC	0	9	33	-9
dsbD	0	8	33	-8
yehU	0	8	33	-8
uxuR	0	7	33	-7
yeiH	0	7	33	-7
yjcE	0	7	33	-7
ybgJ	0	5	33	-5
ybcL	0	4	33	-4
yfiB	0	4	33	-4
ygdQ	0	4	33	-4
ypdA	0	3	33	-3
aaeA	0	2	33	-2
pka	0	2	33	-2
yceM	0	2	33	-2
ygbN	0	2	33	-2
yphD	0	2	33	-2
nanR	0	1	33	-1
rsxB	0	1	33	-1
tolR	4	11	33	-7
yceI	1	5	33	-4
galK	0	15	32	-15
murQ	0	13	32	-13
scpC	0	2	32	-2
aceA	0	13	32	-13
mobA	0	23	32	-23
nudC	0	12	32	-12
pstS	3	12	32	-9
tolC	1	12	32	-11
trkH	3	11	32	-8
waaQ	0	4	32	-4
hycB	0	6	32	-6
idnT	0	5	32	-5
gudP	0	4	32	-4
yjfF	0	2	32	-2
yeaV	0	1	32	-1
gntU	1	5	32	-4
grxC	0	10	32	-10
grxD	1	1	32	0
cutA	0	8	32	-8
hypF	0	8	32	-8
csgD	0	7	32	-7
rarD	0	7	32	-7
yfhH	0	7	32	-7
yhbY	0	7	32	-7
dsbE	0	6	32	-6
lhr	0	4	32	-4
rapA	0	4	32	-4
ybhK	0	4	32	-4
ydiU	0	4	32	-4
exuR	0	3	32	-3
rlmG	0	3	32	-3
yeeY	0	3	32	-3
frvA	0	2	32	-2
loiP	0	2	32	-2
lsrC	0	2	32	-2
lsrD	0	2	32	-2
mdtP	0	2	32	-2
tamA	0	2	32	-2
ybjI	0	2	32	-2
ycjM	0	2	32	-2
yiaU	0	2	32	-2
yjhF	0	2	32	-2
leuE	0	1	32	-1
rpmG	7	20	32	-13
ybjS	1	1	32	0
bamB	1	3	32	-2
aat	1	17	32	-16
hypD	1	9	32	-8
ygbL	0	4	31	-4
puuB	0	3	31	-3
ulaF	0	2	31	-2
atoA	1	5	31	-4
ubiG	11	4	31	7
pncB	1	10	31	-9
tesA	2	13	31	-11
kdpC	0	19	31	-19
kup	0	7	31	-7
yrbG	0	6	31	-6
kdpA	1	18	31	-17
lpxP	0	2	31	-2
ycjG	0	4	31	-4
udk	2	15	31	-13
hyfA	0	2	31	-2
betT	0	4	31	-4
alsB	0	2	31	-2
thiP	1	7	31	-6
fruB	1	10	31	-9
bfr	0	8	31	-8
yhdJ	0	8	31	-8
dsdX	0	7	31	-7
yadH	0	7	31	-7
ybhB	0	6	31	-6
yfhL	0	5	31	-5
yajR	0	4	31	-4
ybeQ	0	4	31	-4
ybhS	0	4	31	-4
ygjR	0	4	31	-4
bamD	0	3	31	-3
murR	0	2	31	-2
rsxD	0	2	31	-2
ssnA	0	2	31	-2
yaeI	0	2	31	-2
ydhP	0	2	31	-2
yjdM	0	2	31	-2
ynfK	0	2	31	-2
acuI	0	1	31	-1
dtpA	0	1	31	-1
motA	1	12	31	-11
csrA	7	6	31	1
yqgE	1	4	31	-3
dadA	1	12	30	-11
galT	1	10	30	-9
thiI	1	10	30	-9
plsC	13	5	30	8
psd	9	12	30	-3
mntH	0	11	30	-11
cueO	0	4	30	-4
cusB	0	3	30	-3
arnT	1	7	30	-6
udp	0	12	30	-12
lldD	0	14	30	-14
yliI	0	4	30	-4
potE	0	11	30	-11
arsB	0	6	30	-6
dtpB	0	2	30	-2
dtpD	0	2	30	-2
fpr	4	11	30	-7
ilvN	0	8	30	-8
citA	0	18	30	-18
flgH	0	16	30	-16
hypB	0	9	30	-9
fixC	0	7	30	-7
yhcC	0	6	30	-6
gspG	0	5	30	-5
nrfE	0	5	30	-5
rmuC	0	4	30	-4
ydiQ	0	4	30	-4
yhbW	0	4	30	-4
ynfM	0	4	30	-4
rlmE	0	2	30	-2
yeiQ	0	2	30	-2
alsR	0	1	30	-1
azoR	0	1	30	-1
ccmF	1	11	30	-10
yidP	1	1	30	0
yccU	1	1	30	0
galM	0	12	29	-12
rihA	0	7	29	-7
uxuB	0	6	29	-6
yhfW	0	3	29	-3
pflA	1	16	29	-15
deoB	1	12	29	-11
speC	0	7	29	-7
speF	0	7	29	-7
adiA	0	2	29	-2
ltaE	0	3	29	-3
menA	3	10	29	-7
wbbJ	0	2	29	-2
lptF	1	3	29	-2
xdhA	0	6	29	-6
yjjG	0	6	29	-6
xdhC	0	2	29	-2
hyaB	0	3	29	-3
ykgF	0	2	29	-2
cadA	0	7	29	-7
ldcC	0	7	29	-7
nupC	0	12	29	-12
lldP	0	9	29	-9
exuT	0	7	29	-7
rhtC	0	7	29	-7
glcA	0	4	29	-4
rhtB	1	9	29	-8
fruA	1	17	29	-16
phoA	0	5	29	-5
dksA	0	12	29	-12
hslR	0	11	29	-11
ybaZ	0	7	29	-7
araJ	0	6	29	-6
yadE	0	6	29	-6
nepI	0	5	29	-5
ydiK	0	5	29	-5
ydiS	0	5	29	-5
yhjA	0	5	29	-5
nfsA	0	4	29	-4
yahN	0	4	29	-4
ychJ	0	4	29	-4
yebK	0	4	29	-4
yegW	0	4	29	-4
yfgD	0	4	29	-4
yhhJ	0	3	29	-3
npr	0	2	29	-2
paoA	0	2	29	-2
paoC	0	2	29	-2
pinE	0	2	29	-2
rsxA	0	2	29	-2
rsxE	0	2	29	-2
ycbZ	0	2	29	-2
ydhY	0	2	29	-2
ycaL	1	3	29	-2
rplY	8	5	29	3
clpS	2	10	29	-8
lptD	1	0	29	1
recC	2	15	29	-13
orn	10	8	29	2
rihC	0	4	28	-4
paaK	0	3	28	-3
puuD	0	3	28	-3
rihB	0	2	28	-2
dgoD	0	1	28	-1
nagB	2	16	28	-14
mtlD	2	10	28	-8
scpA	1	11	28	-10
frmB	0	2	28	-2
sufE	1	2	28	-1
glpQ	0	13	28	-13
arsC	1	11	28	-10
nhaA	2	11	28	-9
waaG	2	5	28	-3
waaC	3	5	28	-2
rutD	0	2	28	-2
nrdD	1	12	28	-11
tdk	3	11	28	-8
hybC	0	7	28	-7
fhuA	0	7	28	-7
osmF	0	2	28	-2
flgD	0	17	28	-17
yaaA	0	8	28	-8
yejH	0	7	28	-7
ydfI	0	5	28	-5
frwB	0	4	28	-4
frwC	0	4	28	-4
yfbS	0	4	28	-4
yncD	0	4	28	-4
argK	0	3	28	-3
mlaD	0	3	28	-3
ydaN	0	3	28	-3
ydeM	0	3	28	-3
abgB	0	2	28	-2
chrR	0	2	28	-2
frvB	0	2	28	-2
fryC	0	2	28	-2
gspO	0	2	28	-2
msrC	0	2	28	-2
ppsR	0	2	28	-2
psuK	0	2	28	-2
ybaT	0	2	28	-2
yieK	0	2	28	-2
nupX	0	1	28	-1
psuT	0	1	28	-1
yoaB	1	4	28	-3
ydjA	1	4	28	-3
rimK	1	12	28	-11
ftsX	12	8	28	4
motB	1	15	28	-14
mntR	1	2	28	-1
flgL	1	15	28	-14
hyi	0	11	27	-11
idnK	0	5	27	-5
gntK	1	8	27	-7
citE	2	13	27	-11
queF	1	11	27	-10
ubiF	3	5	27	-2
gshB	1	12	27	-11
hemF	7	9	27	-2
yggF	0	2	27	-2
glpX	3	12	27	-9
waaB	0	3	27	-3
ampG	0	11	27	-11
mltF	0	3	27	-3
nudE	0	8	27	-8
nudF	0	8	27	-8
deoD	2	20	27	-18
glpT	0	14	27	-14
fhuE	0	5	27	-5
fecA	0	4	27	-4
bglF	0	2	27	-2
fiu	0	2	27	-2
ytfQ	0	2	27	-2
ugpB	2	8	27	-6
ccmC	1	12	27	-11
crr	3	6	27	-3
[truncated: 2,032 more rows]
